# Supplementary material for: An Assessment of Fixed Interval Timing in Free-Flying Honey Bees (Apis mellifera ligustica): An Analysis of Individual Performance
Source: PLoS One. 2014 Jul 1;9(7):e101262. doi: 10.1371/journal.pone.0101262 (PMC4077790; doi:10.1371/journal.pone.0101262)
Supplement: File S1 — 0-0-X Raw Data. Contains all ten 0-0-X subjects' cleaned data as well as group analyses of intersession interval, reinforcers per visit, interresponse times, response duration, visit duration, response rate, and post reinforcement pause. (XLSX) [file pone.0101262.s001.xlsx]

## Sheet: B1
Essai	Goutte	Intervalle	Quantité consommée	Response Length	Inter Reinforcement Interval	Inter Reinforcement Rate	Inter Reinforcement Response	IRT	Load Size	Reinforcers Per Visit	Interval Inter-Visit	Visit Length	Response Rate Per Visit		Notes:
2	5	200	33	R,9500	546	109.89	1	546	352	11	214703	131539	5.01752		Finished
3	5	200	33	R,8455	1732	34.642	1	1732	332	11	180243	81838	8.06471
4	5	200	33	R,8050	3385	17.7253	1	3385	325	11	226934	83616	7.89323
5	5	200	33	R,8455	2980	20.1342	1	2980	382	12	254499	98810	7.28671
6	5	200	29	R,6146	6334	9.47269	1	6334	284	9	272923	96985	5.56787
7	5	200	33	R,27081	874	68.6499	1	874	371	12	338988	84599	8.51074
8	5	200	30	R,8237	1154	51.9931	1	1154	330	10	289349	88063	6.8133
9	5	200	33	R,9111	2527	23.7436	1	2527	343	11	232410	79310	8.32178
10	5	200	29	R,8174	2309	25.9853	1	2309	363	11	299474	84583	7.80299
11	5	200	33	R,6162	5288	11.3464	1	5288	330	10	272486	84068	7.13708
12	5	200	33	R,5039	Visit end	Visit end	Visit end	Visit end	378	12	330908	86892	8.28615
Visit end				Visit end	843	71.1744	1	843	350	11	267119	90402	7.30072
13	5	200	33	R,9048	655	91.6031	1	655	363	12	290348	76206	9.44807
14	5	200	33	R,6209	484	123.967	1	484	342	11	268258	81089	8.13921
15	5	200	33	R,6396	936	64.1026	1	936	396	12	203237	100652	7.15336
16	5	200	33	R,7628	156	384.615	1	156	324	10	286463	75223	7.97628
17	5	200	3	R,234	765	78.4314	1	765	363	11	291471	85192	7.74721
18	5	200	33	R,4898	811	73.9827	1	811	330	10	259054	91541	6.55444
19	5	200	33	R,5803	1388	43.2277	1	1388	405	13	247401	104333	7.47606
20	5	200	33	R,6927	1373	43.6999	1	1357	363	11	291814	87766	7.52
21	5	200	33	R,7379	2574	23.31	1	2574	368	12	268680	83210	8.65281
22	5	200	33	R,8970	Visit end	Visit end	Visit end	Visit end	325	10	249991	72477	8.27849
23	5	200	32	R,8377	140	428.571	1	140	363	11	217854	93101	7.08908
Visit end				Visit end	843	71.1744	1	843	363	11	250630	84849	7.77852
24	5	200	1	R,125	920	65.2174	1	920	398	13	214235	96704	8.06585
25	5	200	32	R,10608	1763	34.0329	1	1763	Fin Bloc	Fin Bloc	Fin Bloc	Fin Bloc	Fin BLoc
26	5	200	28	R,5990	639	93.8967	1	639	Fin Bloc	Fin Bloc	Fin Bloc	Fin Bloc	Fin BLoc
27	5	200	33	R,9501	874	68.6499	1	858	330	10	155455	77735	7.71853
28	5	200	33	R,8580	312	192.308	1	312	21	22		564705	2.3375
29	5	200	33	R,8097	655	91.6031	1	655
30	5	200	33	R,6536	1685	35.6083	1	1685
31	5	200	33	R,6334	3478	17.2513	1	3478
32	5	200	33	R,6770	Visit end	Visit end	Visit end	Visit end
33	5	200	33	R,5944	1919	31.2663	1	1919
34	5	200	33	R,3838	1388	43.2277	1	1388
Visit end				Visit end	515	116.505	1	500
35	5	200	33	R,12620	1544	38.8601	1	1544
36	5	200	33	R,11201	140	428.571	1	140
37	5	200	33	R,6037	780	76.9231	1	780
38	5	200	33	R,5023	484	123.967	1	484
39	5	200	19	R,999	1856	32.3276	1	1856
40	5	200	33	R,8674	1825	32.8767	1	1825
41	5	200	33	R,10436	2730	21.978	1	2730
42	5	200	33	R,7550	2028	29.5858	1	2028
43	5	200	33	R,7192	Visit end	Visit end	Visit end	Visit end
44	5	200	33	R,5725	1809	33.1675	1	1809
45	5	200	33	R,5148	1092	54.9451	1	1092
46	5	200	33	R,3011	593	101.18	1	593
Visit end				Visit end	500	120	1	500
47	5	200	33	R,38049	1467	40.8998	1	1467
48	5	200	20	R,983	515	116.505	1	515
49	5	200	33	R,10483	593	101.18	1	593
50	5	200	33	R,7238	1466	40.9277	1	1466
51	5	200	33	R,7846	Visit end	Visit end	Visit end	Visit end
52	5	200	33	R,6708	624	96.1538	1	608
53	5	200	33	R,8221	858	69.9301	1	858
54	5	200	33	R,5850	765	78.4314	1	765
55	5	200	33	R,3572	343	174.927	1	343
Visit end				Visit end	577	103.986	1	577
56	5	200	8	R,874	608	98.6842	1	608
57	5	200	33	R,11762	1295	46.332	1	1295
58	5	200	33	R,5694	530	113.208	1	530
59	5	200	33	R,7207	4056	14.7929	1	4056
60	5	200	33	R,8019	2106	28.49	1	2106
61	5	200	33	R,5507	2371	25.3058	1	2371
62	5	200	33	R,6926	Visit end	Visit end	Visit end	Visit end
63	5	200	33	R,5117	452	132.743	1	452
64	5	200	33	R,5336	718	83.5655	1	718
65	5	200	33	R,5772	702	85.4701	1	702
66	5	200	33	R,4945	780	76.9231	1	780
67	5	200	33	R,3323	749	80.1068	1	734
Visit end				Visit end	1872	32.0513	1	1872
68	5	200	33	R,9454	1529	39.2413	1	1529
69	5	200	33	R,6802	2761	21.7313	1	2761
70	5	200	33	R,5990	3323	18.056	1	3323
71	5	200	33	R,8284	Visit end	Visit end	Visit end	Visit end
72	5	200	33	R,8127	546	109.89	1	546
73	5	200	33	R,8704	561	106.952	1	561
74	5	200	33	R,8783	624	96.1538	1	624
75	5	200	33	R,7145	515	116.505	1	515
76	5	200	33	R,5990	1186	50.5902	1	1186
77	5	200	33	R,5913	483	124.224	1	483
Visit end				Visit end	1326	45.2489	1	1326
78	5	200	33	R,9032	764	78.534	1	764
79	5	200	33	R,7551	3261	18.3993	1	3261
80	5	200	33	R,5913	2824	21.2465	1	2808
81	5	200	33	R,8408	Visit end	Visit end	Visit end	Visit end
82	5	200	33	R,5569	15	4000	1	3245
83	5	200	33	R,5741	3245	18.49	1	624
84	5	200	33	R,6053	624	96.1538	1	795
85	5	200	33	R,5819	795	75.4717	1	655
86	5	200	33	R,5647	655	91.6031	1	234
87	5	200	13	R,889	234	256.41	1	609
88	5	200	33	R,6614	609	98.5222	1	561
Visit end				Visit end	561	106.952	1	1934
89	5	200	33	R,5445	1934	31.0238	1	795
90	5	200	33	R,8767	795	75.4717	1	4228
91	5	200	33	R,4805	4228	14.1911	1	Visit end
92	5	200	33	R,8877	Visit end	Visit end	Visit end	796
93	5	200	33	R,6614	15	4000	1	920
94	5	200	33	R,5694	796	75.3769	1	1201
95	5	200	33	R,7285	920	65.2174	1	530
96	5	200	33	R,7754	1201	49.9584	1	811
97	5	200	33	R,6178	530	113.208	1	1544
98	5	200	33	R,6474	811	73.9827	1	1747
99	5	200	33	R,2995	1544	38.8601	1	2917
Visit end				Visit end	1747	34.3446	1	1747
100	5	200	33	R,15475	2917	20.5691	1	Visit end
101	5	200	33	R,5678	1747	34.3446	1	312
102	5	200	33	R,7691	Visit end	Visit end	Visit end	109
103	5	200	33	R,6022	16	3750	1	1669
104	5	200	33	R,5960	312	192.308	1	639
105	5	200	33	R,6521	109	550.459	1	1872
106	5	200	33	R,7597	1669	35.9497	1	1918
107	5	200	33	R,5663	639	93.8967	1	1857
108	5	200	33	R,5445	1872	32.0513	1	608
109	5	200	33	R,5803	1918	31.2826	1	1420
Visit end				Visit end	1857	32.3102	1	3198
110	5	200	33	R,8861	608	98.6842	1	5055
111	5	200	33	R,6536	1420	42.2535	1	Visit end
112	5	200	33	R,5944	3198	18.7617	1	686
113	5	200	33	R,4150	5055	11.8694	1	827
114	5	200	33	R,6225	Visit end	Visit end	Visit end	827
115	5	200	33	R,4181	16	3750	1	1592
116	5	200	33	R,5460	686	87.4636	1	1606
117	5	200	33	R,7051	827	72.5514	1	1638
118	5	200	33	R,5710	827	72.5514	1	1311
119	5	200	33	R,5694	1592	37.6884	1	4711
120	5	200	15	R,764	1606	37.3599	1	764
121	5	200	33	R,7659	1638	36.63	1	3011
Visit end				Visit end	1311	45.7666	1	Visit end
122	5	200	33	R,10998	4711	12.7361	1	1888
123	5	200	33	R,7863	764	78.534	1	406
124	5	200	33	R,7004	3011	19.9269	1	780
125	5	200	33	R,8439	Visit end	Visit end	Visit end	1513
126	5	200	33	R,6396	16	3750	1	281
127	5	200	33	R,5897	1903	31.5292	1	515
128	5	200	33	R,5850	406	147.783	1	1435
129	5	200	33	R,6864	780	76.9231	1	499
130	5	200	20	R,1061	1513	39.6563	1	812
131	5	200	33	R,7956	281	213.523	1	1606
132	5	200	33	R,5101	515	116.505	1	2933
Visit end				Visit end	1435	41.8118	1	Visit end
133	5	200	0	R,125	499	120.24	1	671
134	5	200	33	R,6427	812	73.8916	1	483
135	5	200	33	R,5928	1606	37.3599	1	936
136	5	200	33	R,6942	2933	20.4569	1	8954
137	5	200	33	R,5397	Visit end	Visit end	Visit end	1030
138	5	200	33	R,5335	16	3750	1	577
139	5	200	33	R,4415	671	89.4188	1	468
140	5	200	33	R,5741	483	124.224	1	858
141	5	200	33	R,5179	936	64.1026	1	2793
142	5	200	33	R,5772	8954	6.70092	1	2028
143	5	200	33	R,6209	1030	58.2524	1	Visit end
144	5	200	33	R,6068	577	103.986	1	889
Visit end				Visit end	468	128.205	1	1450
145	5	200	33	R,6178	858	69.9301	1	702
146	5	200	33	R,6271	2793	21.4823	1	1747
147	5	200	33	R,6740	2028	29.5858	1	2059
148	5	200	33	R,7176	Visit end	Visit end	Visit end	1357
149	5	200	12	R,655	16	3750	1	2090
150	5	200	33	R,7878	889	67.4916	1	5367
151	5	200	33	R,5569	1450	41.3793	1	562
152	5	200	33	R,5429	702	85.4701	1	749
153	5	200	33	R,5538	1747	34.3446	1	4492
154	5	200	33	R,5319	2059	29.1404	1	Visit end
155	5	200	33	R,5538	1357	44.2152	1	1092
Visit end				Visit end	2090	28.7081	1	811
156	5	200	33	R,9407	5367	11.1794	1	1545
157	5	200	33	R,5741	562	106.762	1	1529
158	5	200	33	R,7660	749	80.1068	1	1139
159	5	200	33	R,4399	4492	13.3571	1	624
160	5	200	33	R,8378	Visit end	Visit end	Visit end	1607
161	5	200	33	R,5538	15	4000	1	1841
162	5	200	33	R,6989	1092	54.9451	1	3042
163	5	200	33	R,5772	811	73.9827	1	Visit end
164	5	200	33	R,8595	1545	38.835	1	453
165	5	200	33	R,5117	1529	39.2413	1	998
166	5	200	33	R,6162	1139	52.6778	1	4180
167	5	200	33	R,5414	624	96.1538	1	1264
Visit end				Visit end	1607	37.3367	1	1404
168	5	200	33	R,8097	1841	32.591	1	344
169	5	200	33	R,6677	3042	19.7239	1	1825
170	5	200	33	R,5834	Visit end	Visit end	Visit end	7269
171	5	200	27	R,7238	16	3750	1	1825
172	5	200	33	R,5787	453	132.45	1	3011
173	5	200	33	R,6412	998	60.1202	1	Visit end
174	5	200	33	R,5959	4180	14.3541	1	5101
175	5	200	33	R,5694	1264	47.4684	1	639
176	5	200	33	R,4945	1404	42.735	1	999
177	5	200	33	R,5335	344	174.419	1	1123
Visit end				Visit end	1825	32.8767	1	2605
178	5	200	33	R,7628	7269	8.25423	1	3837
179	5	200	33	R,5975	1825	32.8767	1	2184
180	5	200	33	R,7660	3011	19.9269	1	2449
181	5	200	33	R,6334	Visit end	Visit end	Visit end	2761
182	5	200	33	R,4648	16	3750	1	Visit end
183	5	200	33	R,4368	5101	11.7624	1	2356
184	5	200	33	R,4945	639	93.8967	1	749
185	5	200	33	R,4618	999	60.0601	1	2527
186	5	200	33	R,6178	1123	53.4283	1	795
187	5	200	33	R,5663	2605	23.0326	1	3276
188	5	200	33	R,4586	3837	15.6372	1	1201
Visit end				Visit end	2184	27.4725	1	5398
189	5	200	33	R,8595	2449	24.4998	1	4431
190	5	200	33	R,7551	2761	21.7313	1	5741
191	5	200	33	R,10733	Visit end	Visit end	Visit end	904
192	5	200	33	R,6583	16	3750	1	2543
193	5	200	33	R,7582	2356	25.4669	1	2746
194	5	200	33	R,5554	749	80.1068	1	Visit end
195	5	200	33	R,6381	2527	23.7436	1	671
196	5	200	33	R,6224	795	75.4717	1	1545
197	5	200	33	R,5772	3276	18.315	1	811
198	5	200	33	R,4852	1217	49.3016	1	280
Visit end				Visit end	5398	11.1152	1	2309
199	5	200	33	R,6364	4431	13.541	1	1373
200	5	200	33	R,7098	5741	10.4511	1	1560
201	5	200	33	R,7488	904	66.3717	1	1560
202	5	200	33	R,5601	2543	23.5942	1	7644
203	5	200	33	R,7410	2761	21.7313	1	2434
204	5	200	10	R,796	Visit end	Visit end	Visit end	Visit end
205	5	200	33	R,6271	15	4000	1	936
206	5	200	33	R,5943	671	89.4188	1	3042
207	5	200	33	R,4212	1545	38.835	1	1482
208	5	200	33	R,6240	811	73.9827	1	1404
209	5	200	33	R,4384	280	214.286	1	1560
210	5	200	33	R,5132	2309	25.9853	1	1389
211	5	200	32	R,4711	1373	43.6999	1	2527
Visit end				Visit end	1560	38.4615	1	2231
212	5	200	33	R,7098	1560	38.4615	1	1295
213	5	200	33	R,5273	7644	7.84929	1	1685
214	5	200	33	R,6271	2434	24.6508	1	4634
215	5	200	33	R,9376	Visit end	Visit end	Visit end	Visit end
216	5	200	33	R,5741	15	4000	1	1482
217	5	200	33	R,6552	936	64.1026	1	687
218	5	200	33	R,5054	3042	19.7239	1	468
219	5	200	33	R,6771	1482	40.4858	1	1357
220	5	200	33	R,5023	1404	42.735	1	967
221	5	200	33	R,5553	1560	38.4615	1	265
222	5	200	33	R,4852	1389	43.1965	1	2808
Visit end				Visit end	2527	23.7436	1	2917
223	5	200	33	R,8674	2231	26.8938	1	3604
224	5	200	33	R,6318	1295	46.332	1	Visit end
225	5	200	33	R,5772	1700	35.2941	1	1498
226	5	200	33	R,4930	4634	12.9478	1	1981
227	5	200	33	R,5912	Visit end	Visit end	Visit end	2293
228	5	200	33	R,4976	15	4000	1	297
229	5	200	33	R,5288	1482	40.4858	1	1436
230	5	200	33	R,4914	687	87.3362	1	2262
231	5	200	33	R,4243	468	128.205	1	5913
232	5	200	33	R,4789	1357	44.2152	1	2247
233	5	200	33	R,4867	967	62.0476	1	7285
234	5	200	5	R,327	265	226.415	1	3245
Visit end				Visit end	2808	21.3675	1	Visit end
235	5	200	33	R,5835	2917	20.5691	1	2122
236	5	200	33	R,7300	3604	16.6482	1	1389
237	5	200	33	R,5865	Visit end	Visit end	Visit end	1341
238	5	200	33	R,5429	15	4000	1	983
239	5	200	33	R,5523	1498	40.0534	1	874
240	5	200	33	R,5975	1981	30.2877	1	1217
241	5	200	28	R,5382	2293	26.1666	1	312
242	5	200	33	R,5772	297	202.02	1	4556
243	5	200	33	R,5647	1436	41.7827	1	2059
244	5	200	33	R,5179	2262	26.5252	1	5320
Visit end				Visit end	5913	10.1471	1	Visit end
245	5	200	33	R,4852	2247	26.7023	1	733
246	5	200	33	R,5553	7285	8.2361	1	249
247	5	200	33	R,5804	3245	18.49	1	1779
248	5	200	33	R,6957	Visit end	Visit end	Visit end	2075
249	5	200	33	R,6255	16	3750	1	219
250	5	200	33	R,6942	2122	28.2752	1	1451
251	5	200	33	R,5194	1389	43.1965	1	4010
252	5	200	33	R,5444	1341	44.7427	1	4165
253	5	200	33	R,7113	983	61.0376	1	5569
254	5	200	33	R,5601	874	68.6499	1	1420
255	5	200	33	R,4914	1217	49.3016	1	3619
Visit end				Visit end	312	192.308	1	3385
256	5	200	33	R,4929	4556	13.1694	1	Visit end
257	5	200	33	R,5132	2059	29.1404	1	500
258	5	200	33	R,4493	5320	11.2782	1	1747
259	5	200	33	R,6427	Visit end	Visit end	Visit end	1123
260	5	200	33	R,5304	15	4000	1	390
261	5	200	33	R,6177	733	81.8554	1	1451
262	5	200	33	R,7582	249	240.964	1	1529
263	5	200	33	R,7035	1779	33.7268	1	1513
264	5	200	33	R,6489	2075	28.9157	1	1794
265	5	200	33	R,5476	219	273.973	1	5943
266	5	200	33	R,5616	1451	41.3508	1	Fin Bloc
Visit end				Visit end	4010	14.9626	1	Fin Bloc
267	5	200	33	R,6412	4165	14.4058	1	Visit end
268	5	200	33	R,7426	5569	10.7739	1	951
269	5	200	33	R,4914	1420	42.2535	1	1981
270	5	200	33	R,4555	3619	16.5792	1	9095
271	5	200	2	R,140	3385	17.7253	1	5476
272	5	200	33	R,5366	Visit end	Visit end	Visit end	3229
273	5	200	33	R,5865	32	1875	1	2121
274	5	200	33	R,6146	500	120	1	10701
275	5	200	33	R,8237	1747	34.3446	1	4883
276	5	200	33	R,6287	1123	53.4283	1	42962
277	5	200	33	R,5023	390	153.846	1	73009
278	5	200	33	R,4337	1451	41.3508	1	390
279	5	200	33	R,3307	1529	39.2413	1	515
Visit end				Visit end	1513	39.6563	1	79030
280	5	200	33	R,8720	1794	33.4448	1	72775
281	5	200	33	R,4617	5943	10.0959	1	36676
282	5	200	33	R,4587	Fin Bloc	Fin Bloc	Fin Bloc	3354
283	5	200	33	R,6770	Fin Bloc	Fin Bloc	Fin Bloc	2324
284	5	200	33	R,5320	Visit end	Visit end	Visit end	1981
285	5	200	33	R,6474	31	1935.48	1	2995
286	5	200	33	R,6006	951	63.0915	1	154549
287	5	200	33	R,7862	1997	30.0451	1	7676
288	5	200	33	R,6225	9095	6.59703	1
289	5	200	33	R,5148	5476	10.9569	1
Fin Bloc				Fin Bloc	3229	18.5816	1
Fin Bloc				Fin Bloc	2121	28.2885	1
Visit end				Visit end	10701	5.60695	1
290	1	1	1	R,2278	4883	12.2875	1
291	1	1	1	R,1420	42962	1.39658	1
292	1	1	1	R,1794	73024	0.821648	1
293	1	1	1	R,2059	390	153.846	1
294	1	1	1	R,1997	515	116.505	1
295	1	1	1	R,2621	79030	0.759205	1
296	1	1	1	R,1545	72775	0.824459	1
297	1	1	1	R,2543	36676	1.63595	1
298	1	1	1	R,1685	3354	17.8891	1
299	1	1	1	R,2371	2324	25.8176	1
300	1	1	1	R,2745	1981	30.2877	1
301	1	1	1	R,1888	2995	20.0334	1
302	1	1	1	R,4539	154549	0.388226	1
303	1	1	1	R,1107	7676	7.81657	1
304	1	1	0	R,93
305	1	1	1	R,3276
306	1	1	1	R,1903
307	1	1	1	R,5539
308	1	1	1	R,1435
309	1	1	1	R,2465
310	1	1	1	R,2496
311	1	1	1	R,218

## Sheet: B2
Essai	Goutte	Intervalle	Quantité consommée	Response Length	Inter Reinforcement Interval	Inter Reinforcement Rate	Inter Reinforcement Response	IRT	Load Size	Reinforcers Per Visit	Interval Inter-Visit	Visit Length	Response Rate Per Visit		Notes:
5	5	200	33	R,6911	405	148.148	1	405	363	11	199898	109731	6.01471		don't count 1st visit
6	5	200	33	R,6428	4321	13.8857	1	4321	300	10	161600	69608	8.6197		v21 and v20 are combined
7	5	200	33	R,6989	5288	11.3464	1	5288	393	12	228213	66144	10.8853		there is a 2nd mess up; V19
8	5	200	33	R,7519	609	98.5222	1	609	252	10	264280	58734	10.2155
9	5	200	33	R,6598	8206	7.31172	1	8206	346	14	203440	75832	11.0771
10	5	200	33	R,5897	484	123.967	1	468	363	11	218011	71947	9.17342
11	5	200	33	R,6193	780	76.9231	1	780	262	8	211232	56350	8.51819
12	5	200	33	R,6459	5616	10.6838	1	5616	384	13	196623	91323	8.54111
13	5	200	33	R,6427	5429	11.0518	1	5429	297	9	225577	66986	8.06139
14	5	200	33	R,7628	5616	10.6838	1	5616	350	13	164097	98108	7.95042
15	5	200	33	R,5944	Visit end	Visit end	Visit end	Visit end	343	15	146484	82571	10.8997
Visit end				Visit end	171	350.877	1	171	297	9	195671	57299	9.42425
16	5	200	33	R,7161	515	116.505	1	515	396	12	246418	86393	8.33401
17	5	200	33	R,7551	343	174.927	1	343	264	8	131929	64569	7.43391
18	5	200	33	R,8065	577	103.986	1	577	417	13	254795	78562	9.92846
19	5	200	33	R,6739	453	132.45	1	453	260	8	137904	75520	6.35593
20	5	200	33	R,7878	780	76.9231	1	780	357	12	188994	88577	8.12852
21	5	200	33	R,6302	1716	34.965	1	1716	293	9	164425	78827	6.85044
22	5	200	33	R,6817	187	320.856	1	187	330	10	124815	96549
23	5	200	3	R,141	343	174.927	1	343	363	11	378535	82353
24	5	200	33	R,7348	Visit end	Visit end	Visit end	Visit end	328	10	160431	91463
25	5	200	33	R,6521	250	240	1	250	393	12	159464	29262
Visit end				Visit end	421	142.518	1	421	279	10	202769	69670	8.61203
26	5	200	33	R,7972	234	256.41	1	234	377	15	239460	79061	11.3836
27	5	200	33	R,5928	515	116.505	1	515	297	9	207059	60123	8.98159
28	5	200	33	R,6443	265	226.415	1	265	Fin Bloc	Fin Bloc	Fin Bloc	Fin Bloc	Fin BLoc
29	5	200	33	R,5756	218	275.229	1	218	Fin Bloc	Fin Bloc	Fin Bloc	Fin Bloc	Fin BLoc
30	5	200	33	R,5195	266	225.564	1	266	345	12	131836	73679	9.77212
31	5	200	33	R,5101	843	71.1744	1	843	10	10		261550	2.29402
32	5	200	33	R,5226	608	98.6842	1	608	10	10		261550	2.29402
33	5	200	33	R,4539	1061	56.5504	1	1061
34	5	200	33	R,4602	4446	13.4953	1	4446
35	5	200	33	R,1997	Visit end	Visit end	Visit end	Visit end
36	5	200	30	R,1638	156	384.615	1	156
37	5	200	33	R,2620	141	425.532	1	141
Visit end				Visit end	156	384.615	1	156
38	5	200	33	R,11264	328	182.927	1	328
39	5	200	33	R,5553	764	78.534	1	764
40	5	200	33	R,6396	406	147.783	1	406
41	5	200	4	R,171	843	71.1744	1	843
42	5	200	5	R,359	1170	51.2821	1	1170
43	5	200	30	R,2340	3495	17.1674	1	3495
44	5	200	20	R,2308	Visit end	Visit end	Visit end	Visit end
45	5	200	31	R,6599	265	226.415	1	265
46	5	200	30	R,10233	265	226.415	1	265
47	5	200	33	R,6052	499	120.24	1	499
Visit end				Visit end	312	192.308	1	312
48	5	200	33	R,8097	952	63.0252	1	952
49	5	200	33	R,7129	452	132.743	1	452
50	5	200	33	R,6521	390	153.846	1	390
51	5	200	33	R,6334	296	202.703	1	296
52	5	200	33	R,6271	281	213.523	1	281
53	5	200	33	R,6646	5148	11.655	1	5148
54	5	200	0	R,94	562	106.762	1	562
55	5	200	1	R,109	1607	37.3367	1	1607
56	5	200	33	R,5975	671	89.4188	1	671
57	5	200	5	R,187	Visit end	Visit end	Visit end	Visit end
58	5	200	33	R,6583	219	273.973	1	219
59	5	200	33	R,5101	250	240	1	250
60	5	200	33	R,4508	2356	25.4669	1	2356
61	5	200	10	R,577	328	182.927	1	328
Visit end				Visit end	562	106.762	1	562
62	5	200	33	R,8346	359	167.131	1	359
63	5	200	33	R,5272	218	275.229	1	218
64	5	200	33	R,5834	281	213.523	1	281
65	5	200	33	R,4836	281	213.523	1	281
66	5	200	33	R,4929	6739	8.9034	1	6739
67	5	200	33	R,4789	Visit end	Visit end	Visit end	Visit end
68	5	200	33	R,4945	468	128.205	1	468
69	5	200	33	R,5008	343	174.927	1	343
70	5	200	33	R,5444	437	137.3	1	437
71	5	200	33	R,6100	515	116.505	1	515
72	5	200	33	R,4851	515	116.505	1	515
Visit end				Visit end	4228	14.1911	1	4228
73	5	200	33	R,9375	4418	13.5808	1	4418
74	5	200	33	R,5944	Visit end	Visit end	Visit end	Visit end
75	5	200	33	R,5257	16	3750	1	3931
76	5	200	33	R,5257	3931	15.2633	1	3807
77	5	200	33	R,4961	3807	15.7604	1	249
78	5	200	31	R,4321	249	240.964	1	8018
79	5	200	33	R,4760	8018	7.48316	1	187
80	5	200	33	R,5551	187	320.856	1	686
Visit end				Visit end	686	87.4636	1	515
81	5	200	33	R,5226	515	116.505	1	281
82	5	200	33	R,5803	281	213.523	1	16411
83	5	200	33	R,5772	16411	3.65608	1	202
84	5	200	11	R,640	202	297.03	1	405
85	5	200	33	R,5273	405	148.148	1	437
86	5	200	10	R,453	437	137.3	1	Visit end
87	5	200	33	R,5242	Visit end	Visit end	Visit end	187
88	5	200	33	R,4882	187	320.856	1	5772
89	5	200	33	R,4743	5772	10.395	1	375
90	5	200	33	R,7114	375	160	1	327
91	5	200	33	R,4322	327	183.486	1	109
92	5	200	33	R,3838	109	550.459	1	6770
93	5	200	33	R,2870	6770	8.86263	1	296
Visit end				Visit end	296	202.703	1	172
94	5	200	33	R,4976	172	348.837	1	Visit end
95	5	200	33	R,7769	Visit end	Visit end	Visit end	437
96	5	200	33	R,6037	437	137.3	1	561
97	5	200	33	R,5772	561	106.952	1	593
98	5	200	33	R,6334	593	101.18	1	2855
99	5	200	33	R,6225	2855	21.0158	1	25350
100	5	200	33	R,6131	25350	2.36686	1	141
101	5	200	33	R,5616	141	425.532	1	281
102	5	200	33	R,4118	281	213.523	1	702
Visit end				Visit end	702	85.4701	1	531
103	5	200	33	R,6458	546	109.89	1	2215
104	5	200	33	R,4602	2215	27.088	1	14337
105	5	200	33	R,5211	14337	4.18498	1	249
106	5	200	33	R,5319	249	240.964	1	Visit end
107	5	200	33	R,5179	Visit end	Visit end	Visit end	7940
108	5	200	33	R,5226	7940	7.55668	1	327
109	5	200	15	R,811	327	183.486	1	125
110	5	200	29	R,2402	125	480	1	1248
111	5	200	3	R,156	1248	48.0769	1	1295
112	5	200	6	R,374	1295	46.332	1	405
113	5	200	33	R,4758	405	148.148	1	3152
114	5	200	33	R,4524	3152	19.0355	1	109
115	5	200	33	R,4836	109	550.459	1	7270
Visit end				Visit end	7270	8.25309	1	172
116	5	200	33	R,5304	172	348.837	1	218
117	5	200	33	R,5367	218	275.229	1	328
118	5	200	0	R,109	328	182.927	1	4368
119	5	200	14	R,1030	4368	13.7363	1	499
120	5	200	4	R,187	499	120.24	1	Visit end
121	5	200	3	R,312	Visit end	Visit end	Visit end	531
122	5	200	20	R,1014	16	3750	1	405
123	5	200	5	R,296	531	112.994	1	343
124	5	200	33	R,6755	405	148.148	1	218
125	5	200	33	R,6427	343	174.927	1	327
126	5	200	33	R,6552	218	275.229	1	124
127	5	200	33	R,6037	327	183.486	1	343
128	5	200	33	R,6583	124	483.871	1	3682
129	5	200	33	R,5788	343	174.927	1	195671
130	5	200	33	R,3354	3682	16.2955	1	Visit end
Visit end				Visit end	Visit end	Visit end	Visit end	515
131	5	200	33	R,8221	16	3750	1	5148
132	5	200	33	R,5538	515	116.505	1	125
133	5	200	33	R,6069	5148	11.655	1	343
134	5	200	33	R,5039	125	480	1	328
135	5	200	33	R,5367	343	174.927	1	3136
136	5	200	33	R,4899	328	182.927	1	10015
137	5	200	33	R,5882	3136	19.1327	1	5881
138	5	200	33	R,5397	10015	5.99101	1	250
139	5	200	33	R,4914	5881	10.2023	1	327
Visit end				Visit end	250	240	1	4134
140	5	200	33	R,4150	327	183.486	1	Visit end
141	5	200	33	R,4446	4134	14.5138	1	920
142	5	200	33	R,4929	Visit end	Visit end	Visit end	405
143	5	200	33	R,5039	16	3750	1	327
144	5	200	33	R,3822	920	65.2174	1	156
145	5	200	33	R,4024	405	148.148	1	4399
146	5	200	33	R,4477	327	183.486	1	125
147	5	200	33	R,5476	156	384.615	1	4680
148	5	200	33	R,7129	4399	13.6395	1	Visit end
149	5	200	33	R,5788	125	480	1	405
150	5	200	33	R,4821	4680	12.8205	1	780
151	5	200	33	R,2090	Visit end	Visit end	Visit end	265
Visit end				Visit end	16	3750	1	4134
152	5	200	33	R,9781	405	148.148	1	265
153	5	200	33	R,6116	780	76.9231	1	3370
154	5	200	33	R,6459	265	226.415	1	6521
155	5	200	33	R,6334	4134	14.5138	1	374
156	5	200	33	R,6053	265	226.415	1	188
157	5	200	33	R,7597	3386	17.72	1	172
158	5	200	33	R,5538	6521	9.20104	1	453
159	5	200	33	R,5663	374	160.428	1	2574
Visit end				Visit end	188	319.149	1	Visit end
160	5	200	33	R,6474	172	348.837	1	562
161	5	200	33	R,4680	453	132.45	1	4882
162	5	200	33	R,4290	2574	23.31	1	312
163	5	200	33	R,4634	Visit end	Visit end	Visit end	6848
164	5	200	30	R,1544	16	3750	1	8222
165	5	200	28	R,8861	562	106.762	1	405
166	5	200	29	R,3993	4882	12.29	1	9501
167	5	200	33	R,4041	312	192.308	1	Visit end
168	5	200	33	R,5054	6848	8.76168	1	359
169	5	200	33	R,4274	8222	7.29749	1	343
170	5	200	33	R,4570	405	148.148	1	1435
171	5	200	33	R,4430	9501	6.31512	1	3666
172	5	200	33	R,2200	Visit end	Visit end	Visit end	9017
Visit end				Visit end	16	3750	1	452
173	5	200	33	R,8720	359	167.131	1	11559
174	5	200	33	R,6552	343	174.927	1	655
175	5	200	33	R,4930	1435	41.8118	1	7847
176	5	200	33	R,5304	3666	16.3666	1	358
177	5	200	33	R,5663	9017	6.6541	1	858
178	5	200	33	R,7363	452	132.743	1	Visit end
179	5	200	33	R,4758	11559	5.19076	1	4946
180	5	200	29	R,1482	655	91.6031	1	2855
Visit end				Visit end	7847	7.64623	1	8908
181	5	200	33	R,8798	358	167.598	1	437
182	5	200	33	R,4961	858	69.9301	1	374
183	5	200	33	R,4836	Visit end	Visit end	Visit end	5538
184	5	200	33	R,4914	16	3750	1	5413
185	5	200	33	R,5195	4946	12.131	1	920
186	5	200	33	R,4321	2855	21.0158	1	Visit end
187	5	200	33	R,4509	8908	6.73552	1	13385
188	5	200	33	R,4337	437	137.3	1	359
189	5	200	33	R,4134	374	160.428	1	15943
190	5	200	15	R,921	5538	10.8342	1	530
191	5	200	33	R,4431	5413	11.0844	1	312
192	5	200	12	R,655	920	65.2174	1	219
Visit end				Visit end	Visit end	Visit end	Visit end	437
193	5	200	33	R,5553	15	4000	1	327
194	5	200	33	R,4399	13385	4.48263	1	8361
195	5	200	33	R,4773	359	167.131	1	Visit end	124815
196	5	200	33	R,6817	15943	3.76341	1	125
197	5	200	33	R,5351	530	113.208	1	343
198	5	200	33	R,6162	312	192.308	1	2979
199	5	200	29	R,5164	219	273.973	1	405
200	5	200	33	R,5585	437	137.3	1	10842
201	5	200	33	R,5616	327	183.486	1	406
Visit end				Visit end	8361	7.17618	1	5896
202	5	200	33	R,5866	Visit end			5335
203	5	200	33	R,8595	15	4000	1	453
204	5	200	33	R,6724	125	480	1	250
205	5	200	33	R,5195	343	174.927	1	Visit end
206	5	200	33	R,5195	2979	20.141	1	5008
207	5	200	33	R,5397	405	148.148	1	546
208	5	200	33	R,5475	10842	5.53403	1	343
209	5	200	33	R,5242	406	147.783	1	5257
210	5	200	33	R,4821	5896	10.1764	1	234
211	5	200	33	R,4166	5335	11.2465	1	266
Visit end				Visit end	453	132.45	1	12262
212	5	200	33	R,5055	250	240	1	9079
213	5	200	33	R,4586	Visit end	Visit end	Visit end	359
214	5	200	33	R,3932	15	4000	1	Visit end	160431
215	5	200	33	R,4197	5008	11.9808	1	359
216	5	200	33	R,4290	546	109.89	1	452
217	5	200	33	R,5304	359	167.131	1	2527
218	5	200	33	R,4883	5257	11.4134	1	8892		0	33354	33354
219	5	200	33	R,4977	234	256.41	1	203		14646	14616	29262
220	5	200	33	R,6614	266	225.564	1	390
221	5	200	33	R,5725	12262	4.89317	1	312
222	5	200	33	R,5756	9079	6.60866	1	171
Visit end				Visit end	359	167.131	1	187
223	5	200	33	R,6006	Visit end			312
224	5	200	28	R,7176	15	4000	1	811
225	5	200	33	R,6880	359	167.131	1	Visit end
226	5	200	33	R,6053	452	132.743	1	265
227	5	200	33	R,5834	2527	23.7436	1	608
228	5	200	33	R,5491	8892	6.74764	1	546
229	5	200	33	R,6021	203	295.567	1	343
230	5	200	33	R,3089	390	153.846	1	2574
231	5	200	33	R,7675	312	192.308	1	358
232	5	200	33	R,3884	171	350.877	1	3931
Visit end				Visit end	187	320.856	1	187
233	5	200	33	R,6817	312	192.308	1	8517
234	5	200	33	R,4852	826	72.6392	1	Visit end
235	5	200	33	R,6209	Visit end	Visit end	Visit end	344
236	5	200	33	R,6037	16	3750	1	390
237	5	200	33	R,4009	265	226.415	1	437
238	5	200	33	R,4321	608	98.6842	1	203
239	5	200	33	R,4758	546	109.89	1	171
240	5	200	33	R,3620	343	174.927	1	2589
241	5	200	33	R,5741	2574	23.31	1	312
242	5	200	33	R,4540	358	167.598	1	327
243	5	200	33	R,5132	3931	15.2633	1	328
244	5	200	33	R,3276	187	320.856	1	1311
Visit end				Visit end	8517	7.04473	1	515
245	5	200	5	R,218	Visit end	Visit end	Visit end	3104
246	5	200	33	R,9298	15	4000	1	4664
247	5	200	33	R,6006	359	167.131	1	9532
248	5	200	33	R,5632	390	153.846	1	Visit end
249	5	200	33	R,6022	437	137.3	1	561
250	5	200	33	R,5928	203	295.567	1	125
251	5	200	33	R,6022	171	350.877	1	390
252	5	200	10	R,593	2589	23.175	1	483
253	5	200	33	R,9298	312	192.308	1	453
254	5	200	33	R,3308	327	183.486	1	905
Visit end				Visit end	328	182.927	1	3260
255	5	200	33	R,6708	1311	45.7666	1	4696
256	5	200	33	R,6052	515	116.505	1	Visit end
257	5	200	33	R,5242	3104	19.3299	1	405
258	5	200	33	R,4695	4664	12.8645	1	140
259	5	200	33	R,4353	9532	6.29459	1	234
260	5	200	7	R,406	Visit end	Visit end	Visit end	780
261	5	200	25	R,1404	16	3750	1	280
262	5	200	16	R,968	561	106.952	1	405
263	5	200	10	R,468	125	480	1	1435
264	5	200	31	R,4976	390	153.846	1	422
265	5	200	2	R,140	483	124.224	1	2886
266	5	200	22	R,6490	453	132.45	1	4571
267	5	200	33	R,4259	905	66.2983	1	11013
268	5	200	33	R,4867	3260	18.4049	1	Fin Bloc
269	5	200	33	R,3791	4696	12.7768	1	Fin Bloc
Visit end				Visit end	Visit end	Visit end	Visit end	Visit end
270	5	200	33	R,4727	15	4000	1	6989
271	5	200	33	R,5023	405	148.148	1	12402
272	5	200	33	R,5585	140	428.571	1	40716
273	5	200	33	R,5710	234	256.41	1	40887
274	5	200	33	R,5569	780	76.9231	1	312
275	5	200	33	R,5319	280	214.286	1	65910
276	5	200	33	R,5991	405	148.148	1	82820
277	5	200	33	R,6240	1435	41.8118	1	671
278	5	200	33	R,5070	422	142.18	1	4711
Visit end				Visit end	2886	20.79	1
279	5	200	33	R,6116	4571	13.1262	1
280	5	200	33	R,5133	11013	5.44811	1
281	5	200	33	R,5148	Fin Bloc	Fin Bloc	Fin Bloc
282	5	200	33	R,5429	Fin Bloc	Fin Bloc	Fin Bloc
283	5	200	33	R,5086	Visit end	Visit end	Visit end
284	5	200	33	R,4790	15	4000	1
285	5	200	10	R,515	6989	8.58492	1
286	5	200	5	R,265	12402	4.83793	1
287	5	200	33	R,4992	40716	1.47362	1
288	5	200	33	R,4742	40887	1.46746	1
289	5	200	33	R,5039	312	192.308	1
290	5	200	33	R,3838	65910	0.910332	1
Fin Bloc				Fin Bloc	82820	0.724463	1
Fin Bloc				Fin Bloc	671	89.4188	1
Visit end				Visit end	4711	12.7361	1
291	1	1	1	R,1264
292	1	1	1	R,202
293	1	1	1	R,1186
294	1	1	1	R,765
295	1	1	1	R,640
296	1	1	1	R,421
297	1	1	1	R,359
298	1	1	1	R,671
299	1	1	1	R,421
300	1	1	1	R,188
298	1	1	1	R,671
299	1	1	1	R,421
300	1	1	1	R,188

## Sheet: B3
Essai	Goutte	Intervalle	Quantité consommée	Response Length	Inter Reinforcement Interval	Inter Reinforcement Rate	Inter Reinforcement Response	IRT	Load Size	Reinforcers Per Visit	Interval Inter-Visit	Visit Length	Response Rate Per Visit
2	5	200	33	R,6641	6015	9.97506	1	6015	231	7	299396	77799	5.39853
3	5	200	33	R,6219	4359	13.7646	1	4359	264	8	294945	83581	5.74293
4	5	200	33	R,10516	4031	14.8846	1	4031	264	8	359334	104564	4.59049
5	5	200	33	R,7204	5422	11.066	1	5422	264	8	244911	96345	4.9821
6	5	200	33	R,7156	6282	9.5511	1	6282	264	8	351785	86611	5.54202
7	5	200	33	R,5953	2437	24.6204	1	2437	297	9	382550	85752	6.29723
8	5	200	33	R,5579	Visit end	Visit end	Visit end	Visit end	264	8	469614	67501	7.11101
Visit end				Visit end	8015	7.48596	1	8015	264	8	466815	73642	6.51802
9	5	200	33	R,6172	5641	10.6364	1	5641	330	10	293440	151330	3.96485
10	5	200	33	R,6126	2766	21.692	1	2766	297	9	360797	84049	6.42482
11	5	200	33	R,5985	3734	16.0686	1	3734	363	11	273985	96847	6.81487
12	5	200	33	R,6594	4094	14.6556	1	4094	264	8	288673	75517	6.35618
13	5	200	33	R,6625	7689	7.80336	1	7689	296	9	382439	73642	7.33277
14	5	200	33	R,4437	4906	12.2299	1	4906	330	10	274157	86299	6.95257
15	5	200	33	R,6031	Visit end	Visit end	Visit end	Visit end	297	9	340969	88550	6.09825
16	5	200	33	R,4766	3735	16.0643	1	3735	363	11	468845	96675	6.827
Visit end				Visit end	7719	7.77303	1	7719	297	9	324548	82688	6.53057
17	5	200	33	R,6453	4421	13.5716	1	4421	330	10	256939	85330	7.03152
18	5	200	33	R,5390	20298	2.95596	1	20298	328	10	382908	85360	7.02905
19	5	200	33	R,8985	3157	19.0054	1	3157	297	9	283862	79845	6.7631
20	5	200	33	R,5000	10984	5.46249	1	10984	363	19	362643	91097	12.5141
21	5	200	33	R,4875	5219	11.4965	1	5219	297	9	360290	78860	6.84758
22	5	200	33	R,4984	Visit end	Visit end	Visit end	Visit end	358	11	411408	91126	7.24272
23	5	200	33	R,9094	4547	13.1955	1	4547	292	10	291063	74392	8.06538
24	5	200	33	R,4250	7703	7.78917	1	7703	355	11	289048	87579	7.53605
Visit end				Visit end	5407	11.0967	1	5407	Fin Bloc	Fin Bloc	Fin Bloc	Fin Bloc	Fin BLoc
25	5	200	33	R,4297	4406	13.6178	1	4406	Fin Bloc	Fin Bloc	Fin Bloc	Fin Bloc	Fin BLoc
26	5	200	33	R,5531	5047	11.8883	1	5047	324	10	261611	82173	7.30167
27	5	200	33	R,6062	4438	13.5196	1	4438	49	49		596818	4.92612
28	5	200	33	R,6188	20454	2.93341	1	20454
29	5	200	33	R,5782	Visit end	Visit end	Visit end	Visit end
30	5	200	33	R,5593	7688	7.80437	1	7688
31	5	200	33	R,5609	7844	7.64916	1	7844
32	5	200	33	R,5281	8688	6.90608	1	8688
Visit end				Visit end	3578	16.7691	1	3578
33	5	200	33	R,5594	4516	13.2861	1	4516
34	5	200	33	R,7265	3547	16.9157	1	3547
35	5	200	33	R,7656	2984	20.1072	1	2984
36	5	200	33	R,5017	Visit end	Visit end	Visit end	Visit end
37	5	200	33	R,5562	3578	16.7691	1	3578
38	5	200	33	R,5203	4734	12.6743	1	4734
39	5	200	33	R,5750	4703	12.7578	1	4703
40	5	200	33	R,5719	4343	13.8153	1	4343
Visit end				Visit end	4610	13.0152	1	4610
41	5	200	33	R,4017	4328	13.8632	1	4328
42	5	200	33	R,12656	2219	27.0392	1	2219
43	5	200	33	R,4672	6625	9.0566	1	6625
44	5	200	33	R,4157	Visit end	Visit end	Visit end	Visit end
45	5	200	33	R,5047	3391	17.6939	1	3391
46	5	200	33	R,5531	3094	19.3924	1	3094
47	5	200	33	R,5595	3015	19.9005	1	3015
48	5	200	33	R,4890	3312	18.1159	1	3312
49	5	200	33	R,4047	4484	13.3809	1	4484
Visit end				Visit end	6109	9.82157	1	6109
50	5	200	33	R,4031	2922	20.5339	1	2922
51	5	200	33	R,5437	Visit end	Visit end	Visit end	Visit end
52	5	200	33	R,5517	4391	13.6643	1	4391
53	5	200	33	R,5985	8515	7.04639	1	8515
54	5	200	33	R,5844	4703	12.7578	1	4703
55	5	200	33	R,5344	2641	22.7187	1	2641
56	5	200	33	R,4610	2985	20.1005	1	2985
57	5	200	33	R,4406	5548	10.8147	1	5548
Visit end				Visit end	3468	17.301	1	3468
58	5	200	33	R,4484	Visit end	Visit end	Visit end	Visit end
59	5	200	33	R,9266	2859	20.9864	1	2859
60	5	200	33	R,4735	10766	5.5731	1	10766
61	5	200	33	R,5078	11422	5.25302	1	11422
62	5	200	33	R,4515	2594	23.1303	1	2594
63	5	200	33	R,3953	6047	9.92228	1	6047
64	5	200	33	R,4875	2437	24.6204	1	2437
65	5	200	33	R,4485	4375	13.7143	1	4375
Visit end				Visit end	5110	11.7417	1	5110
66	5	200	33	R,4344	2391	25.0941	1	2391
67	5	200	33	R,4298	Visit end	Visit end	Visit end	Visit end
68	5	200	33	R,57297	2422	24.7729	1	2422
69	5	200	33	R,5235	4656	12.8866	1	4656
70	5	200	33	R,4781	4047	14.8258	1	4047
71	5	200	33	R,5281	4828	12.4275	1	4828
72	5	200	33	R,4375	4985	12.0361	1	4985
73	5	200	33	R,5969	5813	10.3217	1	5813
74	5	200	33	R,5562	2969	20.2088	1	2969
75	5	200	33	R,6187	3188	18.8206	1	3188
Visit end				Visit end	Visit end	Visit end	Visit end	Visit end
76	5	200	33	R,6281	3970	15.1134	1	3970
77	5	200	33	R,5172	2984	20.1072	1	2984
78	5	200	33	R,7062	3860	15.544	1	3860
79	5	200	33	R,5282	5641	10.6364	1	5641
80	5	200	33	R,5719	3297	18.1984	1	3297
81	5	200	33	R,5687	5265	11.396	1	5265
82	5	200	33	R,5703	5187	11.5674	1	5187
83	5	200	33	R,5234	5126	11.705	1	5126
84	5	200	33	R,5001	5625	10.6667	1	5625
Visit end				Visit end	5000	12	1	5000
85	5	200	33	R,4219	Visit end	Visit end	Visit end	Visit end
86	5	200	33	R,4625	2469	24.3013	1	2469
87	5	200	33	R,5125	4703	12.7578	1	4703
88	5	200	33	R,4921	5062	11.853	1	5062
89	5	200	33	R,5172	4156	14.437	1	4156
90	5	200	33	R,4547	4281	14.0154	1	4281
91	5	200	33	R,5032	2797	21.4516	1	2797
92	5	200	33	R,3501	3578	16.7691	1	3578
93	5	200	33	R,4234	Visit end	Visit end	Visit end	Visit end
94	5	200	33	R,5141	2640	22.7273	1	2640
95	5	200	33	R,4375	3797	15.8019	1	3797
Visit end				Visit end	4750	12.6316	1	4750
96	5	200	33	R,8750	3110	19.2926	1	3110
97	5	200	33	R,5313	3766	15.932	1	3766
98	5	200	33	R,4954	3765	15.9363	1	3765
99	5	200	33	R,6219	5016	11.9617	1	5016
100	5	200	33	R,6188	4469	13.4258	1	4469
101	5	200	33	R,7516	Visit end	Visit end	Visit end	Visit end
102	5	200	33	R,5406	3000	20	1	3000
103	5	200	33	R,4125	3671	16.3443	1	3671
Visit end				Visit end	5344	11.2275	1	5344
104	5	200	33	R,4125	2875	20.8696	1	2875
105	5	200	33	R,5594	2938	20.4221	1	2938
106	5	200	33	R,4469	3079	19.4868	1	3079
107	5	200	33	R,5016	4906	12.2299	1	4906
108	5	200	33	R,4859	6125	9.79592	1	6125
109	5	200	33	R,4422	6032	9.94695	1	6032
110	5	200	32	R,5000	Visit end	Visit end	Visit end	Visit end
111	5	200	33	R,4735	5078	11.8157	1	5078
112	5	200	33	R,4109	4703	12.7578	1	4688
Visit end				Visit end	3282	18.2815	1	3282
113	5	200	33	R,4438	3110	19.2926	1	3110
114	5	200	33	R,4407	4562	13.1521	1	4562
115	5	200	33	R,3891	3625	16.5517	1	3625
116	5	200	33	R,3609	6734	8.91001	1	6734
117	5	200	33	R,3828	4906	12.2299	1	4906
118	5	200	33	R,5390	Visit end	Visit end	Visit end	Visit end
119	5	200	33	R,6016	4657	12.8838	1	4657
120	5	200	33	R,5657	2125	28.2353	1	2125
121	5	200	33	R,6265	5234	11.4635	1	5234
122	5	200	33	R,4828	4845	12.3839	1	4829
Visit end				Visit end	4593	13.0634	1	4593
123	5	200	33	R,7828	3172	18.9155	1	3172
124	5	200	33	R,6156	4047	14.8258	1	4047
125	5	200	33	R,6078	4891	12.2674	1	4891
126	5	200	33	R,6672	3859	15.5481	1	3859
127	5	200	33	R,5454	3032	19.7889	1	3032
128	5	200	33	R,5704	Visit end	Visit end	Visit end	Visit end
129	5	200	33	R,4891	4468	13.4288	1	4468
130	5	200	33	R,5688	5407	11.0967	1	5407
131	5	200	33	R,4094	4454	13.471	1	4454
Visit end				Visit end	3172	18.9155	1	3172
132	5	200	33	R,4875	4531	13.2421	1	4515
133	5	200	33	R,5797	3250	18.4615	1	3250
134	5	200	33	R,4406	2890	20.7612	1	2890
135	5	200	33	R,4673	2781	21.575	1	2781
136	5	200	33	R,4985	Visit end	Visit end	Visit end	Visit end
137	5	200	33	R,6735	3750	16	1	3750
138	5	200	33	R,5406	4250	14.1176	1	4250
139	5	200	33	R,6094	2766	21.692	1	2766
140	5	200	33	R,5188	3157	19.0054	1	3157
141	5	200	33	R,3734	2969	20.2088	1	2969
142	5	200	33	R,4359	3501	17.138	1	3501
Visit end				Visit end	4829	12.4249	1	4829
143	5	200	33	R,4750	3687	16.2734	1	3687
144	5	200	33	R,6547	3578	16.7691	1	3578
145	5	200	33	R,7046	Visit end	Visit end	Visit end	Visit end
146	5	200	33	R,5687	2110	28.436	1	2110
147	5	200	33	R,5048	4000	15	1	4000
148	5	200	33	R,5063	3328	18.0288	1	3328
149	5	200	33	R,5750	4672	12.8425	1	4672
150	5	200	33	R,6641	3859	15.5481	1	3859
151	5	200	33	R,5219	3547	16.9157	1	3547
Visit end				Visit end	5157	11.6347	1	5157
152	5	200	33	R,5562	6000	10	1	6000
153	5	200	33	R,4969	3984	15.0602	1	3984
154	5	200	33	R,6078	Visit end	Visit end	Visit end	Visit end
155	5	200	33	R,5687	4391	13.6643	1	4391
156	5	200	33	R,5015	3312	18.1159	1	3312
157	5	200	33	R,5188	3156	19.0114	1	3156
158	5	200	33	R,6046	5766	10.4058	1	5766
159	5	200	33	R,5954	4391	13.6643	1	4391
160	5	200	33	R,4125	3094	19.3924	1	3094
161	5	200	33	R,4219	3688	16.269	1	3688
Visit end				Visit end	4156	14.437	1	4156
162	5	200	33	R,4718	Visit end	Visit end	Visit end	Visit end
163	5	200	33	R,5484	157	382.166	1	157
164	5	200	31	R,4219	1109	54.1028	1	1109
165	5	200	33	R,4953	2328	25.7732	1	2328
166	5	200	33	R,5219	10783	5.56431	1	10783
167	5	200	33	R,6000	531	112.994	1	531
168	5	200	33	R,5438	5454	11.0011	1	5454
169	5	200	33	R,5375	172	348.837	1	172
170	5	200	33	R,4937	1218	49.2611	1	1218
171	5	200	33	R,2360	1125	53.3333	1	1125
Visit end				Visit end	813	73.8007	1	813
172	5	200	33	R,7203	734	81.7439	1	734
173	5	200	33	R,5219	359	167.131	1	359
174	5	200	33	R,5078	250	240	1	250
175	5	200	33	R,5142	3453	17.3762	1	3453
176	5	200	33	R,4765	9734	6.16396	1	9734
177	5	200	33	R,5531	6359	9.43545	1	6359
178	5	200	33	R,5312	6797	8.82742	1	6797
179	5	200	33	R,4969	2734	21.9459	1	2734
180	5	200	33	R,4672	Visit end	Visit end	Visit end	Visit end
Visit end				Visit end	3204	18.7266	1	3204
181	5	200	15	R,734	3672	16.3399	1	3672
182	5	200	5	R,203	4453	13.4741	1	4453
183	5	200	33	R,4313	4156	14.437	1	4156
184	5	200	5	R,187	2812	21.3371	1	2812
185	5	200	5	R,203	6063	9.89609	1	6063
186	5	200	5	R,187	3656	16.4114	1	3656
187	5	200	5	R,343	2359	25.4345	1	2359
188	5	200	10	R,485	Visit end	Visit end	Visit end	Visit end
189	5	200	15	R,766	3375	17.7778	1	3375
190	5	200	33	R,3110	3531	16.9924	1	3531
191	5	200	15	R,922	4219	14.2214	1	4219
192	5	200	30	R,1594	4094	14.6556	1	4094
193	5	200	20	R,1125	6875	8.72727	1	6875
194	5	200	33	R,6048	4188	14.3266	1	4188
195	5	200	33	R,5141	2297	26.121	1	2297
196	5	200	5	R,235	3844	15.6087	1	3844
197	5	200	33	R,5250	2985	20.1005	1	2985
198	5	200	33	R,4547	3375	17.7778	1	3375
199	5	200	30	R,1594	Visit end	Visit end	Visit end	Visit end
Visit end				Visit end	3375	17.7778	1	3375
200	5	200	33	R,7703	3485	17.2166	1	3485
201	5	200	33	R,5734	2500	24	1	2500
202	5	200	33	R,5125	3063	19.5886	1	3063
203	5	200	33	R,5406	2984	20.1072	1	2984
204	5	200	33	R,5157	3125	19.2	1	3125
205	5	200	33	R,5375	5422	11.066	1	5422
206	5	200	33	R,4953	140	428.571	1	140
207	5	200	33	R,5016	3516	17.0648	1	3516
208	5	200	33	R,4016	Visit end	Visit end	Visit end	Visit end
Visit end				Visit end	16	3750	1	2391
209	5	200	33	R,4875	2391	25.0941	1	3515
210	5	200	33	R,4156	3515	17.0697	1	2953
211	5	200	33	R,4875	2953	20.3183	1	3047
212	5	200	33	R,5297	3047	19.6915	1	6156
213	5	200	33	R,4718	6156	9.74659	1	4078
214	5	200	33	R,4500	4078	14.7131	1	3750
215	5	200	33	R,4047	3750	16	1	2344
216	5	200	33	R,7437	2344	25.5973	1	5406
217	5	200	28	R,4266	5406	11.0988	1	2344
218	5	200	33	R,4375	2344	25.5973	1	Visit end
219	5	200	33	R,3797	Visit end	Visit end	Visit end	2688
Visit end				Visit end	16	3750	1	2141
220	5	200	33	R,6125	2688	22.3214	1	1969
221	5	200	33	R,5312	2141	28.0243	1	4968
222	5	200	33	R,5906	1969	30.4723	1	2626
223	5	200	31	R,5329	4968	12.0773	1	3578
224	5	200	33	R,5281	2626	22.8484	1	3344
225	5	200	33	R,4938	3578	16.7691	1	4547
226	5	200	33	R,4937	3344	17.9426	1	4094
227	5	200	1	R,110	4547	13.1955	1	Fin Bloc
228	5	200	33	R,4875	4094	14.6556	1	Fin Bloc
229	5	200	29	R,3969	Fin Bloc	Fin Bloc	Fin Bloc	Visit end
Visit end				Visit end	Fin Bloc	Fin Bloc	Fin Bloc	3641
230	5	200	25	R,4453	Visit end	Visit end	Visit end	2688
231	5	200	33	R,5000	16	3750	1	5687
232	5	200	33	R,5157	3641	16.479	1	7516
233	5	200	33	R,4312	2688	22.3214	1	5641
234	5	200	33	R,4672	5687	10.5504	1	3781
235	5	200	33	R,5017	7516	7.98297	1	4891
236	5	200	33	R,4328	5641	10.6364	1	3657
237	5	200	33	R,5625	3781	15.8688	1	2953
238	5	200	33	R,4672	4891	12.2674	1	5391
239	5	200	33	R,4375	3657	16.4069	1	23344
240	5	200	33	R,3984	2953	20.3183	1	10859
Visit end				Visit end	5391	11.1297	1	10235
241	5	200	33	R,5687	23344	2.57025	1	2984
242	5	200	33	R,4875	10859	5.52537	1	20719
243	5	200	33	R,4843	10235	5.86224	1	27017
244	5	200	33	R,5188	2984	20.1072	1	4016
245	5	200	33	R,5828	20719	2.89589	1	35407
246	5	200	33	R,5172	27017	2.22082	1	3094
247	5	200	27	R,5594	4016	14.9402	1	2297
248	5	200	33	R,5484	35407	1.69458	1	1985
249	5	200	33	R,5469	3094	19.3924	1	38515
250	5	200	33	R,4078	2297	26.121	1	31484
Fin Bloc				Fin Bloc	1985	30.2267	1	4328
Fin Bloc				Fin Bloc	38515	1.55783	1	38392
Visit end				Visit end	31484	1.90573	1	1516
251	1	1	1	R,1828	4328	13.8632	1	3672
252	1	1	1	R,1687	38392	1.56283	1	3078
253	1	1	1	R,1750	1516	39.5778	1	53735
254	1	1	1	R,1922	3672	16.3399	1	5094
255	1	1	1	R,2046	3078	19.4932	1	2359
256	1	1	1	R,2547	53735	1.11659	1	1984
257	1	1	1	R,2344	5094	11.7786	1	3640
258	1	1	1	R,2000	2359	25.4345	1	3344
259	1	1	1	R,1687	1984	30.2419	1	13812
260	1	1	1	R,1891	3640	16.4835	1	5203
261	1	1	1	R,1890	3344	17.9426	1	3750
262	1	1	1	R,297	13812	4.34405	1	2219
263	1	1	1	R,1953	5203	11.5318	1	3594
264	1	1	1	R,2484	3750	16	1	2047
265	1	1	1	R,2485	2219	27.0392	1	3609
266	1	1	1	R,2437	3594	16.6945	1	2718
267	1	1	1	R,3515	2047	29.3112	1	4359
268	1	1	1	R,1312	3609	16.6251	1	14125
269	1	1	1	R,5109	2718	22.0751	1	3298
270	1	1	1	R,3687	4359	13.7646	1	2609
271	1	1	1	R,1703	14125	4.24779	1	19766
272	1	1	1	R,3500	3298	18.1928	1	3234
273	1	1	1	R,2766	2609	22.9973	1
274	1	1	1	R,2735	19766	3.03552	1
275	1	1	1	R,1281	3234	18.5529	1
276	1	1	1	R,2812
277	1	1	1	R,3172
278	1	1	1	R,3406
279	1	1	1	R,3359
280	1	1	1	R,3640
281	1	1	1	R,3563
282	1	1	1	R,1891
283	1	1	1	R,3922
284	1	1	1	R,2438
285	1	1	1	R,2704
286	1	1	1	R,3735
287	1	1	1	R,4890
288	1	1	1	R,2594
289	1	1	1	R,1922
290	1	1	1	R,5187
291	1	1	1	R,1453
292	1	1	1	R,4204
293	1	1	1	R,3532
294	1	1	1	R,1266
295	1	1	1	R,3156
296	1	1	1	R,2984
297	1	1	1	R,4141
298	1	1	1	R,4047
299	1	1	1	R,2641

## Sheet: B4
Essai	Goutte	Intervalle	Quantité consommée	Response Length	Inter Reinforcement Interval	Inter Reinforcement Rate	Inter Reinforcement Response	IRT	Load Size	Reinforcers Per Visit	Interval Inter-Visit	Visit Length	Response Rate Per Visit		Notes
2	5	200	33	R,11014	858	69.9301	1	858	274	9	469452	84474	6.3925
3	5	200	33	R,10265	6817	8.80153	1	6817	312	10	255185	118607	5.05872
4	5	200	33	R,7051	624	96.1538	1	624	340	11	202176	84802	7.78284
5	5	200	33	R,8174	1826	32.8587	1	1826	264	8	129824	74178	6.47092
6	5	200	33	R,7347	484	123.967	1	484	345	11	207153	87282	7.5617
7	5	200	33	R,8486	624	96.1538	1	624	338	12	167279	113599	6.33808
8	5	200	33	R,9547	172	348.837	1	172	284	10	129261	91760	6.5388
9	5	200	33	R,8518	2184	27.4725	1	2184	227	8	120057	63337	7.57851
10	5	200	10	R,483	Visit end	Visit end	Visit end	Visit end	306	11	240865	82056	8.04329
Visit end				Visit end	6911	8.68181	1	6911	322	11	283578	85316	7.73595
11	5	200	33	R,20592	983	61.0376	1	983	297	9	151289	69373	7.78401
12	5	200	33	R,10233	6271	9.56785	1	6271	246	9	253095	85473	6.31778
13	5	200	33	R,10234	765	78.4314	1	765	317	10	138466	92118	6.51339
14	5	200	33	R,11029	624	96.1538	1	624	274	9	135190	68094	7.93021
15	5	200	33	R,10795	593	101.18	1	593	317	10	150868	75363	7.96147
16	5	200	33	R,9469	1108	54.1516	1	1108	302	10	118045	62525	9.59616
17	5	200	33	R,9656	889	67.4916	1	889	289	10	184346	68032	8.81938
18	5	200	33	R,6209	8346	7.18907	1	8346	299	10	159541	82321	7.28854
19	5	200	15	R,889	Visit end	Visit end	Visit end	Visit end	282	11	165454	95192	6.93336
20	5	200	33	R,3011	234	256.41	1	234	272	9	191990	71385	7.56461
Visit end				Visit end	234	256.41	1	234	330	10	132335	74740	8.02783
21	5	200	33	R,16692	250	240	1	250	299	10	106111	84677	7.08575
22	5	200	33	R,8643	374	160.428	1	374	360	12	131352	73851	9.74936
23	5	200	33	R,5475	343	174.927	1	343	306	10	178994	71464	8.39584
24	5	200	33	R,7722	483	124.224	1	483	307	11	111946	72509	9.10232
25	5	200	33	R,6006	280	214.286	1	280	Fin Bloc	Fin Bloc	Fin Bloc	Fin Bloc	Fin BLoc
26	5	200	33	R,6927	1358	44.1826	1	1358	Fin Bloc	Fin Bloc	Fin Bloc	Fin Bloc	Fin BLoc
27	5	200	33	R,6272	1731	34.662	1	1731	383	12	115970	88827	8.10564
28	5	200	33	R,6396	6568	9.1352	1	6568	153	153		554628	16.5516
29	5	200	33	R,5725	Visit end	Visit end	Visit end	Visit end
30	5	200	10	R,515	234	256.41	1	234
31	5	200	33	R,2574	265	226.415	1	265
Visit end				Visit end	437	137.3	1	437
32	5	200	33	R,12121	530	113.208	1	530
33	5	200	33	R,7052	390	153.846	1	390
34	5	200	33	R,8377	609	98.5222	1	609
35	5	200	33	R,8986	8346	7.18907	1	8346
36	5	200	33	R,7441	Visit end	Visit end	Visit end	Visit end
37	5	200	33	R,6552	453	132.45	1	453
38	5	200	33	R,5818	187	320.856	1	187
39	5	200	33	R,7020	156	384.615	1	156
Visit end				Visit end	733	81.8554	1	733
40	5	200	33	R,12495	749	80.1068	1	749
41	5	200	33	R,9859	281	213.523	1	281
42	5	200	33	R,7317	266	225.564	1	266
43	5	200	33	R,10592	172	348.837	1	172
44	5	200	33	R,9220	249	240.964	1	249
45	5	200	33	R,6396	546	109.89	1	546
46	5	200	33	R,8002	Visit end	Visit end	Visit end	Visit end
47	5	200	33	R,7534	437	137.3	1	437
48	5	200	33	R,6053	780	76.9231	1	780
49	5	200	33	R,5304	187	320.856	1	187
50	5	200	15	R,718	343	174.927	1	343
Visit end				Visit end	468	128.205	1	468
51	5	200	33	R,14617	718	83.5655	1	718
52	5	200	33	R,6942	437	137.3	1	437
53	5	200	33	R,7550	687	87.3362	1	687
54	5	200	33	R,6724	6318	9.49668	1	6318
55	5	200	33	R,10499	23167	2.58989	1	23167
56	5	200	33	R,8018	780	76.9231	1	780
57	5	200	33	R,8190	Visit end	Visit end	Visit end	Visit end
58	5	200	33	R,6146	514	116.732	1	514
59	5	200	33	R,2355	156	384.615	1	156
60	5	200	5	R,343	234	256.41	1	234
61	5	200	33	R,7737	8190	7.32601	1	8190
62	5	200	3	R,156	125	480	1	125
Visit end				Visit end	249	240.964	1	249
63	5	200	33	R,16833	234	256.41	1	234
64	5	200	33	R,9516	10108	5.93589	1	10108
65	5	200	33	R,5351	858	69.9301	1	858
66	5	200	33	R,8955	Visit end	Visit end	Visit end	Visit end
67	5	200	33	R,7878	655	91.6031	1	655
68	5	200	33	R,6739	5289	11.3443	1	5289
69	5	200	33	R,7488	468	128.205	1	468
70	5	200	15	R,812	203	295.567	1	203
71	5	200	33	R,7208	1029	58.309	1	1029
72	5	200	5	R,312	1108	54.1516	1	1108
Visit end				Visit end	8689	6.90528	1	8689
73	5	200	33	R,11732	Visit end	Visit end	Visit end	Visit end
74	5	200	33	R,5709	16	3750	1	328
75	5	200	33	R,7129	328	182.927	1	453
76	5	200	33	R,5522	453	132.45	1	172
77	5	200	33	R,4977	172	348.837	1	266
78	5	200	19	R,952	266	225.564	1	343
79	5	200	10	R,499	343	174.927	1	749
80	5	200	33	R,9376	749	80.1068	1	9157
Visit end				Visit end	9157	6.55236	1	140
81	5	200	33	R,7800	140	428.571	1	733
82	5	200	33	R,6364	733	81.8554	1	858
83	5	200	33	R,8065	858	69.9301	1	Visit end
84	5	200	33	R,6988	Visit end	Visit end	Visit end	437
85	5	200	33	R,7878	437	137.3	1	124
86	5	200	33	R,8658	124	483.871	1	172
87	5	200	33	R,8689	172	348.837	1	140
88	5	200	33	R,7956	140	428.571	1	312
89	5	200	33	R,5975	312	192.308	1	436
90	5	200	5	R,297	436	137.615	1	343
91	5	200	4	R,171	343	174.927	1	749
Visit end				Visit end	749	80.1068	1	422
92	5	200	33	R,15506	422	142.18	1	5288
93	5	200	33	R,8019	5288	11.3464	1	Visit end
94	5	200	33	R,7223	Visit end	Visit end	Visit end	281
95	5	200	33	R,5772	281	213.523	1	436
96	5	200	33	R,6739	436	137.615	1	280
97	5	200	33	R,16178	280	214.286	1	421
98	5	200	33	R,5195	421	142.518	1	359
99	5	200	33	R,5850	359	167.131	1	187
100	5	200	33	R,5023	187	320.856	1	234
101	5	200	5	R,265	234	256.41	1	7410
102	5	200	20	R,1123	7410	8.09717	1	Visit end
Visit end				Visit end	Visit end	Visit end	Visit end	390
103	5	200	33	R,13525	390	153.846	1	219
104	5	200	33	R,4961	219	273.973	1	452
105	5	200	33	R,6272	452	132.743	1	1217
106	5	200	33	R,6225	1217	49.3016	1	608
107	5	200	33	R,4992	608	98.6842	1	6334
108	5	200	33	R,5210	6334	9.47269	1	13073
109	5	200	33	R,6006	13073	4.58961	1	250
110	5	200	33	R,5975	250	240	1	Visit end
111	5	200	33	R,6599	Visit end	Visit end	Visit end	187
Visit end				Visit end	187	320.856	1	125
112	5	200	33	R,13447	125	480	1	5070
113	5	200	33	R,8190	5070	11.8343	1	234
114	5	200	33	R,7379	234	256.41	1	249
115	5	200	33	R,9734	249	240.964	1	218
116	5	200	33	R,8549	218	275.229	1	4477
117	5	200	33	R,5944	4477	13.4018	1	500
118	5	200	33	R,8970	500	120	1	202
119	5	200	10	R,483	202	297.03	1	Visit end
120	5	200	5	R,234	Visit end	Visit end	Visit end	234
Visit end				Visit end	15	4000	1	202
121	5	200	33	R,13353	234	256.41	1	265
122	5	200	33	R,10296	202	297.03	1	343
123	5	200	33	R,12465	265	226.415	1	359
124	5	200	33	R,8736	343	174.927	1	422
125	5	200	33	R,9048	359	167.131	1	795
126	5	200	33	R,6989	422	142.18	1	561
127	5	200	33	R,7894	795	75.4717	1	Visit end
128	5	200	33	R,6505	561	106.952	1	327
129	5	200	33	R,4571	Visit end	Visit end	Visit end	188
130	5	200	20	R,999	15	4000	1	671
Visit end				Visit end	327	183.486	1	109
131	5	200	33	R,11856	188	319.149	1	530
132	5	200	33	R,7566	671	89.4188	1	375
133	5	200	33	R,7457	109	550.459	1	3806
134	5	200	33	R,8721	530	113.208	1	609
135	5	200	33	R,6739	375	160	1	4914
136	5	200	33	R,7706	3806	15.7646	1	Visit end
137	5	200	33	R,8533	609	98.5222	1	249
138	5	200	33	R,5835	4914	12.21	1	218
139	5	200	10	R,500	Visit end	Visit end	Visit end	125
Visit end				Visit end	16	3750	1	203
140	5	200	33	R,12184	249	240.964	1	140
141	5	200	33	R,5148	218	275.229	1	265
142	5	200	33	R,7285	125	480	1	390
143	5	200	33	R,6302	203	295.567	1	515
144	5	200	33	R,8159	140	428.571	1	280
145	5	200	33	R,8268	265	226.415	1	Visit end
146	5	200	33	R,6271	390	153.846	1	156
147	5	200	33	R,4680	515	116.505	1	140
148	5	200	20	R,967	280	214.286	1	141
149	5	200	33	R,4555	Visit end	Visit end	Visit end	468
Visit end				Visit end	16	3750	1	702
150	5	200	33	R,13962	156	384.615	1	296
151	5	200	33	R,6537	140	428.571	1	203
152	5	200	33	R,5507	141	425.532	1	1014
153	5	200	33	R,5538	468	128.205	1	6662
154	5	200	33	R,4789	702	85.4701	1	Visit end
155	5	200	33	R,7317	296	202.703	1	125
156	5	200	33	R,4961	203	295.567	1	234
157	5	200	33	R,5600	1014	59.1716	1	171
158	5	200	33	R,5585	6662	9.0063	1	188
159	5	200	5	R,328	Visit end	Visit end	Visit end	858
Visit end				Visit end	15	4000	1	266
160	5	200	33	R,9329	125	480	1	390
161	5	200	33	R,7020	234	256.41	1	7893
162	5	200	33	R,6739	171	350.877	1	10421
163	5	200	33	R,9968	188	319.149	1	Visit end
164	5	200	33	R,6490	858	69.9301	1	4446
165	5	200	33	R,7644	266	225.564	1	280
166	5	200	33	R,5975	390	153.846	1	187
167	5	200	15	R,842	7893	7.60167	1	656
168	5	200	10	R,468	10421	5.7576	1	280
169	5	200	33	R,3759	Visit end	Visit end	Visit end	406
Visit end				Visit end	16	3750	1	344
170	5	200	32	R,13276	4446	13.4953	1	702
171	5	200	33	R,9251	280	214.286	1	6864
172	5	200	33	R,4789	187	320.856	1	17332
173	5	200	33	R,6552	656	91.4634	1	Visit end
174	5	200	33	R,6442	280	214.286	1	218
175	5	200	33	R,6708	406	147.783	1	187
176	5	200	33	R,4867	344	174.419	1	499
177	5	200	16	R,905	702	85.4701	1	171
178	5	200	33	R,7987	6864	8.74126	1	437
179	5	200	20	R,983	17332	3.4618	1	187
Visit end				Visit end	Visit end	Visit end	Visit end	359
180	5	200	33	R,6942	15	4000	1	8689
181	5	200	33	R,13167	218	275.229	1	Visit end
182	5	200	33	R,5523	187	320.856	1	390
183	5	200	33	R,8408	499	120.24	1	203
184	5	200	33	R,7176	171	350.877	1	172
185	5	200	33	R,9095	437	137.3	1	359
186	5	200	33	R,6021	187	320.856	1	219
187	5	200	33	R,6333	359	167.131	1	468
188	5	200	5	R,359	8689	6.90528	1	125
189	5	200	3	R,140	Visit end	Visit end	Visit end	187
190	5	200	10	R,515	16	3750	1	717
Visit end				Visit end	390	153.846	1	Visit end
191	5	200	33	R,13136	203	295.567	1	140
192	5	200	33	R,8752	172	348.837	1	249
193	5	200	33	R,10452	359	167.131	1	171
194	5	200	33	R,5944	219	273.973	1	218
195	5	200	33	R,7722	468	128.205	1	4618
196	5	200	33	R,6022	125	480	1	203
197	5	200	33	R,5491	187	320.856	1	125
198	5	200	33	R,2683	717	83.682	1	4618
199	5	200	8	R,421	Visit end	Visit end	Visit end	327
Visit end				Visit end	15	4000	1	Visit end
200	5	200	33	R,13868	140	428.571	1	141
201	5	200	33	R,7753	265	226.415	1	156
202	5	200	33	R,8736	171	350.877	1	110
203	5	200	33	R,7815	218	275.229	1	202
204	5	200	33	R,5600	4618	12.9926	1	343
205	5	200	33	R,5226	203	295.567	1	124
206	5	200	33	R,7394	125	480	1	110
207	5	200	33	R,5211	4618	12.9926	1	531
208	5	200	33	R,5538	327	183.486	1	312
209	5	200	33	R,4743	Visit end	Visit end	Visit end	1092
Visit end				Visit end	16	3750	1	5912
210	5	200	33	R,9548	141	425.532	1	Visit end
211	5	200	33	R,8783	156	384.615	1	218
212	5	200	33	R,5367	110	545.455	1	203
213	5	200	33	R,11810	202	297.03	1	203
214	5	200	30	R,1622	343	174.927	1	171
215	5	200	33	R,15787	124	483.871	1	125
216	5	200	33	R,7956	110	545.455	1	156
217	5	200	5	R,218	531	112.994	1	312
218	5	200	33	R,7769	312	192.308	1	281
219	5	200	33	R,5133	1092	54.9451	1	1123
Visit end				Visit end	5912	10.1488	1	Visit end
220	5	200	33	R,5865	Visit end	Visit end	Visit end	281
221	5	200	33	R,9048	15	4000	1	374
222	5	200	33	R,6801	218	275.229	1	187
223	5	200	33	R,6084	203	295.567	1	187
224	5	200	33	R,8331	203	295.567	1	125
225	5	200	33	R,5554	171	350.877	1	172
226	5	200	33	R,6474	125	480	1	483
227	5	200	33	R,5662	156	384.615	1	562
228	5	200	33	R,4149	312	192.308	1	640
229	5	200	33	R,5429	281	213.523	1	7940
230	5	200	25	R,1233	1123	53.4283	1	Visit end
231	5	200	5	R,172	Visit end	Visit end	Visit end	171
Visit end				Visit end	16	3750	1	3448
232	5	200	33	R,13136	281	213.523	1	156
233	5	200	29	R,7675	374	160.428	1	187
234	5	200	33	R,4415	187	320.856	1	218
235	5	200	33	R,8658	187	320.856	1	109
236	5	200	33	R,5211	125	480	1	141
237	5	200	33	R,9141	172	348.837	1	437
238	5	200	33	R,7270	483	124.224	1	484
239	5	200	33	R,6396	562	106.762	1	281
240	5	200	33	R,6084	656	91.4634	1	5506
241	5	200	13	R,671	7940	7.55668	1	Fin Bloc
Visit end				Visit end	Visit end	Visit end	Visit end	Fin Bloc
242	5	200	33	R,13135	16	3750	1	Visit end
243	5	200	10	R,624	171	350.877	1	140
244	5	200	33	R,6771	3448	17.4014	1	125
245	5	200	33	R,8611	156	384.615	1	172
246	5	200	33	R,7379	187	320.856	1	3869
247	5	200	33	R,4820	218	275.229	1	296
248	5	200	33	R,6131	109	550.459	1	156
249	5	200	33	R,4618	141	425.532	1	171
250	5	200	33	R,5132	437	137.3	1	655
251	5	200	33	R,4196	484	123.967	1	234
252	5	200	0	R,125	281	213.523	1	8674
Visit end				Visit end	5506	10.8972	1	172
253	5	200	33	R,10795	Fin Bloc	Fin Bloc	Fin Bloc	187
254	5	200	33	R,9563	Fin Bloc	Fin Bloc	Fin Bloc	172
255	5	200	33	R,6333	Visit end	Visit end	Visit end	468
256	5	200	33	R,6709	16	3750	1	405
257	5	200	33	R,7722	140	428.571	1	234
258	5	200	33	R,4930	125	480	1	499
259	5	200	33	R,8174	172	348.837	1	8845
260	5	200	33	R,5990	3869	15.5079	1	312
261	5	200	33	R,7394	312	192.308	1	172
262	5	200	33	R,5616	156	384.615	1	358
263	5	200	20	R,983	171	350.877	1	187
264	5	200	33	R,3464	655	91.6031	1	171
Fin Bloc				Fin Bloc	234	256.41	1	312
Fin Bloc				Fin Bloc	8674	6.91722	1	577
Visit end				Visit end	172	348.837	1	218
265	1	1	1	R,10998	187	320.856	1	8596
266	1	1	1	R,1342	172	348.837	1	374
267	1	1	1	R,1263	468	128.205	1	234
268	1	1	1	R,1248	405	148.148	1	172
269	1	1	1	R,3042	234	256.41	1	375
270	1	1	1	R,2028	499	120.24	1	312
271	1	1	1	R,1030	8845	6.78349	1	296
272	1	1	1	R,780	312	192.308	1	296
273	1	1	1	R,1373	172	348.837	1	265
274	1	1	1	R,967	358	167.598	1	6381
275	1	1	1	R,2605	187	320.856	1	219
276	1	1	1	R,2090	171	350.877	1	125
277	1	1	1	R,1170	312	192.308	1	297
278	1	1	1	R,234	577	103.986	1	312
279	1	1	1	R,1108	218	275.229	1	188
280	1	1	1	R,905	8596	6.97999	1	125
281	1	1	1	R,889	374	160.428	1	156
282	1	1	1	R,1592	234	256.41	1	296
283	1	1	1	R,2324	172	348.837	1	218
284	1	1	1	R,1061	375	160	1	421
285	1	1	1	R,905	312	192.308	1	3292
286	1	1	1	R,1358	296	202.703	1	23587
287	1	1	1	R,1061	296	202.703	1	218
288	1	1	1	R,780	265	226.415	1	125
289	1	1	1	R,905	6381	9.40291	1	3869
290	1	1	1	R,952	219	273.973	1	31060
291	1	1	1	R,1045	125	480	1	187
292	1	1	1	R,2387	297	202.02	1	3260
293	1	1	1	R,1513	312	192.308	1	188
294	1	1	1	R,936	188	319.149	1	124
295	1	1	1	R,889	125	480	1	124
296	1	1	1	R,873	156	384.615	1	171
297	1	1	1	R,905	296	202.703	1	8252
298	1	1	1	R,999	218	275.229	1	327
299	1	1	1	R,983	421	142.518	1	281
300	1	1	1	R,858	3292	18.226	1	265
301	1	1	1	R,1372	23587	2.54377	1	156
302	1	1	1	R,1045	218	275.229	1	281
303	1	1	1	R,873	125	480	1	141
304	1	1	1	R,1029	3869	15.5079	1	795
305	1	1	1	R,1014	31060	1.93175	1	312
306	1	1	1	R,920	187	320.856	1	250
307	1	1	1	R,1029	3260	18.4049	1	374
308	1	1	1	R,1748	188	319.149	1	328
309	1	1	1	R,2184	124	483.871	1	219
310	1	1	1	R,827	124	483.871	1	2137
311	1	1	1	R,983	171	350.877	1	312
312	1	1	1	R,967	8252	7.27096	1	422
313	1	1	1	R,3573	327	183.486	1	30077
314	1	1	1	R,1154	281	213.523	1	593
315	1	1	1	R,1841	265	226.415	1	921
316	1	1	1	R,1981	156	384.615	1	312
317	1	1	1	R,1669	281	213.523	1	3853
318	1	1	1	R,765	141	425.532	1	4103
319	1	1	1	R,2246	795	75.4717	1	265
320	1	1	1	R,1170	312	192.308	1	203
321	1	1	1	R,812	250	240	1	141
322	1	1	1	R,1046	374	160.428	1	265
323	1	1	1	R,2403	328	182.927	1	452
324	1	1	1	R,2309	219	273.973	1	234
325	1	1	1	R,1404	2137	28.0767	1	124
326	1	1	1	R,1560	312	192.308	1	546
327	1	1	1	R,1358	422	142.18	1	3697
328	1	1	1	R,748	30077	1.99488	1	77578
329	1	1	1	R,889	593	101.18	1	593
330	1	1	1	R,2262	921	65.1466	1	1077
331	1	1	1	R,234	312	192.308	1	764
332	1	1	1	R,2496	3853	15.5723	1	6115
333	1	1	1	R,858	4103	14.6234	1	156
334	1	1	1	R,952	265	226.415	1	437
335	1	1	1	R,6286	203	295.567	1	249
336	1	1	1	R,218	141	425.532	1	328
337	1	1	1	R,1389	265	226.415	1	4820
338	1	1	1	R,1029	452	132.743	1	171
339	1	1	1	R,904	234	256.41	1	188
340	1	1	1	R,2200	124	483.871	1	375
341	1	1	1	R,748	546	109.89	1	561
342	1	1	1	R,1622	3697	16.2294	1	3838
343	1	1	1	R,531	77578	0.773415	1	437
344	1	1	1	R,1731	593	101.18	1	218
345	1	1	1	R,2153	1077	55.7103	1	265
346	1	1	1	R,921	780	76.9231	1	172
347	1	1	1	R,1216	6115	9.81194	1	281
348	1	1	1	R,936	156	384.615	1	530
349	1	1	1	R,2309	437	137.3	1	312
350	1	1	1	R,796	249	240.964	1	218
351	1	1	1	R,1451	328	182.927	1	312
352	1	1	1	R,780	4820	12.4481	1	359
353	1	1	1	R,2153	171	350.877	1	18064
354	1	1	1	R,1748	188	319.149	1	187
355	1	1	1	R,2730	375	160	1	405
356	1	1	1	R,889	577	103.986	1	172
357	1	1	1	R,1373	3838	15.6331	1	125
358	1	1	1	R,827	437	137.3	1	141
359	1	1	1	R,2964	218	275.229	1	358
360	1	1	1	R,1279	265	226.415	1	265
361	1	1	1	R,2091	172	348.837	1	172
362	1	1	1	R,1903	281	213.523	1	219
363	1	1	1	R,546	530	113.208	1	297
364	1	1	1	R,1623	312	192.308	1	514
365	1	1	1	R,1092	218	275.229	1	265
366	1	1	1	R,2433	312	192.308	1	515
367	1	1	1	R,1560	359	167.131	1	19906
368	1	1	1	R,2574	18064	3.32152	1	483
369	1	1	1	R,2730	187	320.856	1	203
370	1	1	1	R,1076	405	148.148	1	499
371	1	1	1	R,952	172	348.837	1	171
372	1	1	1	R,1045	125	480	1	343
373	1	1	1	R,1232	141	425.532	1	125
374	1	1	1	R,1233	358	167.598	1	265
375	1	1	1	R,1030	265	226.415	1	281
376	1	1	1	R,1170	172	348.837	1	109
377	1	1	1	R,4555	219	273.973	1	219
378	1	1	1	R,1451	297	202.02	1	7862
379	1	1	1	R,1763	514	116.732	1	141
380	1	1	1	R,1982	265	226.415	1	546
381	1	1	1	R,983	515	116.505	1	140
382	1	1	1	R,1529	19906	3.01417	1	312
383	1	1	1	R,873	483	124.224	1	171
384	1	1	1	R,1123	203	295.567	1	421
385	1	1	1	R,1014	499	120.24	1	140
386	1	1	1	R,1264	171	350.877	1	188
387	1	1	1	R,1248	343	174.927	1	390
388	1	1	1	R,1076	125	480	1	609
389	1	1	1	R,1138	265	226.415	1	280
390	1	1	1	R,2465	281	213.523	1	328
391	1	1	1	R,952	109	550.459	1
392	1	1	1	R,1123	219	273.973	1
393	1	1	1	R,1217	7862	7.63165	1
394	1	1	1	R,1404	141	425.532	1
395	1	1	1	R,1030	546	109.89	1
396	1	1	1	R,858	140	428.571	1
397	1	1	1	R,1966	312	192.308	1
398	1	1	1	R,858	171	350.877	1
399	1	1	1	R,1233	421	142.518	1
400	1	1	1	R,1014	140	428.571	1
401	1	1	1	R,2168	188	319.149	1
402	1	1	1	R,1201	390	153.846	1
403	1	1	1	R,827	609	98.5222	1
404	1	1	1	R,889	280	214.286	1
405	1	1	1	R,1981	328	182.927	1
406	1	1	1	R,1045
407	1	1	1	R,1373
408	1	1	1	R,796
409	1	1	1	R,1248
410	1	1	1	R,765
411	1	1	1	R,1170
412	1	1	1	R,1794
413	1	1	1	R,967
414	1	1	1	R,1700
415	1	1	1	R,1170
416	1	1	1	R,1092
417	1	1	1	R,1248

## Sheet: B5
Essai	Goutte	Intervalle	Quantité consommée	Response Length	Inter Reinforcement Interval	Inter Reinforcement Rate	Inter Reinforcement Response	IRT	Load Size	Reinforcers Per Visit	Interval Inter-Visit	Visit Length	Response Rate Per Visit		Note:			Essai	Goutte	Intervalle	Quantité consommée	Response Length	Inter Reinforcement Interval	Inter Reinforcement Rate	Inter Reinforcement Response	IRT	Load Size	Reinforcers Per Visit	Interval Inter-Visit	Visit Length	Response Rate Per Visit
38	5	200	33	R,7954	438	136.986	1	438	297	9	149911	51174	10.4992		V6 and V5 is in V4			2	5	200	33	R,8125	532	112.782	1	532	264	8	167476	66722
39	5	200	33	R,5453	437	137.3	1	437	264	8	305000	49408	9.85849		ignore V1-V4			3	5	200	33	R,6938	1328	45.1807	1	1328	325	10	100050	67846
40	5	200	33	R,5625	532	112.782	1	532	231	7	263932	40003	13.4428					4	5	200	33	R,6078	844	71.09	1	844	264	8	141395	53909
41	5	200	33	R,4500	359	167.131	1	359	264	8	211583	48689	9.98648					5	5	200	33	R,13126	2078	28.8739	1	2078	330	10	165412	55909
42	5	200	33	R,4703	328	182.927	1	328	350	11	252163	49097	12.0822					6	5	200	33	R,4813	5562	10.7875	1	5562	297	9	149911	51174
43	5	200	33	R,5032	235	255.319	1	235	264	8	284648	48065	10.3011					7	5	200	33	R,5953	578	103.806	1	578	264	8	305000	49408
44	5	200	33	R,4969	250	240	1	250	322	10	119301	49660	12.6957					8	5	200	33	R,5267	719	83.4492	1	719	231	7	263932	40003
45	5	200	33	R,5140	1156	51.9031	1	1156	264	8	227256	46597	13.1304					9	5	200	33	R,4781	Visit end	Visit end	Visit end	Visit end	264	8	211583	48689
46	5	200	33	R,4063	Visit end			Visit end	297	9	251838	42534	12.7008					Visit end				Visit end	375	160	1	375	350	11	252163	49097
Visit end				Visit end	343	174.927	1	343	297	9	182194	41126	12.0438					10	5	200	33	R,5751	469	127.932	1	469	264	8	284648	48065
47	5	200	33	R,6688	219	273.973	1	219	297	9	205133	42517	12.246					11	5	200	33	R,5187	687	87.3362	1	687	322	10	119301	49660
48	5	200	33	R,5344	172	348.837	1	172	325	11	189178	54800	13.2732					12	5	200	33	R,6125	563	106.572	1	563	264	8	227256	46597
49	5	200	33	R,6625	516	116.279	1	516	297	9	138051	44096	13.0064					13	5	200	33	R,13954	781	76.8246	1	781	297	9	251838	42534
50	5	200	33	R,5515	219	273.973	1	219	330	10	232384	45204	14.1403					14	5	200	33	R,4031	859	69.8487	1	844	297	9	182194	41126
51	5	200	33	R,3687	125	480	1	125	297	9	230992	41518	12.4896					15	5	200	28	R,7172	610	98.3607	1	610	297	9	205133	42517
52	5	200	33	R,8595	484	123.967	1	484	343	11	131707	46675	14.0138					16	5	200	33	R,4109	391	153.453	1	391	325	11	189178	54800
53	5	200	33	R,5391	Visit end	Visit end	Visit end	Visit end	297	9	175989	43236	11.516					17	5	200	33	R,6110	906	66.2252	1	906	297	9	138051	44096
54	5	200	33	R,5485	125	480	1	125	330	10	203678	42815	14.6502					18	5	200	33	R,4172	Visit end	Visit end	Visit end	Visit end	330	10	232384	45204
Visit end				Visit end	406	147.783	1	406	231	7	165349	36471	11.786					19	5	200	33	R,5609	235	255.319	1	235	297	9	230992	41518
55	5	200	33	R,6033	312	192.308	1	312	326	10	161116	40955	Fin BLoc					Visit end				Visit end	484	123.967	1	484	343	11	131707	46675
56	5	200	33	R,7516	172	348.837	1	172	274	9	107112	45817	Fin BLoc					20	5	200	33	R,7656	265	226.415	1	265	297	9	175989	43236
57	5	200	33	R,3735	328	182.927	1	328	Fin Bloc	Fin Bloc	Fin Bloc	Fin Bloc	14.3113					21	5	200	33	R,7860	1406	42.6743	1	1406	330	10	203678	42815
58	5	200	33	R,5141	172	348.837	1	172	Fin Bloc	Fin Bloc	Fin Bloc	Fin Bloc	4.14833					22	5	200	33	R,5610	500	120	1	500	231	7	165349	36471
59	5	200	33	R,5437	Visit end	Visit end	Visit end	Visit end	330	10	211257	41925	13.6265					23	5	200	33	R,7110	328	182.927	1	328	326	10	161116	40955
60	5	200	33	R,4611	234	256.41	1	234	297	9	146082	448373	3.51048					24	5	200	33	R,5609	813	73.8007	1	813	274	9	107112	45817
61	5	200	33	R,6015	172	348.837	1	172	343	11	183000							25	5	200	33	R,6080	Visit end	Visit end	Visit end	Visit end	Fin Bloc	Fin Bloc	Fin Bloc	Fin Bloc
Visit end				Visit end	296	202.703	1	296	297	9	242024							26	5	200	33	R,5390	437	137.3	1	437	Fin Bloc	Fin Bloc	Fin Bloc	Fin Bloc
62	5	200	33	R,5094	140	428.571	1	140	297	9	175589							27	5	200	33	R,4563	344	174.419	1	344	330	10	211257	41925
63	5	200	33	R,12548	390	153.846	1	390	25	25								Visit end				Visit end	156	384.615	1	156	29	31	242024	448373
64	5	200	33	R,4297	453	132.45	1	453										28	5	200	33	8250	375	160	1	375	9	9	175589	44032
65	5	200	33	R,4407	641	93.6037	1	641										29	5	200	33	6547	609	98.5222	1	609	21	21	177099	376017
66	5	200	33	R,5407	Visit end	Visit end	Visit end	Visit end										30	5	200	33	4548	234	256.41	1	234	4	4		9876
67	5	200	33	R,5578	344	174.419	1	344										31	5	200	33	4719	328	182.927	1	328
68	5	200	33	R,4922	219	273.973	1	219										32	5	200	33	6173	781	76.8246	1	781
69	5	200	33	R,4110	156	384.615	1	156										33	5	200	33	5047	562	106.762	1	562
Visit end				Visit end	453	132.45	1	453										34	5	200	33	4345	Visit end			Visit end
70	5	200	33	R,6517	609	98.5222	1	609										35	5	200	33	4969	438	136.986	1	438
71	5	200	33	R,5453	250	240	1	250										36	5	200	33	4219	437	137.3	1	437
72	5	200	33	R,3765	438	136.986	1	438										37	5	200	33	3266	532	112.782	1	532
73	5	200	33	R,5297	344	174.419	1	344										Visit end				Visit end	359	167.131	1	359
74	5	200	33	R,3516	406	147.783	1	406										38	5	200	33	7954	328	182.927	1	328
75	5	200	33	R,3766	344	174.419	1	344										39	5	200	33	5453	235	255.319	1	235
76	5	200	33	R,4157	Visit end	Visit end	Visit end	Visit end										40	5	200	33	5625	250	240	1	250
77	5	200	33	R,4203	250	240	1	250										41	5	200	33	4500	1156	51.9031	1	1156
78	5	200	33	R,3657	266	225.564	1	266										42	5	200	33	4703	Visit end			Visit end
79	5	200	33	R,4172	328	182.927	1	328										43	5	200	33	5032	343	174.927	1	343
80	5	200	20	R,1031	281	213.523	1	281										44	5	200	33	4969	219	273.973	1	219
Visit end				Visit end	172	348.837	1	172										45	5	200	33	5140	172	348.837	1	172
81	5	200	33	R,9969	173	346.821	1	173										46	5	200	33	4063	516	116.279	1	516
82	5	200	33	R,5094	359	167.131	1	359										Visit end				Visit end	219	273.973	1	219
83	5	200	33	R,6391	Visit end	Visit end	Visit end	Visit end										47	5	200	33	6688	125	480	1	125
84	5	200	33	R,6328	172	348.837	1	172										48	5	200	33	5344	484	123.967	1	484
85	5	200	33	R,4719	297	202.02	1	297										49	5	200	33	6625	Visit end	Visit end	Visit end	Visit end
86	5	200	33	R,4500	406	147.783	1	406										50	5	200	33	5515	125	480	1	125
87	5	200	33	R,5844	266	225.564	1	266										51	5	200	33	3687	406	147.783	1	406
88	5	200	33	R,3391	156	384.615	1	156										52	5	200	33	8595	312	192.308	1	312
Visit end				Visit end	172	348.837	1	172										53	5	200	33	5391	172	348.837	1	172
89	5	200	33	R,7563	203	295.567	1	203										54	5	200	33	5485	328	182.927	1	328
90	5	200	33	R,5548	406	147.783	1	406										Visit end				Visit end	172	348.837	1	172
91	5	200	33	R,4563	329	182.371	1	329										55	5	200	33	R,6033	Visit end	Visit end	Visit end	Visit end
92	5	200	33	R,4031	Visit end	Visit end	Visit end	Visit end										56	5	200	33	R,7516	234	256.41	1	234
93	5	200	33	R,5734	203	295.567	1	203										57	5	200	33	R,3735	172	348.837	1	172
94	5	200	33	R,3625	172	348.837	1	172										58	5	200	33	R,5141	296	202.703	1	296
95	5	200	33	R,4314	125	480	1	125										59	5	200	33	R,5437	140	428.571	1	140
96	5	200	29	R,4859	218	275.229	1	218										60	5	200	33	R,4611	390	153.846	1	390
97	5	200	33	R,3500	235	255.319	1	235										61	5	200	33	R,6015	453	132.45	1	453
98	5	200	29	R,3516	407	147.42	1	407										Visit end				Visit end	641	93.6037	1	641
Visit end				Visit end	313	191.693	1	313										62	5	200	33	R,5094	Visit end	Visit end	Visit end	Visit end
99	5	200	33	R,7798	Visit end	Visit end	Visit end	Visit end										63	5	200	33	R,12548	344	174.419	1	344
100	5	200	33	R,6703	250	240	1	250										64	5	200	33	R,4297	219	273.973	1	219
101	5	200	33	R,5485	250	240	1	250										65	5	200	33	R,4407	156	384.615	1	156
102	5	200	33	R,4860	218	275.229	1	218										66	5	200	33	R,5407	453	132.45	1	453
103	5	200	33	R,5297	218	275.229	1	218										67	5	200	33	R,5578	609	98.5222	1	609
104	5	200	33	R,4718	172	348.837	1	172										68	5	200	33	R,4922	250	240	1	250
105	5	200	33	R,5562	172	348.837	1	172										69	5	200	33	R,4110	438	136.986	1	438
106	5	200	33	R,4501	359	167.131	1	359										Visit end				Visit end	344	174.419	1	344
Visit end				Visit end	484	123.967	1	484										70	5	200	33	R,6517	406	147.783	1	406
107	5	200	33	R,4970	Visit end	Visit end	Visit end	Visit end										71	5	200	33	R,5453	344	174.419	1	344
108	5	200	33	R,5563	172	348.837	1	172										72	5	200	33	R,3765	Visit end	Visit end	Visit end	Visit end
109	5	200	33	R,5297	235	255.319	1	235										73	5	200	33	R,5297	250	240	1	250
110	5	200	33	R,4110	157	382.166	1	157										74	5	200	33	R,3516	266	225.564	1	266
111	5	200	33	R,4423	250	240	1	250										75	5	200	33	R,3766	328	182.927	1	328
112	5	200	33	R,3656	343	174.927	1	343										76	5	200	33	R,4157	281	213.523	1	281
113	5	200	33	R,5610	234	256.41	1	234										77	5	200	33	R,4203	172	348.837	1	172
114	5	200	33	R,3313	296	202.703	1	296										78	5	200	33	R,3657	173	346.821	1	173
115	5	200	33	R,3469	282	212.766	1	282										79	5	200	33	R,4172	359	167.131	1	359
Visit end				Visit end	Visit end	Visit end	Visit end	Visit end										80	5	200	20	R,1031	Visit end	Visit end	Visit end	Visit end
116	5	200	33	R,4015	125	480	1	125										Visit end				Visit end	172	348.837	1	172
117	5	200	33	R,4657	141	425.532	1	141										81	5	200	33	R,9969	297	202.02	1	297
118	5	200	33	R,3843	172	348.837	1	172										82	5	200	33	R,5094	406	147.783	1	406
119	5	200	33	R,4578	172	348.837	1	172										83	5	200	33	R,6391	266	225.564	1	266
120	5	200	33	R,4547	125	480	1	125										84	5	200	33	R,6328	156	384.615	1	156
121	5	200	33	R,4188	1219	49.2207	1	1219										85	5	200	33	R,4719	172	348.837	1	172
122	5	200	33	R,3986	188	319.149	1	188										86	5	200	33	R,4500	203	295.567	1	203
123	5	200	33	R,5422	328	182.927	1	328										87	5	200	33	R,5844	406	147.783	1	406
124	5	200	33	R,3921	Visit end	Visit end	Visit end	Visit end										88	5	200	33	R,3391	329	182.371	1	329
Visit end				Visit end	219	273.973	1	219										Visit end				Visit end	Visit end	Visit end	Visit end	Visit end
125	5	200	33	R,5953	250	240	1	250										89	5	200	33	R,7563	203	295.567	1	203
126	5	200	33	R,5688	125	480	1	125										90	5	200	33	R,5548	172	348.837	1	172
127	5	200	33	R,3797	234	256.41	1	234										91	5	200	33	R,4563	125	480	1	125
128	5	200	33	R,5516	140	428.571	1	140										92	5	200	33	R,4031	218	275.229	1	218
129	5	200	33	R,3719	187	320.856	1	187										93	5	200	33	R,5734	235	255.319	1	235
130	5	200	33	R,4500	453	132.45	1	453										94	5	200	33	R,3625	407	147.42	1	407
131	5	200	33	R,3906	345	173.913	1	345										95	5	200	33	R,4314	313	191.693	1	313
132	5	200	33	R,3406	500	120	1	485										96	5	200	29	R,4859	Visit end	Visit end	Visit end	Visit end
133	5	200	33	R,3562	2812	21.3371	1	2812										97	5	200	33	R,3500	250	240	1	250
Visit end				Visit end	Visit end	Visit end	Visit end	Visit end										98	5	200	29	R,3516	250	240	1	250
134	5	200	33	R,4594	172	348.837	1	172										Visit end				Visit end	218	275.229	1	218
135	5	200	33	R,3579	297	202.02	1	297										99	5	200	33	R,7798	218	275.229	1	218
136	5	200	33	R,4250	203	295.567	1	203										100	5	200	33	R,6703	172	348.837	1	172
137	5	200	33	R,3500	203	295.567	1	203										101	5	200	33	R,5485	172	348.837	1	172
138	5	200	33	R,4189	219	273.973	1	219										102	5	200	33	R,4860	359	167.131	1	359
139	5	200	33	R,6532	297	202.02	1	297										103	5	200	33	R,5297	484	123.967	1	484
140	5	200	33	R,5531	125	480	1	125										104	5	200	33	R,4718	Visit end	Visit end	Visit end	Visit end
141	5	200	33	R,4766	250	240	1	250										105	5	200	33	R,5562	172	348.837	1	172
142	5	200	18	R,1312	Visit end	Visit end	Visit end	Visit end										106	5	200	33	R,4501	235	255.319	1	235
143	5	200	10	R,578	171	350.877	1	171										Visit end				Visit end	157	382.166	1	157
144	5	200	33	R,10719	172	348.837	1	172										107	5	200	33	R,4970	250	240	1	250
Visit end				Visit end	219	273.973	1	219										108	5	200	33	R,5563	343	174.927	1	343
145	5	200	33	R,7126	141	425.532	1	141										109	5	200	33	R,5297	234	256.41	1	234
146	5	200	33	R,6343	187	320.856	1	187										110	5	200	33	R,4110	296	202.703	1	296
147	5	200	33	R,4157	109	550.459	1	109										111	5	200	33	R,4423	282	212.766	1	282
148	5	200	33	R,5140	250	240	1	250										112	5	200	33	R,3656	Visit end	Visit end	Visit end	Visit end
149	5	200	33	R,4063	234	256.41	1	234										113	5	200	33	R,5610	125	480	1	125
150	5	200	33	R,3890	297	202.02	1	297										114	5	200	33	R,3313	141	425.532	1	141
151	5	200	33	R,3814	Visit end	Visit end	Visit end	Visit end										115	5	200	33	R,3469	172	348.837	1	172
152	5	200	33	R,4640	172	348.837	1	172										Visit end				Visit end	172	348.837	1	172
153	5	200	33	R,3157	250	240	1	250										116	5	200	33	R,4015	125	480	1	125
Visit end				Visit end	156	384.615	1	156										117	5	200	33	R,4657	1219	49.2207	1	1219
154	5	200	33	R,6360	360	166.667	1	360										118	5	200	33	R,3843	188	319.149	1	188
155	5	200	33	R,3641	265	226.415	1	265										119	5	200	33	R,4578	328	182.927	1	328
156	5	200	33	R,4156	141	425.532	1	141										120	5	200	33	R,4547	Visit end	Visit end	Visit end	Visit end
157	5	200	33	R,3312	296	202.703	1	296										121	5	200	33	R,4188	219	273.973	1	219
158	5	200	33	R,5672	516	116.279	1	516										122	5	200	33	R,3986	250	240	1	250
159	5	200	33	R,4329	Visit end	Visit end	Visit end	Visit end										123	5	200	33	R,5422	125	480	1	125
160	5	200	33	R,4048	203	295.567	1	203										124	5	200	33	R,3921	234	256.41	1	234
161	5	200	33	R,4203	109	550.459	1	109										Visit end				Visit end	140	428.571	1	140
162	5	200	33	R,4047	172	348.837	1	172										125	5	200	33	R,5953	187	320.856	1	187
163	5	200	33	R,3656	140	428.571	1	140										126	5	200	33	R,5688	453	132.45	1	453
Visit end				Visit end	125	480	1	125										127	5	200	33	R,3797	345	173.913	1	345
164	5	200	33	R,4578	312	192.308	1	312										128	5	200	33	R,5516	500	120	1	485
165	5	200	33	R,4953	234	256.41	1	234										129	5	200	33	R,3719	2812	21.3371	1	2812
166	5	200	33	R,3891	407	147.42	1	407										130	5	200	33	R,4500	Visit end	Visit end	Visit end	Visit end
167	5	200	33	R,5016	657	91.3242	1	657										131	5	200	33	R,3906	172	348.837	1	172
168	5	200	33	R,4516	1907	31.463	1	1907										132	5	200	33	R,3406	297	202.02	1	297
169	5	200	33	R,3750	Visit end	Visit end	Visit end	Visit end										133	5	200	33	R,3562	203	295.567	1	203
170	5	200	33	R,5016	125	480	1	125										Visit end				Visit end	203	295.567	1	203
171	5	200	33	R,4063	187	320.856	1	187										134	5	200	33	R,4594	219	273.973	1	219
172	5	200	33	R,3579	125	480	1	125										135	5	200	33	R,3579	297	202.02	1	297
Visit end				Visit end	250	240	1	250										136	5	200	33	R,4250	125	480	1	125
173	5	200	33	R,4625	187	320.856	1	187										137	5	200	33	R,3500	250	240	1	250
174	5	200	33	R,3267	219	273.973	1	219										138	5	200	33	R,4189	Visit end	Visit end	Visit end	Visit end
175	5	200	33	R,3407	234	256.41	1	234										139	5	200	33	R,6532	171	350.877	1	171
176	5	200	33	R,3266	2063	29.0839	1	2063										140	5	200	33	R,5531	172	348.837	1	172
177	5	200	33	R,3422	Visit end	Visit end	Visit end	Visit end										141	5	200	33	R,4766	219	273.973	1	219
178	5	200	33	R,3313	125	480	1	125										142	5	200	18	R,1312	141	425.532	1	141
179	5	200	33	R,5422	109	550.459	1	109										143	5	200	10	R,578	187	320.856	1	187
180	5	200	33	R,4673	266	225.564	1	266										144	5	200	33	R,10719	109	550.459	1	109
181	5	200	33	R,4968	203	295.567	1	203										Visit end				Visit end	250	240	1	250
182	5	200	13	R,843	251	239.044	1	251										145	5	200	33	R,7126	234	256.41	1	234
183	5	200	33	R,5203	141	425.532	1	141										146	5	200	33	R,6343	297	202.02	1	297
Visit end				Visit end	109	550.459	1	109										147	5	200	33	R,4157	Visit end	Visit end	Visit end	Visit end
184	5	200	33	R,6015	250	240	1	250										148	5	200	33	R,5140	172	348.837	1	172
185	5	200	33	R,5267	390	153.846	1	390										149	5	200	33	R,4063	250	240	1	250
186	5	200	33	R,4625	Visit end	Visit end	Visit end	Visit end										150	5	200	33	R,3890	156	384.615	1	156
187	5	200	33	R,4657	110	545.455	1	110										151	5	200	33	R,3814	360	166.667	1	360
188	5	200	33	R,3672	141	425.532	1	141										152	5	200	33	R,4640	265	226.415	1	265
189	5	200	33	R,4297	250	240	1	250										153	5	200	33	R,3157	141	425.532	1	141
190	5	200	33	R,4001	219	273.973	1	219										Visit end				Visit end	296	202.703	1	296
191	5	200	33	R,3703	188	319.149	1	188										154	5	200	33	R,6360	516	116.279	1	516
192	5	200	33	R,3609	547	109.689	1	547										155	5	200	33	R,3641	Visit end	Visit end	Visit end	Visit end
Visit end				Visit end	Visit end	Visit end	Visit end	Visit end										156	5	200	33	R,4156	203	295.567	1	203
193	5	200	33	R,6642	234	256.41	1	234										157	5	200	33	R,3312	109	550.459	1	109
194	5	200	33	R,3922	172	348.837	1	172										158	5	200	33	R,5672	172	348.837	1	172
195	5	200	33	R,3906	250	240	1	250										159	5	200	33	R,4329	140	428.571	1	140
196	5	200	33	R,3328	219	273.973	1	219										160	5	200	33	R,4048	125	480	1	125
197	5	200	33	R,3922	172	348.837	1	172										161	5	200	33	R,4203	312	192.308	1	312
198	5	200	33	R,3547	281	213.523	1	281										162	5	200	33	R,4047	234	256.41	1	234
199	5	200	33	R,3609	313	191.693	1	313										163	5	200	33	R,3656	407	147.42	1	407
200	5	200	33	R,3641	282	212.766	1	282										Visit end				Visit end	657	91.3242	1	657
201	5	200	33	R,5641	281	213.523	1	281										164	5	200	33	R,4578	1907	31.463	1	1907
202	5	200	33	R,2813	Visit end	Visit end	Visit end	Visit end										165	5	200	33	R,4953	Visit end	Visit end	Visit end	Visit end
Visit end				Visit end	172	348.837	1	172										166	5	200	33	R,3891	125	480	1	125
203	5	200	33	R,7187	109	550.459	1	109										167	5	200	33	R,5016	187	320.856	1	187
204	5	200	33	R,5001	266	225.564	1	266										168	5	200	33	R,4516	125	480	1	125
205	5	200	33	R,5766	250	240	1	250										169	5	200	33	R,3750	250	240	1	250
206	5	200	33	R,5468	282	212.766	1	282										170	5	200	33	R,5016	187	320.856	1	187
207	5	200	33	R,4484	187	320.856	1	187										171	5	200	33	R,4063	219	273.973	1	219
208	5	200	33	R,3562	312	192.308	1	312										172	5	200	33	R,3579	234	256.41	1	234
209	5	200	33	R,3548	218	275.229	1	218										Visit end				Visit end	2063	29.0839	1	2063
Visit end				Visit end	Visit end	Visit end	Visit end	Visit end										173	5	200	33	R,4625	Visit end	Visit end	Visit end	Visit end
210	5	200	33	R,4875	15	4000	1	172										174	5	200	33	R,3267	125	480	1	125
211	5	200	33	R,3203	172	348.837	1	234										175	5	200	33	R,3407	109	550.459	1	109
212	5	200	33	R,5126	234	256.41	1	109										176	5	200	33	R,3266	266	225.564	1	266
213	5	200	33	R,4141	109	550.459	1	203										177	5	200	33	R,3422	203	295.567	1	203
214	5	200	29	R,2796	203	295.567	1	219										178	5	200	33	R,3313	251	239.044	1	251
215	5	200	33	R,3407	219	273.973	1	187										179	5	200	33	R,5422	141	425.532	1	141
216	5	200	33	R,4812	187	320.856	1	250										180	5	200	33	R,4673	109	550.459	1	109
217	5	200	33	R,3265	250	240	1	282										181	5	200	33	R,4968	250	240	1	250
218	5	200	33	R,3532	282	212.766	1	641										182	5	200	13	R,843	390	153.846	1	390
219	5	200	33	R,3594	641	93.6037	1	Fin Bloc										183	5	200	33	R,5203	Visit end	Visit end	Visit end	Visit end
Visit end				Visit end	Fin Bloc	Fin Bloc	Fin Bloc	Fin Bloc										Visit end				Visit end	110	545.455	1	110
220	5	200	33	R,8953	Fin Bloc	Fin Bloc	Fin Bloc	Visit end										184	5	200	33	R,6015	141	425.532	1	141
221	5	200	33	R,4250	Visit end	Visit end	Visit end	156										185	5	200	33	R,5267	250	240	1	250
222	5	200	33	R,5188	16	3750	1	593										186	5	200	33	R,4625	219	273.973	1	219
223	5	200	33	R,6235	156	384.615	1	141										187	5	200	33	R,4657	188	319.149	1	188
224	5	200	10	R,484	593	101.18	1	235										188	5	200	33	R,3672	547	109.689	1	547
225	5	200	33	R,6579	141	425.532	1	187										189	5	200	33	R,4297	Visit end	Visit end	Visit end	Visit end
226	5	200	33	R,4767	235	255.319	1	781										190	5	200	33	R,4001	234	256.41	1	234
227	5	200	33	R,3658	187	320.856	1	454										191	5	200	33	R,3703	172	348.837	1	172
228	5	200	33	R,3907	781	76.8246	1	329										192	5	200	33	R,3609	250	240	1	250
Visit end				Visit end	454	132.159	1	146082										Visit end				Visit end	219	273.973	1	219
229	5	200	33	R,6016	329	182.371	1	172										193	5	200	33	R,6642	172	348.837	1	172
230	5	200	33	R,4360	146082	0.410728	1	125										194	5	200	33	R,3922	281	213.523	1	281
231	5	200	33	R,3063	150848	0.397751	1	141										195	5	200	33	R,3906	313	191.693	1	313
232	5	200	33	R,3203	153973	0.389679	1	203										196	5	200	33	R,3328	282	212.766	1	282
233	5	200	33	R,3344	141	425.532	1	141										197	5	200	33	R,3922	281	213.523	1	281
234	5	200	33	R,3328	203	295.567	1	125										198	5	200	33	R,3547	Visit end	Visit end	Visit end	Visit end
235	5	200	33	R,4720	141	425.532	1	438										199	5	200	33	R,3609	172	348.837	1	172
236	5	200	33	R,4656	125	480	1	594										200	5	200	33	R,3641	109	550.459	1	109
237	5	200	33	R,3265	438	136.986	1	578										201	5	200	33	R,5641	266	225.564	1	266
238	5	200	33	R,3673	594	101.01	1	156										202	5	200	33	R,2813	250	240	1	250
Fin Bloc				Visit end	578	103.806	1	391										Visit end				Visit end	282	212.766	1	282
Fin Bloc				R,3657	156	384.615	1	178802										203	5	200	33	R,7187	187	320.856	1	187
Visit end				R,5391	391	153.453	1	188										204	5	200	33	R,5001	312	192.308	1	312
239	1	1	1	R,3672	178802	0.335567	1	188										205	5	200	33	R,5766	218	275.229	1	218
240	1	1	1	R,6563	188	319.149	1	203										206	5	200	33	R,5468	Visit end	Visit end	Visit end	Visit end
241	1	1	1	R,4000	188	319.149	1	188										207	5	200	33	R,4484	15	4000	1	172
242	1	1	1	R,3969	203	295.567	1	172										208	5	200	33	R,3562	172	348.837	1	234
243	1	1	1	R,4281	188	319.149	1	344										209	5	200	33	R,3548	234	256.41	1	109
244	1	1	1	R,3421	172	348.837	1	203										Visit end				Visit end	109	550.459	1	203
245	1	1	1	R,3547	344	174.419	1	313										210	5	200	33	R,4875	203	295.567	1	219
246	1	1	1	Visit end	203	295.567	1	360										211	5	200	33	R,3203	219	273.973	1	187
247	1	1	1	R,4594	313	191.693	1	Visit end										212	5	200	33	R,5126	187	320.856	1	250
248	1	1	1	R,3000	360	166.667	1	125										213	5	200	33	R,4141	250	240	1	282
249	1	1	1	R,4423	Visit end	Visit end	Visit end	110										214	5	200	29	R,2796	282	212.766	1	641
250	1	1	1	R,3562	6531	18.3739	2	250										215	5	200	33	R,3407	641	93.6037	1	Fin Bloc
251	1	1	1	R,4203	110	545.455	1	297										216	5	200	33	R,4812	Fin Bloc	Fin Bloc	Fin Bloc	Fin Bloc
252	1	1	1	R,3984	250	240	1	329										217	5	200	33	R,3265	Fin Bloc	Fin Bloc	Fin Bloc	Visit end
253	1	1	1	R,2953	297	202.02	1	453										218	5	200	33	R,3532	Visit end	Visit end	Visit end	156
254	1	1	1	R,4203	329	182.371	1	625										219	5	200	33	R,3594	16	3750	1	593
255	1	1	1	R,3062	453	132.45	1	2297										Visit end				Visit end	156	384.615	1	141
256	1	1	1	R,3344	625	96	1	3829										220	5	200	33	R,8953	593	101.18	1	235
257	1	1	1	R,2641	2297	26.121	1	Visit end										221	5	200	33	R,4250	141	425.532	1	187
258	1	1	1	R,2782	3829	15.6699	1	266										222	5	200	33	R,5188	235	255.319	1	781
259	1	1	1	Visit end	Visit end	Visit end	Visit end	1672										223	5	200	33	R,6235	187	320.856	1	454
260	1	1	1	R,3984	1188	101.01	2	24298										224	5	200	10	R,484	781	76.8246	1	329
261	1	1	1	R,3046	1672	35.8852	1	172										225	5	200	33	R,6579	454	132.159	1	146082
262	1	1	1	R,3281	24298	2.46934	1	250										226	5	200	33	R,4767	329	182.371	1	172
263	1	1	1	R,3141	172	348.837	1	109										227	5	200	33	R,3658	146082	0.410728	1	125
264	1	1	1	R,3594	250	240	1	423										228	5	200	33	R,3907	150848	0.397751	1	141
265	1	1	1	R,3437	109	550.459	1	23109										Visit end				Visit end	153973	0.389679	1	203
266	1	1	1	R,3594	423	141.844	1	437										229	5	200	33	R,6016	141	425.532	1	141
267	1	1	1	R,3453	23109	2.59639	1	58394										230	5	200	33	R,4360	203	295.567	1	125
268	1	1	1	R,3390	437	137.3	1	235										231	5	200	33	R,3063	141	425.532	1	438
269	1	1	1	R,3218	58394	1.0275	1	109										232	5	200	33	R,3203	125	480	1	594
Visit end				Visit end	235	255.319	1	344										233	5	200	33	R,3344	438	136.986	1	578
269	1	1	1	R,6390	109	550.459	1	21688										234	5	200	33	R,3328	594	101.01	1	156
270	1	1	1	R,4156	344	174.419	1	145944										235	5	200	33	R,4720	578	103.806	1	391
271	1	1	1	R,3719	21688	2.76651	1	437										236	5	200	33	R,4656	156	384.615	1	178802
272	1	1	1	R,3656	145944	0.411117	1	328										237	5	200	33	R,3265	391	153.453	1	188
273	1	1	1	R,3281	437	137.3	1	75363										238	5	200	33	R,3673	178802	0.335567	1	188
274	1	1	1	R,3422	328	182.927	1	172										Fin Bloc				Fin Bloc	188	319.149	1	203
275	1	1	1	R,2922	75363	0.796147	1	313										Fin Bloc				Fin Bloc	188	319.149	1	188
276	1	1	1	R,172	172	348.837	1	2188										Visit end				Visit end	203	295.567	1	172
277	1	1	1	R,4968	313	191.693	1	328										239	1	1	1	R,3657	188	319.149	1	344
278	1	1	1	R,3015	2188	27.4223	1	344										240	1	1	1	R,5391	172	348.837	1	203
Visit end				Fin Bloc	Visit end	Visit end	Visit end	2548										241	1	1	1	R,3672	344	174.419	1	313
279	1	1	1	Fin Bloc	2000	60	2	3796										242	1	1	1	R,6563	203	295.567	1	360
280	1	1	1	Visit end	344	174.419	1											243	1	1	1	R,4000	313	191.693	1	Visit end
281	1	1	1	R,906	2548	23.5479	1											244	1	1	1	R,3969	360	166.667	1	125
282	1	1	1	R,609	3796	15.8061	1											245	1	1	1	R,4281	Visit end	Visit end	Visit end	110
283	1	1	1	R,609														246	1	1	1	R,3421	6531	18.3739	2	250
284	1	1	1	R,3422														247	1	1	1	R,3547	110	545.455	1	297
285	1	1	1	R,750														248	1	1	1	R,4594	250	240	1	329
286	1	1	1	R,547														249	1	1	1	R,3000	297	202.02	1	453
287	1	1	1	R,719														250	1	1	1	R,4423	329	182.371	1	625
288	1	1	1	R,484														251	1	1	1	R,3562	453	132.45	1	2297
289	1	1	1	R,1267														252	1	1	1	R,4203	625	96	1	3829
290	1	1	1	R,547														253	1	1	1	R,3984	2297	26.121	1	Visit end
291	1	1	1	R,1906														254	1	1	1	R,2953	3829	15.6699	1	266
292	1	1	1	R,562														255	1	1	1	R,4203	Visit end	Visit end	Visit end	1672
293	1	1	1	R,438														256	1	1	1	R,3062	1188	101.01	2	24298
294	1	1	1	R,297														257	1	1	1	R,3344	1672	35.8852	1	172
295	1	1	1	R,484														258	1	1	1	R,2641	24298	2.46934	1	250
296	1	1	1	R,2703														259	1	1	1	R,2782	172	348.837	1	109
297	1	1	1	R,344														260	1	1	1	R,3984	250	240	1	423
298	1	1	1	R,360														261	1	1	1	R,3046	109	550.459	1	23109
299	1	1	1	R,1515														262	1	1	1	R,3281	423	141.844	1	437
300	1	1	1	R,547														263	1	1	1	R,3141	23109	2.59639	1	58394
301	1	1	1	R,593														264	1	1	1	R,3594	437	137.3	1	235
302	1	1	1	R,141														265	1	1	1	R,3437	58394	1.0275	1	109
303	1	1	1	R,1656														266	1	1	1	R,3594	235	255.319	1	344
				R,531														267	1	1	1	R,3453	109	550.459	1	21688
				R,281														268	1	1	1	R,3390	344	174.419	1	145944
																		269	1	1	1	R,3218	21688	2.76651	1	437
																		Visit end				Visit end	145944	0.411117	1	328
																		269	1	1	1	N,6390	437	137.3	1	75363
																		270	1	1	1	R,4156	328	182.927	1	172
																		271	1	1	1	R,3719	75363	0.796147	1	313
																		272	1	1	1	R,3656	172	348.837	1	2188
																		273	1	1	1	R,3281	313	191.693	1	Visit end
																		274	1	1	1	R,3422	2188	27.4223	1	328
																		275	1	1	1	R,2922	Visit end	Visit end	Visit end	344
																		276	1	1	1	R,172	2000	60	2	2548
																		277	1	1	1	R,4968	344	174.419	1	3796
																		278	1	1	1	R,3015	2548	23.5479	1
																		Visit end				Visit end	3796	15.8061	1
																		279	1	1	1	N,906
																		280	1	1	1	R,609
																		281	1	1	1	R,609
																		282	1	1	1	R,3422
																		283	1	1	1	R,750
																		284	1	1	1	R,547
																		285	1	1	1	R,719
																		286	1	1	1	R,484
																		287	1	1	1	R,1267
																		288	1	1	1	R,547
																		289	1	1	1	R,1906
																		290	1	1	1	R,562
																		291	1	1	1	R,438
																		292	1	1	1	R,297
																		293	1	1	1	R,484
																		294	1	1	1	R,2703
																		295	1	1	1	R,344
																		296	1	1	1	R,360
																		297	1	1	1	R,1515
																		298	1	1	1	R,547
																		299	1	1	1	R,593
																		Visit end				R,141
																		300	1	1	1	Visit end
																		301	1	1	1	N,1656
																		302	1	1	1	R,531
																		303	1	1	1	R,281

## Sheet: B6
Essai	Goutte	Intervalle	Quantité consommée	Response Length	Inter Reinforcement Interval	Inter Reinforcement Rate	Inter Reinforcement Response	IRT	Load Size	Reinforcers Per Visit	Interval Inter-Visit	Visit Length	Response Rate Per Visit		Notes:
2	5	200	33	R,2109	375	160	1	375	224	9	370176	61674	8.75572		Finished
3	5	200	33	R,2203	2016	29.7619	1	2016	220	11	408238	56316	11.7196
4	5	200	5	R,265	3016	19.8939	1	3016	351	15	409473	78269	11.4988
5	5	200	20	R,1141	17485	3.43151	1	17485	280	16	369908	136432	7.03647
6	5	200	28	R,5876	187	320.856	1	187	330	10	372283	105614	5.68107
7	5	200	33	R,5266	156	384.615	1	156	401	16	392927	116335	8.25203
8	5	200	29	R,9376	4078	14.7131	1	4078	356	12	472774	85412	8.42973
9	5	200	33	R,5344	2219	27.0392	1	2219	399	17	380581	150554	6.77498
10	5	200	10	R,562	Visit end	Visit end	Visit end	Visit end	353	11	463207	90958	7.2561
Visit end				Visit end	765	78.4314	1	765	429	13	392765	78848	9.89245
11	5	200	30	R,1688	125	480	1	125	333	11	447651	71550	9.22432
12	5	200	0	R,94	1109	54.1028	1	1109	393	12	405108	82535	8.72357
13	5	200	33	R,17095	109	550.459	1	109	346	12	468455	70878	10.1583
14	5	200	33	R,1969	172	348.837	1	172	396	14	379595	83788	10.0253
15	5	200	33	R,5141	140	428.571	1	140	368	12	518914	73083	9.85181
16	5	200	10	R,547	219	273.973	1	219	363	17	377030	96365	10.5848
17	5	200	10	R,453	406	147.783	1	406	368	12	394220	64690	11.13
18	5	200	33	R,1813	19079	3.14482	1	19079	403	14	363797	80301	10.4606
19	5	200	33	R,4923	171	350.877	1	171	363	11	433797	66176	9.9734
20	5	200	0	R,94	Visit end	Visit end	Visit end	Visit end	396	12	452734	66472	10.8316
21	5	200	5	R,204	2063	29.0839	1	2047	363	11	460874	53940	12.2358
Visit end				Visit end	750	80	1	750	380	12	504659	64677	11.1322
22	5	200	30	R,1672	672	89.2857	1	672	360	15	474361	93721	9.60297
23	5	200	0	R,93	344	174.419	1	344	339	13	533596	59564	13.0952
24	5	200	33	R,1922	282	212.766	1	282	360	11	429427	56831	11.6134
25	5	200	20	R,969	406	147.783	1	406	Fin Bloc	Fin Bloc	Fin Bloc	Fin Bloc	Fin BLoc
26	5	200	33	R,5719	360	166.667	1	360	Fin Bloc	Fin Bloc	Fin Bloc	Fin Bloc	Fin BLoc
27	5	200	15	R,703	1844	32.538	1	1844	411	17	496316	133380	7.64732
28	5	200	33	R,2437	781	76.8246	1	781	87	88		611309	8.6372
29	5	200	33	R,10329	1094	54.8446	1	1094
30	5	200	33	R,6984	19391	3.09422	1	19391
31	5	200	5	R,219	157	382.166	1	157
32	5	200	33	R,8735	110	545.455	1	110
33	5	200	10	R,515	3189	18.8147	1	3189
34	5	200	15	R,812	Visit end	Visit end	Visit end	Visit end
35	5	200	25	R,1265	189	317.46	1	189
36	5	200	33	R,4468	156	384.615	1	156
Visit end				Visit end	125	480	1	125
37	5	200	33	R,3578	156	384.615	1	156
38	5	200	5	R,203	172	348.837	1	172
39	5	200	15	R,828	110	545.455	1	110
40	5	200	15	R,922	1032	58.1395	1	1032
41	5	200	33	R,2828	437	137.3	1	437
42	5	200	5	R,297	296	202.703	1	296
43	5	200	5	R,218	250	240	1	250
44	5	200	30	R,1610	74364	0.806842	1	74364
45	5	200	5	R,282	157	382.166	1	157
46	5	200	33	R,1813	18235	3.29038	1	18235
47	5	200	20	R,1141	9517	6.30451	1	9517
48	5	200	0	R,640	2344	25.5973	1	2344
49	5	200	0	R,203	Visit end	Visit end	Visit end	Visit end
50	5	200	15	R,813	1704	35.2113	1	1704
51	5	200	33	R,7516	20345	2.94913	1	20345
52	5	200	33	R,6000	438	136.986	1	438
Visit end				Visit end	2797	21.4516	1	2797
53	5	200	33	R,7141	3828	15.674	1	3828
54	5	200	33	R,7390	7079	8.47577	1	7079
55	5	200	33	R,5656	2062	29.098	1	2062
56	5	200	33	R,6219	2376	25.2525	1	2376
57	5	200	33	R,6344	4328	13.8632	1	4328
58	5	200	33	R,6047	Visit end	Visit end	Visit end	Visit end
59	5	200	33	R,6266	516	116.279	1	516
60	5	200	33	R,5328	2062	29.098	1	2062
61	5	200	33	R,5579	2484	24.1546	1	2484
62	5	200	33	R,4687	172	348.837	1	172
Visit end				Visit end	719	83.4492	1	719
63	5	200	33	R,5578	3173	18.9095	1	3173
64	5	200	33	R,5142	2016	29.7619	1	2016
65	5	200	33	R,4938	4516	13.2861	1	4516
66	5	200	33	R,3656	5985	10.0251	1	5985
67	5	200	5	R,297	188	319.149	1	188
68	5	200	6	R,406	4125	14.5455	1	4125
69	5	200	33	R,5437	27940	2.14746	1	27940
70	5	200	29	R,3703	1954	30.7062	1	1954
71	5	200	30	R,1594	5031	11.9261	1	5031
72	5	200	26	R,1531	4517	13.2832	1	4517
73	5	200	33	R,4640	Visit end	Visit end	Visit end	Visit end
74	5	200	8	R,578	766	78.329	1	766
75	5	200	0	R,375	2047	29.3112	1	2047
76	5	200	33	R,4203	3438	17.452	1	3438
77	5	200	33	R,4891	4984	12.0385	1	4984
78	5	200	33	R,3968	3515	17.0697	1	3515
Visit end				Visit end	1172	51.1945	1	1172
79	5	200	33	R,5578	515	116.505	1	515
80	5	200	33	R,7813	1750	34.2857	1	1750
81	5	200	33	R,6407	5438	11.0335	1	5438
82	5	200	33	R,5422	4594	13.0605	1	4578
83	5	200	33	R,5970	2142	28.0112	1	2142
84	5	200	25	R,1344	Visit end	Visit end	Visit end	Visit end
85	5	200	5	R,313	14767	4.06311	1	14767
86	5	200	33	R,5220	4265	14.068	1	4265
87	5	200	33	R,5485	453	132.45	1	453
88	5	200	33	R,5094	9047	6.63203	1	9047
89	5	200	33	R,4734	17704	3.38906	1	17704
90	5	200	29	R,1687	172	348.837	1	172
Visit end				Visit end	4673	12.8397	1	4673
91	5	200	3	R,171	2703	22.1976	1	2703
92	5	200	0	R,688	4672	12.8425	1	4672
93	5	200	0	R,1203	766	78.329	1	766
94	5	200	0	R,454	3673	16.3354	1	3673
95	5	200	0	R,5172	532	112.782	1	532
96	5	200	33	R,3922	2782	21.5672	1	2782
97	5	200	33	R,5656	6703	8.95122	1	6703
98	5	200	33	R,8735	2407	24.9273	1	2407
99	5	200	33	R,5001	4251	14.1143	1	4251
100	5	200	33	R,8734	Visit end	Visit end	Visit end	Visit end
101	5	200	33	R,4984	500	120	1	500
102	5	200	33	R,3765	626	95.8466	1	626
103	5	200	33	R,5015	578	103.806	1	578
104	5	200	33	R,4501	2751	21.8103	1	2751
105	5	200	33	R,4765	3453	17.3762	1	3453
106	5	200	33	R,4546	250	240	1	250
107	5	200	33	R,3672	13079	4.58751	1	13079
Visit end				Visit end	1172	51.1945	1	1172
108	5	200	33	R,4422	7533	7.96495	1	7533
109	5	200	33	R,8860	422	142.18	1	422
110	5	200	33	R,5359	Visit end	Visit end	Visit end	Visit end
111	5	200	33	R,5766	188	319.149	1	188
112	5	200	33	R,5437	735	81.6327	1	735
113	5	200	29	R,5095	563	106.572	1	563
114	5	200	31	R,4797	1062	56.4972	1	1046
115	5	200	29	R,6344	985	60.9137	1	985
116	5	200	33	R,4843	500	120	1	500
117	5	200	33	R,5046	1843	32.5556	1	1843
118	5	200	33	R,4625	438	136.986	1	438
Visit end				Visit end	640	93.75	1	640
119	5	200	33	R,7469	4094	14.6556	1	4094
120	5	200	33	R,4547	2562	23.4192	1	2562
121	5	200	33	R,4312	2250	26.6667	1	2250
122	5	200	33	R,5094	Visit end	Visit end	Visit end	Visit end
123	5	200	33	R,5250	531	112.994	1	531
124	5	200	33	R,7141	640	93.75	1	640
125	5	200	33	R,4454	328	182.927	1	328
126	5	200	33	R,4500	3422	17.5336	1	3422
127	5	200	33	R,4126	1563	38.3877	1	1563
128	5	200	33	R,4469	2235	26.8456	1	2235
129	5	200	33	R,4094	2063	29.0839	1	2063
130	5	200	33	R,4814	844	71.09	1	844
131	5	200	33	R,2734	5657	10.6063	1	5657
Visit end				Visit end	312	192.308	1	312
132	5	200	33	R,8875	Visit end	Visit end	Visit end	Visit end
133	5	200	33	R,5048	156	384.615	1	140
134	5	200	3	R,188	968	61.9835	1	968
135	5	200	33	R,5453	1578	38.0228	1	1578
136	5	200	33	R,8610	3578	16.7691	1	3578
137	5	200	33	R,5484	4625	12.973	1	4625
138	5	200	33	R,4937	1734	34.6021	1	1734
139	5	200	33	R,1828	4829	12.4249	1	4829
140	5	200	33	R,5172	5704	10.5189	1	5704
141	5	200	33	R,4907	969	61.9195	1	969
142	5	200	33	R,3453	531	112.994	1	531
Visit end				Visit end	2032	29.5276	1	2032
143	5	200	33	R,5875	Visit end	Visit end	Visit end	Visit end
144	5	200	33	R,6408	437	137.3	1	437
145	5	200	33	R,4735	672	89.2857	1	672
146	5	200	30	R,4094	281	213.523	1	281
147	5	200	33	R,6251	391	153.453	1	391
148	5	200	33	R,4375	500	120	1	500
149	5	200	33	R,4157	453	132.45	1	453
150	5	200	33	R,4921	219	273.973	1	219
151	5	200	33	R,3125	9703	6.18365	1	9703
152	5	200	33	R,4157	4531	13.2421	1	4531
153	5	200	33	R,3765	1172	51.1945	1	1172
154	5	200	33	R,3984	937	64.0342	1	937
Visit end				Visit end	Visit end	Visit end	Visit end	Visit end
155	5	200	33	R,7032	406	147.783	1	406
156	5	200	33	R,4329	1641	36.5631	1	1641
157	5	200	33	R,5188	422	142.18	1	422
158	5	200	33	R,5062	1438	41.7246	1	1438
159	5	200	33	R,5094	500	120	1	500
160	5	200	33	R,5501	625	96	1	625
161	5	200	33	R,4375	562	106.762	1	562
162	5	200	11	R,718	3000	20	1	3000
163	5	200	5	R,313	485	123.711	1	485
164	5	200	33	R,4954	266	225.564	1	266
165	5	200	33	R,4610	875	68.5714	1	875
166	5	200	33	R,4406	1172	51.1945	1	1172
Visit end				Visit end	3312	18.1159	1	3312
167	5	200	0	R,2860	Visit end	Visit end	Visit end	Visit end
168	5	200	0	R,953	1922	31.2175	1	1922
169	5	200	33	R,7188	172	348.837	1	172
170	5	200	33	R,5360	609	98.5222	1	609
171	5	200	33	R,6078	563	106.572	1	563
172	5	200	33	R,6954	250	240	1	234
173	5	200	33	R,4938	469	127.932	1	469
174	5	200	33	R,4938	391	153.453	1	391
175	5	200	33	R,5688	1641	36.5631	1	1641
176	5	200	33	R,5484	1689	35.524	1	1689
177	5	200	33	R,5750	3140	19.1083	1	3140
178	5	200	33	R,5172	203	295.567	1	203
179	5	200	33	R,3735	Visit end	Visit end	Visit end	Visit end
180	5	200	33	R,3986	391	153.453	1	391
Visit end				Visit end	125	480	1	125
181	5	200	5	R,344	1627	36.8777	1	1627
182	5	200	33	R,6798	2438	24.6103	1	2438
183	5	200	33	R,5187	985	60.9137	1	985
184	5	200	33	R,6594	2000	30	1	2000
185	5	200	33	R,7282	1110	54.0541	1	1110
186	5	200	33	R,4625	531	112.994	1	531
187	5	200	33	R,5735	375	160	1	375
188	5	200	33	R,6797	2235	26.8456	1	2235
189	5	200	33	R,4843	453	132.45	1	453
190	5	200	33	R,6079	1265	47.4308	1	1265
191	5	200	33	R,4454	3375	17.7778	1	3375
192	5	200	33	R,3312	4470	13.4228	1	4470
Visit end				Visit end	312	192.308	1	312
193	5	200	0	R,125	1906	31.4795	1	1906
194	5	200	0	R,172	Visit end	Visit end	Visit end	Visit end
195	5	200	0	R,2140	281	213.523	1	266
196	5	200	0	R,297	375	160	1	375
197	5	200	0	R,390	281	213.523	1	281
198	5	200	0	R,156	1172	51.1945	1	1172
199	5	200	33	R,7109	1156	51.9031	1	1156
200	5	200	33	R,5859	453	132.45	1	453
201	5	200	33	R,7001	406	147.783	1	406
202	5	200	33	R,4797	656	91.4634	1	656
203	5	200	33	R,6125	328	182.927	1	328
204	5	200	33	R,12798	359	167.131	1	344
205	5	200	33	R,5141	1985	30.2267	1	1985
206	5	200	33	R,5562	Visit end	Visit end	Visit end	Visit end
207	5	200	33	R,5922	16	3750	1	235
208	5	200	33	R,4657	235	255.319	1	968
209	5	200	33	R,4516	968	61.9835	1	140
Visit end				Visit end	140	428.571	1	672
210	5	200	33	R,5515	672	89.2857	1	609
211	5	200	33	R,4251	609	98.5222	1	1015
212	5	200	33	R,5422	1015	59.1133	1	1156
213	5	200	33	R,5188	1156	51.9031	1	125
214	5	200	33	R,7735	125	480	1	1281
215	5	200	33	R,5391	1281	46.8384	1	593
216	5	200	33	R,4719	593	101.18	1	2688
217	5	200	33	R,4703	2688	22.3214	1	2328
218	5	200	33	R,5236	2328	25.7732	1	2547
219	5	200	33	R,4765	2547	23.5571	1	Visit end
220	5	200	33	R,4156	Visit end	Visit end	Visit end	407
221	5	200	5	R,187	15	4000	1	172
Visit end				Visit end	407	147.42	1	1000
222	5	200	33	R,9406	172	348.837	1	265
223	5	200	33	R,9954	1000	60	1	1594
224	5	200	2	R,282	265	226.415	1	2218
225	5	200	33	R,7110	1594	37.6412	1	312
226	5	200	33	R,4610	2218	27.0514	1	250
227	5	200	33	R,5610	312	192.308	1	1219
228	5	200	33	R,4548	250	240	1	1843
229	5	200	5	R,407	1219	49.2207	1	Visit end
230	5	200	33	R,6250	1843	32.5556	1	172
231	5	200	33	R,3766	Visit end	Visit end	Visit end	328
232	5	200	33	R,3328	16	3750	1	906
233	5	200	33	R,4032	172	348.837	1	391
234	5	200	33	R,4047	328	182.927	1	313
235	5	200	33	R,2594	906	66.2252	1	1391
Visit end				Visit end	391	153.453	1	2812
236	5	200	33	R,11594	313	191.693	1	453
237	5	200	33	R,3546	1391	43.1344	1	2203
238	5	200	33	R,4828	2812	21.3371	1	2094
239	5	200	33	R,5080	453	132.45	1	2860
240	5	200	33	R,5156	2203	27.2356	1	Visit end
241	5	200	33	R,5611	2094	28.6533	1	360
242	5	200	33	R,4657	2860	20.979	1	500
243	5	200	33	R,4267	Visit end	Visit end	Visit end	141
244	5	200	33	R,4359	16	3750	1	391
245	5	200	33	R,4797	360	166.667	1	609
246	5	200	33	R,3001	500	120	1	438
Visit end				Visit end	141	425.532	1	547
247	5	200	33	R,8486	391	153.453	1	203
248	5	200	33	R,6406	609	98.5222	1	1281
249	5	200	33	R,3766	438	136.986	1	1390
250	5	200	33	R,3531	547	109.689	1	Visit end
251	5	200	33	R,4094	203	295.567	1	172
252	5	200	33	R,3984	1281	46.8384	1	500
253	5	200	33	R,4000	1390	43.1655	1	969
254	5	200	33	R,4516	Visit end	Visit end	Visit end	2203
255	5	200	33	R,3563	15	4000	1	546
256	5	200	33	R,3766	172	348.837	1	406
257	5	200	33	R,3234	500	120	1	1343
258	5	200	33	R,3203	969	61.9195	1	2406
Visit end				Visit end	2203	27.2356	1	937
259	5	200	33	R,4562	546	109.89	1	1000
260	5	200	33	R,4188	406	147.783	1	1329
261	5	200	33	R,4719	1343	44.6761	1	Visit end
262	5	200	33	R,4390	2406	24.9377	1	172
263	5	200	33	R,4625	953	62.9591	1	797
264	5	200	33	R,5844	1000	60	1	1015
265	5	200	33	R,4734	1329	45.1467	1	2297
266	5	200	33	R,4485	Visit end	Visit end	Visit end	4063
267	5	200	33	R,3985	15	4000	1	2406
268	5	200	33	R,4047	172	348.837	1	1562
269	5	200	33	R,2485	797	75.2823	1	14689
Visit end				Visit end	1015	59.1133	1	11532
270	5	200	17	R,954	2297	26.121	1	1282
271	5	200	33	R,12235	4063	14.7674	1	1094
272	5	200	33	R,5016	2406	24.9377	1	110
273	5	200	33	R,4313	1562	38.4123	1	1156
274	5	200	33	R,4594	14689	4.08469	1	1359
275	5	200	33	R,4032	11532	5.20291	1	Visit end
276	5	200	33	R,4173	1282	46.8019	1	687
277	5	200	33	R,3939	1094	54.8446	1	2125
278	5	200	33	R,3844	110	545.455	1	718
279	5	200	33	R,4141	1156	51.9031	1	422
280	5	200	33	R,2610	1359	44.1501	1	750
281	5	200	33	R,3000	Visit end	Visit end	Visit end	954
Visit end				Visit end	15	4000	1	594
282	5	200	33	R,5110	687	87.3362	1	8408
283	5	200	33	R,3016	2125	28.2353	1	125
284	5	200	33	R,4516	718	83.5655	1	375
285	5	200	15	R,719	422	142.18	1	2531
286	5	200	5	R,281	750	80	1	4125
287	5	200	5	R,203	954	62.8931	1	Visit end
288	5	200	0	R,94	594	101.01	1	953
289	5	200	5	R,328	8408	7.13606	1	2265
290	5	200	33	R,6187	125	480	1	984
291	5	200	33	R,5718	375	160	1	812
292	5	200	33	R,4610	2531	23.706	1	1329
293	5	200	33	R,5687	4125	14.5455	1	1906
294	5	200	33	R,6453	Visit end	Visit end	Visit end	875
295	5	200	33	R,4219	16	3750	1	984
296	5	200	33	R,3031	953	62.9591	1	1016
Visit end				Visit end	2265	26.4901	1	1984
297	5	200	33	R,7657	984	60.9756	1	Visit end
298	5	200	33	R,4922	812	73.8916	1	60861
299	5	200	33	R,4267	1329	45.1467	1	671
300	5	200	33	R,3860	1906	31.4795	1	3922
301	5	200	33	R,2906	875	68.5714	1	1734
302	5	200	33	R,3812	984	60.9756	1	313
303	5	200	20	R,1046	1016	59.0551	1	250
304	5	200	33	R,2156	1984	30.2419	1	250
305	5	200	30	R,1531	Visit end	Visit end	Visit end	328
306	5	200	5	R,203	15	4000	1	391
307	5	200	33	R,4406	60877	0.985594	1	610
308	5	200	15	R,719	671	89.4188	1	156
309	5	200	5	R,250	3922	15.2983	1	250
Visit end				Visit end	1734	34.6021	1	1250
310	5	200	33	R,5313	313	191.693	1	219
311	5	200	33	R,2985	250	240	1	594
312	5	200	33	R,3485	250	240	1	750
313	5	200	33	R,3297	328	182.927	1	Fin Bloc
314	5	200	33	R,3344	391	153.453	1	Fin Bloc
315	5	200	33	R,5047	610	98.3607	1	Visit end
316	5	200	33	R,4282	156	384.615	1	406
317	5	200	33	R,4078	250	240	1	2203
318	5	200	33	R,4188	1250	48	1	328
319	5	200	33	R,4094	219	273.973	1	18297
320	5	200	30	R,3594	594	101.01	1	203
Visit end				Visit end	750	80	1	156
321	5	200	5	R,219	Fin Bloc	Fin Bloc	Fin Bloc	250
322	5	200	0	R,204	Fin Bloc	Fin Bloc	Fin Bloc	953
323	5	200	0	R,125	Visit end	Visit end	Visit end	344
324	5	200	5	R,282	16	3750	1	1171
325	5	200	33	R,5937	406	147.783	1	1515
326	5	200	33	R,9078	2203	27.2356	1	4594
327	5	200	5	R,251	328	182.927	1	17266
328	5	200	33	R,5297	18297	3.27923	1	1844
329	5	200	33	R,4156	203	295.567	1	29142
330	5	200	33	R,4859	156	384.615	1	235
331	5	200	33	R,6500	250	240	1	359
332	5	200	33	R,4517	953	62.9591	1	21251
333	5	200	33	R,4781	344	174.419	1	40205
334	5	200	33	R,4062	1171	51.2383	1	359
335	5	200	33	R,3734	1515	39.604	1	188
336	5	200	33	R,3641	4594	13.0605	1	406
337	5	200	33	R,3173	17266	3.47504	1	797
Fin Bloc				Fin Bloc	1844	32.538	1	2125
Fin Bloc				Fin Bloc	29142	2.05888	1	1093
Visit end				Visit end	235	255.319	1	437
338	1	1	1	R,781	359	167.131	1	922
339	1	1	1	R,438	21251	2.8234	1	1281
340	1	1	1	R,4125	40205	1.49235	1	188
341	1	1	1	R,516	359	167.131	1	2375
342	1	1	1	R,1110	188	319.149	1	1297
343	1	1	1	R,2219	406	147.783	1	1625
344	1	1	1	R,1062	797	75.2823	1	1250
345	1	1	1	R,8376	2125	28.2353	1	2469
346	1	1	1	R,1220	1093	54.8948	1	3562
347	1	1	1	R,516	437	137.3	1	438
348	1	1	1	R,829	922	65.0759	1	8611
349	1	1	1	R,2922	1281	46.8384	1	1906
350	1	1	1	R,875	188	319.149	1	297
351	1	1	1	R,2547	2375	25.2632	1	2453
352	1	1	1	R,922	1297	46.2606	1	76630
353	1	1	1	R,2171	1625	36.9231	1	109
354	1	1	1	R,578	1265	47.4308	1	1890
355	1	1	1	R,985	2469	24.3013	1	2000
356	1	1	1	R,781	3562	16.8445	1	18658
357	1	1	1	R,3797	438	136.986	1	390
358	1	1	1	R,1500	8611	6.96783	1	3734
359	1	1	1	R,1406	1906	31.4795	1	469
360	1	1	1	R,1406	297	202.02	1	469
361	1	1	1	R,2453	2453	24.4598	1	1828
362	1	1	1	R,1657	76630	0.782983	1	125
363	1	1	1	R,2814	109	550.459	1	1078
364	1	1	1	R,1907	1890	31.746	1	312
365	1	1	1	R,1359	2000	30	1	750
366	1	1	1	R,2203	18658	3.21578	1	1485
367	1	1	1	R,1031	390	153.846	1	2140
368	1	1	1	R,4109	3734	16.0686	1	1892
369	1	1	1	R,1078	469	127.932	1	3047
370	1	1	1	R,1297	469	127.932	1	3922
371	1	1	1	R,2720	1828	32.8228	1	907
372	1	1	1	R,953	125	480	1	203
373	1	1	1	R,5750	1078	55.6586	1	750
374	1	1	1	R,1031	312	192.308	1	188
375	1	1	1	R,1000	750	80	1	359
376	1	1	1	R,4640	1485	40.404	1	1719
377	1	1	1	R,720	2140	28.0374	1	7031
378	1	1	1	R,1297	1892	31.7125	1	12422
379	1	1	1	R,1469	3047	19.6915	1	329
380	1	1	0	R,563	3922	15.2983	1	500
381	1	1	1	R,875	907	66.1521	1	1750
382	1	1	1	R,1406	203	295.567	1	1703
383	1	1	1	R,2031	750	80	1	2657
384	1	1	1	R,829	188	319.149	1	13314
385	1	1	1	R,3109	359	167.131	1	953
386	1	1	1	R,1469	1719	34.904	1	297
387	1	1	1	R,1750	7031	8.53364	1	1828
388	1	1	1	R,4923	12422	4.83014	1	1407
389	1	1	1	R,812	329	182.371	1	1703
390	1	1	1	R,3485	500	120	1	937
391	1	1	1	R,2500	1750	34.2857	1	63487
392	1	1	1	R,1031	1703	35.2319	1	875
393	1	1	1	R,2078	2657	22.5819	1	1969
394	1	1	1	R,6063	13314	4.50653	1	1610
395	1	1	1	R,781	953	62.9591	1	2610
396	1	1	1	R,1234	297	202.02	1	3516
397	1	1	1	R,6234	1828	32.8228	1	1281
398	1	1	1	R,1062	1407	42.6439	1	1484
399	1	1	1	R,578	1703	35.2319	1
400	1	1	1	R,6095	937	64.0342	1
401	1	1	1	R,750	63487	0.945075	1
402	1	1	1	R,798	875	68.5714	1
403	1	1	1	R,1015	1969	30.4723	1
404	1	1	1	R,1688	1610	37.2671	1
405	1	1	1	R,5594	2610	22.9885	1
406	1	1	1	R,765	3516	17.0648	1
407	1	1	1	R,4875	1281	46.8384	1
408	1	1	1	R,3860	1484	40.4313	1
409	1	1	1	R,1015
410	1	1	1	R,921
411	1	1	1	R,6000
412	1	1	1	R,859
413	1	1	1	R,500
414	1	1	1	R,4251
415	1	1	1	R,1672
416	1	1	1	R,547
417	1	1	1	R,1203
418	1	1	1	R,5046
419	1	1	1	R,4547
420	1	1	1	R,1454
421	1	1	1	R,515
422	1	1	1	R,6515
423	1	1	1	R,1719
424	1	1	1	R,1406
425	1	1	1	R,782

## Sheet: B7
Essai	Goutte	Intervalle	Quantité consommée	Response Length	Inter Reinforcement Interval	Inter Reinforcement Rate	Inter Reinforcement Response	IRT	Load Size	Reinforcers Per Visit	Interval Inter-Visit	Visit Length	Response Rate Per Visit		Notes:
2	5	200	33	R,15375	266	225.564	1	266	297	9	247553	105566	5.11528		V17 is in V16
3	5	200	33	R,10704	531	112.994	1	531	297	9	195083	80814	6.68201
4	5	200	33	R,19687	735	81.6327	1	735	368	12	260724	99519	7.2348
5	5	200	33	R,8985	375	160	1	375	297	9	207754	78766	6.85575
6	5	200	33	R,8516	140	428.571	1	140	396	12	229175	99441	7.24047
7	5	200	33	R,10078	719	83.4492	1	719	302	10	317023	80221	7.47934
8	5	200	33	R,14736	406	147.783	1	406	364	12	213363	84283	8.54265
9	5	200	33	R,7656	344	174.419	1	344	330	10	243567	64485	9.30449
10	5	200	33	R,6313	Visit end	Visit end	Visit end	Visit end	330	11	381804	88471	7.46007
Visit end				Visit end	218	275.229	1	218	330	10	228160	82721	7.2533
11	5	200	33	R,10391	250	240	1	250	363	11	149270	75127	8.78512
12	5	200	33	R,10736	843	71.1744	1	843	368	12	259583	72331	9.95424
13	5	200	33	R,9422	156	384.615	1	156	297	9	271565	68720	7.85797
14	5	200	33	R,14688	250	240	1	250	396	12	330411	65079	11.0635
15	5	200	33	R,10001	125	480	1	125	330	10	292550	59205	10.1343
16	5	200	33	R,6891	234	256.41	1	234	396	12	165986	59563
17	5	200	33	R,5203	453	132.45	1	453	330	10	257611	51924
18	5	200	33	R,5485	Visit end	Visit end	Visit end	Visit end	363	11	256271	58252	11.3301
19	5	200	33	R,5468	328	182.927	1	328	363	11	331616	68518	9.63251
Visit end				Visit end	281	213.523	1	281	363	11	294271	62142	10.6208
20	5	200	33	R,10953	266	225.564	1	266	363	11	213691	63127	10.4551
21	5	200	33	R,9704	391	153.453	1	391	396	12	262817	70925	10.1516
22	5	200	33	R,7375	1579	37.9987	1	1579	368	12	222113	70173	10.2604
23	5	200	33	R,11359	344	174.419	1	344	401	13	222316	61752	12.6312
24	5	200	5	R,297	235	255.319	1	235	363	11	222193	66580	9.91289
25	5	200	33	R,11406	110	545.455	1	110	Fin Bloc	Fin Bloc	Fin Bloc	Fin Bloc	Fin BLoc
26	5	200	33	R,6765	297	202.02	1	297	Fin Bloc	Fin Bloc	Fin Bloc	Fin Bloc	Fin BLoc
27	5	200	33	R,5641	406	147.783	1	406	363	11	277895	67909	9.71889
28	5	200	33	R,9265	422	142.18	1	422	97	99		620246	9.57685
29	5	200	33	R,6422	Visit end	Visit end	Visit end	Visit end
30	5	200	33	R,9798	219	273.973	1	219
31	5	200	33	R,5875	125	480	1	125
Visit end				Visit end	110	545.455	1	110
32	5	200	33	R,12203	172	348.837	1	172
33	5	200	33	R,14281	328	182.927	1	328
34	5	200	33	R,9265	485	123.711	1	485
35	5	200	33	R,10485	328	182.927	1	328
36	5	200	33	R,6453	125	480	1	125
37	5	200	33	R,6172	Visit end	Visit end	Visit end	Visit end
38	5	200	33	R,5500	2859	20.9864	1	2859
39	5	200	33	R,7484	172	348.837	1	172
40	5	200	33	R,5031	171	350.877	1	171
Visit end				Visit end	281	213.523	1	281
41	5	200	33	R,11094	609	98.5222	1	609
42	5	200	33	R,8548	172	348.837	1	172
43	5	200	33	R,10938	671	89.4188	1	671
44	5	200	33	R,6485	141	425.532	1	141
45	5	200	33	R,9517	484	123.967	1	484
46	5	200	33	R,6141	1078	55.6586	1	1078
47	5	200	33	R,5500	3640	16.4835	1	3640
48	5	200	33	R,4891	Visit end	Visit end	Visit end	Visit end
49	5	200	33	R,5125	407	147.42	1	407
50	5	200	33	R,9813	156	384.615	1	156
51	5	200	33	R,6298	172	348.837	1	172
52	5	200	33	R,4813	203	295.567	1	203
Visit end				Visit end	157	382.166	1	157
53	5	200	33	R,9000	156	384.615	1	156
54	5	200	33	R,6953	500	120	1	500
55	5	200	33	R,9501	172	348.837	1	172
56	5	200	33	R,8781	2094	28.6533	1	2094
57	5	200	33	R,13375	Visit end	Visit end	Visit end	Visit end
58	5	200	33	R,7031	157	382.166	1	157
59	5	200	33	R,7469	344	174.419	1	344
60	5	200	33	R,8594	406	147.783	1	406
61	5	200	5	R,313	297	202.02	1	297
62	5	200	33	R,5187	203	295.567	1	203
Visit end				Visit end	234	256.41	1	234
63	5	200	33	R,6046	125	480	1	125
64	5	200	33	R,9093	235	255.319	1	235
65	5	200	33	R,11236	531	112.994	1	531
66	5	200	33	R,6328	172	348.837	1	172
67	5	200	33	R,6359	281	213.523	1	281
68	5	200	33	R,8094	Visit end	Visit end	Visit end	Visit end
69	5	200	33	R,8516	265	226.415	1	265
70	5	200	1	R,109	250	240	1	250
71	5	200	33	R,8047	172	348.837	1	172
72	5	200	33	R,5251	157	382.166	1	157
73	5	200	33	R,7172	140	428.571	1	140
74	5	200	33	R,5047	125	480	1	125
Visit end				Visit end	250	240	1	250
75	5	200	33	R,7063	125	480	1	125
76	5	200	33	R,6781	125	480	1	125
77	5	200	33	R,5673	Visit end	Visit end	Visit end	Visit end
78	5	200	33	R,7656	156	384.615	1	156
79	5	200	33	R,5797	281	213.523	1	281
80	5	200	33	R,6375	156	384.615	1	156
81	5	200	33	R,6735	156	384.615	1	156
82	5	200	33	R,5937	281	213.523	1	281
83	5	200	33	R,5969	343	174.927	1	343
84	5	200	33	R,4890	469	127.932	1	469
Visit end				Visit end	656	91.4634	1	656
85	5	200	33	R,8282	1234	48.6224	1	1234
86	5	200	33	R,7735	125	480	1	125
87	5	200	33	R,12656	Visit end	Visit end	Visit end	Visit end
88	5	200	33	R,6891	516	116.279	1	516
89	5	200	33	R,10594	406	147.783	1	406
90	5	200	33	R,6236	110	545.455	1	110
91	5	200	33	R,10422	188	319.149	1	188
92	5	200	33	R,9063	203	295.567	1	203
93	5	200	33	R,7219	4719	12.7146	1	4719
94	5	200	1	R,187	187	320.856	1	187
95	5	200	32	R,5345	109	550.459	1	109
Visit end				Visit end	328	182.927	1	328
96	5	200	33	R,11454	Visit end	Visit end	Visit end	Visit end
97	5	200	33	R,6609	266	225.564	1	266
98	5	200	33	R,7078	125	480	1	125
99	5	200	33	R,6390	187	320.856	1	187
100	5	200	33	R,8828	625	96	1	625
101	5	200	33	R,7391	203	295.567	1	203
102	5	200	33	R,6954	109	550.459	1	109
103	5	200	33	R,9219	266	225.564	1	266
104	5	200	33	R,5328	188	319.149	1	188
105	5	200	33	R,6704	203	295.567	1	203
Visit end				Visit end	781	76.8246	1	781
106	5	200	33	R,6593	Visit end	Visit end	Visit end	Visit end
107	5	200	33	R,4906	187	320.856	1	187
108	5	200	33	R,7110	142	422.535	1	142
109	5	200	33	R,8829	172	348.837	1	172
110	5	200	33	R,8500	141	425.532	1	141
111	5	200	33	R,6907	156	384.615	1	156
112	5	200	33	R,6203	141	425.532	1	141
113	5	200	33	R,7281	219	273.973	1	219
114	5	200	33	R,6062	703	85.3485	1	703
115	5	200	33	R,5626	3266	18.3711	1	3266
116	5	200	33	R,4157	297	202.02	1	297
Visit end				Visit end	172	348.837	1	172
117	5	200	33	R,6969	Visit end	Visit end	Visit end	Visit end
118	5	200	33	R,4813	250	240	1	250
119	5	200	33	R,4828	109	550.459	1	109
120	5	200	33	R,6546	328	182.927	1	328
121	5	200	33	R,4547	204	294.118	1	204
122	5	200	33	R,3031	359	167.131	1	359
123	5	200	33	R,5313	562	106.762	1	562
124	5	200	33	R,13469	359	167.131	1	359
125	5	200	33	R,5251	500	120	1	500
126	5	200	33	R,6578	Visit end	Visit end	Visit end	Visit end
127	5	200	33	R,5218	140	428.571	1	140
128	5	200	5	R,172	281	213.523	1	281
Visit end				Visit end	250	240	1	250
129	5	200	33	R,10547	282	212.766	1	282
130	5	200	33	R,8094	406	147.783	1	406
131	5	200	33	R,7750	297	202.02	1	297
132	5	200	33	R,7703	250	240	1	250
133	5	200	33	R,7203	672	89.2857	1	672
134	5	200	33	R,7297	250	240	1	250
135	5	200	33	R,5985	359	167.131	1	359
136	5	200	33	R,6079	187	320.856	1	187
137	5	200	33	R,5391	Visit end	Visit end	Visit end	Visit end
Visit end				Visit end	625	96	1	625
138	5	200	33	R,6110	140	428.571	1	140
139	5	200	33	R,5985	235	255.319	1	235
140	5	200	33	R,4984	172	348.837	1	172
141	5	200	33	R,4704	407	147.42	1	407
142	5	200	33	R,5687	125	480	1	125
143	5	200	33	R,6422	328	182.927	1	328
144	5	200	33	R,5688	172	348.837	1	172
145	5	200	33	R,6234	359	167.131	1	359
146	5	200	33	R,4437	Visit end	Visit end	Visit end	Visit end
147	5	200	33	R,3266	250	240	1	250
148	5	200	33	R,3985	203	295.567	1	203
149	5	200	33	R,4203	203	295.567	1	203
Visit end				Visit end	297	202.02	1	297
150	5	200	33	R,6281	1031	58.1959	1	1031
151	5	200	33	R,5422	156	384.615	1	156
152	5	200	33	R,7110	125	480	1	125
153	5	200	33	R,5578	203	295.567	1	203
154	5	200	33	R,6609	203	295.567	1	203
155	5	200	33	R,6390	282	212.766	1	282
156	5	200	33	R,5563	281	213.523	1	281
157	5	200	33	R,5548	Visit end			Visit end
158	5	200	33	R,3203	141	425.532	1	141
159	5	200	33	R,4938	578	103.806	1	578
Visit end				Visit end	281	213.523	1	281
160	5	200	33	R,6343	266	225.564	1	266
161	5	200	33	R,4844	235	255.319	1	235
162	5	200	33	R,5750	296	202.703	1	296
163	5	200	33	R,6922	109	550.459	1	109
164	5	200	33	R,4032	422	142.18	1	422
165	5	200	33	R,5813	891	67.3401	1	891
166	5	200	33	R,3969	Visit end	Visit end	Visit end	Visit end
167	5	200	33	R,4641	281	213.523	1	281
168	5	200	33	R,4484	406	147.783	1	406
169	5	200	33	R,3328	500	120	1	500
170	5	200	33	R,3437	156	384.615	1	156
171	5	200	33	R,2766	156	384.615	1	156
Visit end				Visit end	281	213.523	1	281
172	5	200	0	R,125	296	202.703	1	296
173	5	200	33	R,5907	109	550.459	1	109
174	5	200	33	R,4391	454	132.159	1	454
175	5	200	29	R,5703	250	240	1	250
176	5	200	33	R,5734	Visit end	Visit end	Visit end	Visit end
177	5	200	33	R,5672	141	425.532	1	141
178	5	200	33	R,6063	672	89.2857	1	672
179	5	200	33	R,5328	188	319.149	1	188
180	5	200	33	R,4891	313	191.693	1	313
181	5	200	33	R,4891	250	240	1	250
Visit end				Visit end	234	256.41	1	234
182	5	200	33	R,7204	140	428.571	1	140
183	5	200	33	R,6048	313	191.693	1	313
184	5	200	33	R,4297	1906	31.4795	1	1906
185	5	200	33	R,4953	125	480	1	125
186	5	200	33	R,4266	Visit end	Visit end	Visit end	Visit end
187	5	200	33	R,4891	110	545.455	1	110
188	5	200	33	R,5266	203	295.567	1	203
189	5	200	33	R,4641	250	240	1	250
190	5	200	33	R,5250	219	273.973	1	219
191	5	200	33	R,3734	313	191.693	1	313
192	5	200	33	R,4813	328	182.927	1	328
Visit end				Visit end	250	240	1	250
193	5	200	33	R,6937	125	480	1	125
194	5	200	33	R,4766	172	348.837	1	172
195	5	200	33	R,6469	360	166.667	1	360
196	5	200	33	R,4687	Visit end	Visit end	Visit end	Visit end
197	5	200	33	R,6047	157	382.166	1	157
198	5	200	33	R,5031	125	480	1	125
199	5	200	33	R,7908	187	320.856	1	187
200	5	200	33	R,6625	125	480	1	125
201	5	200	33	R,5656	172	348.837	1	172
202	5	200	33	R,5141	250	240	1	250
203	5	200	33	R,4969	203	295.567	1	203
Visit end				Visit end	297	202.02	1	297
204	5	200	33	R,4718	219	273.973	1	219
205	5	200	33	R,7047	125	480	1	125
206	5	200	33	R,5970	Visit end	Visit end	Visit end	Visit end
207	5	200	33	R,5656	16	3750	1	125
208	5	200	33	R,4718	125	480	1	203
209	5	200	33	R,5656	203	295.567	1	219
210	5	200	33	R,4485	219	273.973	1	281
211	5	200	33	R,5000	281	213.523	1	296
212	5	200	33	R,6515	296	202.703	1	109
213	5	200	33	R,6079	109	550.459	1	109
214	5	200	33	R,3968	109	550.459	1	172
Visit end				Visit end	172	348.837	1	125
215	5	200	33	R,8140	125	480	1	219
216	5	200	33	R,5719	219	273.973	1	391
217	5	200	33	R,7813	391	153.453	1	Visit end
218	5	200	33	R,4829	Visit end	Visit end	Visit end	313
219	5	200	33	R,5859	16	3750	1	140
220	5	200	33	R,5812	313	191.693	1	297
221	5	200	33	R,5142	140	428.571	1	406
222	5	200	33	R,5797	297	202.02	1	125
223	5	200	33	R,4484	406	147.783	1	141
224	5	200	33	R,4469	125	480	1	343
225	5	200	33	R,3203	141	425.532	1	141
Visit end				Visit end	343	174.927	1	391
226	5	200	33	R,9579	141	425.532	1	3078
227	5	200	33	R,7344	391	153.453	1	1859
228	5	200	33	R,8001	3078	19.4932	1	Visit end
229	5	200	33	R,6250	1859	32.2754	1	219
230	5	200	33	R,6313	Visit end	Visit end	Visit end	125
231	5	200	33	R,4204	16	3750	1	172
232	5	200	33	R,7048	219	273.973	1	172
233	5	200	33	R,5016	125	480	1	360
234	5	200	33	R,3078	172	348.837	1	312
235	5	200	33	R,4484	172	348.837	1	141
236	5	200	33	R,3781	360	166.667	1	156
237	5	200	33	R,3578	312	192.308	1	204
Visit end				Visit end	141	425.532	1	187
238	5	200	33	R,5125	156	384.615	1	110
239	5	200	33	R,3172	204	294.118	1	1750
240	5	200	33	R,5594	187	320.856	1	Visit end
241	5	200	5	R,266	110	545.455	1	266
242	5	200	33	R,4953	1750	34.2857	1	281
243	5	200	33	R,7204	Visit end	Visit end	Visit end	219
244	5	200	33	R,6672	15	4000	1	141
245	5	200	33	R,5891	266	225.564	1	297
246	5	200	33	R,8343	281	213.523	1	156
247	5	200	33	R,5672	219	273.973	1	157
248	5	200	33	R,5141	141	425.532	1	234
249	5	200	33	R,4906	297	202.02	1	234
Visit end				Visit end	156	384.615	1	1266
250	5	200	33	R,6703	157	382.166	1	Visit end
251	5	200	5	R,281	234	256.41	1	172
252	5	200	33	R,4156	234	256.41	1	266
253	5	200	33	R,8017	1266	47.3934	1	110
254	5	200	33	R,5015	Visit end	Visit end	Visit end	266
255	5	200	33	R,5078	16	3750	1	203
256	5	200	33	R,6219	172	348.837	1	172
257	5	200	33	R,4047	266	225.564	1	172
258	5	200	33	R,3187	110	545.455	1	188
259	5	200	33	R,4782	266	225.564	1	140
260	5	200	33	R,3328	203	295.567	1	2313
261	5	200	33	R,3375	172	348.837	1	Fin Bloc
262	5	200	33	R,3640	172	348.837	1	Fin Bloc
Visit end				Visit end	188	319.149	1	Visit end
263	5	200	33	R,8391	140	428.571	1	18156
264	5	200	33	R,4578	2313	25.9403	1	14109
265	5	200	33	R,4844	Fin Bloc	Fin Bloc	Fin Bloc	187
266	5	200	33	R,6813	Fin Bloc	Fin Bloc	Fin Bloc	219
267	5	200	33	R,5500	Visit end	Visit end	Visit end	157
268	5	200	33	R,5187	16	3750	1	141
269	5	200	33	R,5704	18156	3.30469	1	234
270	5	200	33	R,5875	14109	4.2526	1	204
271	5	200	33	R,5172	187	320.856	1	172
272	5	200	33	R,7000	219	273.973	1	157
273	5	200	33	R,4250	157	382.166	1	594
Visit end				Visit end	141	425.532	1	297
274	5	200	33	R,11625	234	256.41	1	406
275	5	200	33	R,6140	204	294.118	1	313
276	5	200	33	R,6859	172	348.837	1	2515
277	5	200	33	R,6703	157	382.166	1	594
278	5	200	33	R,4516	594	101.01	1	234
279	5	200	33	R,4344	297	202.02	1	3015
280	5	200	33	R,4844	406	147.783	1	6266
281	5	200	33	R,5593	313	191.693	1	172
282	5	200	33	R,4720	2515	23.8569	1	1828
283	5	200	33	R,3953	594	101.01	1	28594
284	5	200	33	R,4594	234	256.41	1	265
Fin Bloc				Fin Bloc	3015	19.9005	1	562
Fin Bloc				Fin Bloc	6282	9.5511	1	172
Visit end				Visit end	172	348.837	1	297
285	1	1	1	R,2047	1828	32.8228	1	266
286	1	1	1	R,1797	28594	2.09834	1	1047
287	1	1	1	R,1438	265	226.415	1	453
288	1	1	1	R,906	562	106.762	1	9673
289	1	1	1	R,281	172	348.837	1	15234
290	1	1	1	R,1640	297	202.02	1	1625
291	1	1	1	R,594	266	225.564	1	265
292	1	1	1	R,437	1047	57.3066	1	203
293	1	1	1	R,609	453	132.45	1	172
294	1	1	1	R,812	9673	6.20283	1	14172
295	1	1	1	R,375	15234	3.93856	1	156
296	1	1	1	R,2203	1625	36.9231	1	203
297	1	1	1	R,891	265	226.415	1	125
298	1	1	1	R,609	203	295.567	1	250
299	1	1	1	R,297	172	348.837	1	188
300	1	1	1	R,4938	14172	4.2337	1	68940
301	1	1	1	R,1297	156	384.615	1	203
302	1	1	1	R,469	203	295.567	1	344
303	1	1	1	R,3907	125	480	1	390
304	1	1	1	R,578	250	240	1	2422
305	1	1	1	R,235	188	319.149	1	2156
306	1	1	1	R,1109	68940	0.870322	1	188
307	1	1	1	R,4594	203	295.567	1	2016
308	1	1	1	R,313	344	174.419	1	44563
309	1	1	1	R,250	390	153.846	1	5719
310	1	1	1	R,3875	2422	24.7729	1	65267
311	1	1	1	R,484	2156	27.8293	1	125
312	1	1	1	R,719	188	319.149	1	2657
313	1	1	1	R,2765	2016	29.7619	1	312
314	1	1	1	R,828	44563	1.34641	1	156
315	1	1	1	R,610	5719	10.4913	1	485
316	1	1	1	R,1250	65267	0.919301	1	1109
317	1	1	1	R,1063	125	480	1	391
318	1	1	1	R,4188	2657	22.5819	1	13937
319	1	1	1	R,672	312	192.308	1	219
320	1	1	1	R,359	156	384.615	1	282
321	1	1	1	R,1281	485	123.711	1	2109
322	1	1	1	R,297	1109	54.1028	1	109
323	1	1	1	R,3141	391	153.453	1	265
324	1	1	1	R,766	13937	4.30509	1	235
325	1	1	1	R,421	219	273.973	1	250
326	1	1	1	R,453	282	212.766	1	172
327	1	1	1	R,5312	2109	28.4495	1	2423
328	1	1	1	R,1281	109	550.459	1	266
329	1	1	1	R,813	265	226.415	1	2907
330	1	1	1	R,516	235	255.319	1	469
331	1	1	1	R,6281	250	240	1	13031
332	1	1	1	R,2453	172	348.837	1	157
333	1	1	1	R,312	2423	24.7627	1	453
334	1	1	0	R,94	266	225.564	1	438
335	1	1	1	R,3313	2907	20.6398	1	500
336	1	1	1	R,1093	469	127.932	1	219
337	1	1	1	R,3625	13031	4.6044	1	937
338	1	1	1	R,1234	157	382.166	1	187
339	1	1	1	R,1938	453	132.45	1	91049
340	1	1	1	R,735	438	136.986	1	156
341	1	1	1	R,453	500	120	1	312
342	1	1	1	R,375	219	273.973	1	250
343	1	1	1	R,3625	937	64.0342	1	109
344	1	1	1	R,1406	187	320.856	1	672
345	1	1	1	R,3641	91049	0.658986	1	484
346	1	1	1	R,640	156	384.615	1	453
347	1	1	1	R,750	312	192.308	1	1359
348	1	1	1	R,3375	250	240	1	297
349	1	1	1	R,1313	109	550.459	1	1188
350	1	1	1	R,969	672	89.2857	1	250
351	1	1	1	R,421	484	123.967	1	235
352	1	1	1	R,4688	453	132.45	1	297
353	1	1	1	R,2109	1359	44.1501	1	204
354	1	1	1	R,734	297	202.02	1	375
355	1	1	1	R,281	1188	50.5051	1	1735
356	1	1	1	R,3765	250	240	1	344
357	1	1	1	R,703	235	255.319	1
358	1	1	1	R,5625	297	202.02	1
359	1	1	1	R,234	204	294.118	1
360	1	1	1	R,781	375	160	1
361	1	1	1	R,828	1735	34.5821	1
362	1	1	1	R,297	344	174.419	1
363	1	1	1	R,4281
364	1	1	1	R,735
365	1	1	1	R,703
366	1	1	1	R,6438
367	1	1	1	R,500
368	1	1	1	R,907
369	1	1	1	R,547
370	1	1	1	R,437
371	1	1	1	R,4032
372	1	1	1	R,1141
373	1	1	1	R,781
374	1	1	1	R,4219
375	1	1	1	R,687
376	1	1	1	R,969
377	1	1	1	R,718
378	1	1	1	R,3203
379	1	1	1	R,2890
380	1	1	1	R,500
381	1	1	1	R,734
382	1	1	1	R,3672

## Sheet: B8
Essai	Goutte	Intervalle	Quantité consommée	Response Length	Inter Reinforcement Interval	Inter Reinforcement Rate	Inter Reinforcement Response	IRT	Load Size	Reinforcers Per Visit	Interval Inter-Visit	Visit Length	Response Rate Per Visit		Notes:
14	5	200	33	R,31893	6922	8.66802	1	6922	330	10	510955	173231	3.46358		ignore v1
15	5	200	33	R,13471	4312	13.9147	1	4312	330	10	570615	332307	1.80556
16	5	200	33	R,11235	282	212.766	1	282	363	11	471798	165731	3.98236
17	5	200	33	R,13173	4406	13.6178	1	4406	330	10	462720	159260	3.76742
18	5	200	33	R,16485	485	123.711	1	485	363	11	511800	136666	4.82929
19	5	200	33	R,10782	234	256.41	1	234	297	9	582754	125539	4.30145
20	5	200	33	R,13314	125	480	1	125	396	12	449061	155620	4.62665
21	5	200	33	R,14251	4390	13.6674	1	4390	297	9	431777	135696	3.97948
22	5	200	33	R,10798	5641	10.6364	1	5641	363	11	441199	139400	4.73458
23	5	200	33	R,11032	Visit end	Visit end	Visit end	Visit end	363	11	413278	145556	4.53434
Visit end				Visit end	5673	10.5764	1	5673	363	11	456278	126868	5.20226
24	5	200	33	R,155026	734	81.7439	1	734	363	11	460015	130320	5.06446
25	5	200	33	R,11048	4609	13.018	1	4609	363	11	379929	128898	5.12033
26	5	200	33	R,24112	5360	11.194	1	5360	363	11	418008	139761	4.72235
27	5	200	33	R,8549	7079	8.47577	1	7079	330	10	436605	104460	5.74383
28	5	200	33	R,10891	6265	9.57702	1	6265	394	12	404712	150899	4.7714
29	5	200	33	R,19596	11689	5.13303	1	11689	330	10	382273	98147	6.11328
30	5	200	33	R,15173	4063	14.7674	1	4063	396	12	409398	120133	5.99336
31	5	200	33	R,9188	4328	13.8632	1	4328	330	10	440989	100195	5.98832
32	5	200	33	R,21892	Visit end	Visit end	Visit end	Visit end	394	12	479882	114554	6.28525
33	5	200	33	R,7032	907	66.1521	1	907	330	10	424237	115710	5.18538
Visit end				Visit end	3016	19.8939	1	3016	396	12	421363	109255	6.59009
34	5	200	33	R,18438	2891	20.7541	1	2891	330	10	359395	107036	5.60559
35	5	200	33	R,12750	3110	19.2926	1	3110	363	11	354284	121006	5.45427
36	5	200	33	R,9953	4250	14.1176	1	4250	330	10	369583	110866	5.41194
37	5	200	33	R,10438	12469	4.81193	1	12469	Fin Bloc	Fin Bloc	Fin Bloc	Fin Bloc	Fin BLoc
38	5	200	33	R,9204	4391	13.6643	1	4391	Fin Bloc	Fin Bloc	Fin Bloc	Fin Bloc	Fin BLoc
39	5	200	33	R,9595	5015	11.9641	1	5015	363	11	407117	108942	6.05827
40	5	200	33	R,9501	3345	17.9372	1	3345	1945	40		611114	3.92725
41	5	200	33	R,13096	641	93.6037	1	641
42	5	200	33	R,15126	Visit end	Visit end	Visit end	Visit end
43	5	200	33	R,9125	610	98.3607	1	610
44	5	200	33	R,8470	3485	17.2166	1	3485
Visit end				Visit end	2829	21.2089	1	2829
45	5	200	33	R,19986	5954	10.0773	1	5954
46	5	200	33	R,15485	8891	6.7484	1	8891
47	5	200	33	R,11203	3859	15.5481	1	3859
48	5	200	33	R,10781	3781	15.8688	1	3781
49	5	200	33	R,12407	2547	23.5571	1	2547
50	5	200	33	R,10798	6125	9.79592	1	6125
51	5	200	33	R,10423	Visit end	Visit end	Visit end	Visit end
52	5	200	33	R,11876	593	101.18	1	593
53	5	200	33	R,9751	579	103.627	1	579
54	5	200	33	R,8469	3000	20	1	3000
Visit end				Visit end	4251	14.1143	1	4251
55	5	200	33	R,13751	4454	13.471	1	4454
56	5	200	33	R,10126	1641	36.5631	1	1641
57	5	200	33	R,9032	3500	17.1429	1	3500
58	5	200	33	R,7547	2484	24.1546	1	2484
59	5	200	33	R,7422	2094	28.6533	1	2094
60	5	200	33	R,10469	4125	14.5455	1	4125
61	5	200	33	R,12095	Visit end	Visit end	Visit end	Visit end
62	5	200	33	R,9298	516	116.279	1	516
63	5	200	33	R,12126	234	256.41	1	234
64	5	200	33	R,10501	3751	15.9957	1	3751
65	5	200	33	R,7578	2767	21.6841	1	2767
Visit end				Visit end	4110	14.5985	1	4110
66	5	200	33	R,15422	5344	11.2275	1	5344
67	5	200	33	R,12251	2814	21.322	1	2814
68	5	200	33	R,9672	3407	17.6108	1	3407
69	5	200	33	R,9031	Visit end	Visit end	Visit end	Visit end
70	5	200	33	R,15500	1969	30.4723	1	1969
71	5	200	33	R,10204	4032	14.881	1	4032
72	5	200	33	R,13703	625	96	1	625
73	5	200	33	R,9625	4094	14.6556	1	4094
74	5	200	33	R,7188	2954	20.3114	1	2954
Visit end				Visit end	2532	23.6967	1	2532
75	5	200	33	R,21048	6250	9.6	1	6250
76	5	200	33	R,7922	2031	29.5421	1	2031
77	5	200	33	R,9875	4375	13.7143	1	4375
78	5	200	33	R,8751	4828	12.4275	1	4828
79	5	200	33	R,10016	3734	16.0686	1	3734
80	5	200	33	R,8344	Visit end	Visit end	Visit end	Visit end
81	5	200	33	R,8079	4032	14.881	1	4032
82	5	200	33	R,10282	6157	9.74501	1	6157
83	5	200	33	R,6673	3611	16.6159	1	3611
84	5	200	33	R,9829	172	348.837	1	172
85	5	200	33	R,10986	7110	8.43882	1	7110
86	5	200	33	R,6391	2219	27.0392	1	2219
Visit end				Visit end	6939	8.64678	1	6939
87	5	200	33	R,13438	6469	9.275	1	6469
88	5	200	33	R,9422	Visit end	Visit end	Visit end	Visit end
89	5	200	33	R,10812	2812	21.3371	1	2812
90	5	200	33	R,12376	2328	25.7732	1	2328
91	5	200	33	R,10078	7672	7.82065	1	7672
92	5	200	33	R,10047	2469	24.3013	1	2469
93	5	200	33	R,12266	3844	15.6087	1	3844
94	5	200	33	R,8376	2734	21.9459	1	2734
95	5	200	33	R,12172	4188	14.3266	1	4188
Visit end				Visit end	3922	15.2983	1	3922
96	5	200	33	R,12220	5392	11.1276	1	5392
97	5	200	33	R,8735	4673	12.8397	1	4673
98	5	200	33	R,7876	Visit end	Visit end	Visit end	Visit end
99	5	200	33	R,8626	625	96	1	625
100	5	200	33	R,11938	5281	11.3615	1	5281
101	5	200	33	R,9564	4906	12.2299	1	4906
102	5	200	33	R,8297	4140	14.4928	1	4140
103	5	200	33	R,7454	6047	9.92228	1	6047
104	5	200	33	R,9469	11111	5.40005	1	11111
105	5	200	33	R,8828	5188	11.5652	1	5188
106	5	200	33	R,6359	2141	28.0243	1	2141
Visit end				Visit end	6422	9.34288	1	6422
107	5	200	33	R,10986	3031	19.7954	1	3031
108	5	200	33	R,8687	Visit end	Visit end	Visit end	Visit end
109	5	200	33	R,7236	875	68.5714	1	875
110	5	200	33	R,7814	2719	22.0669	1	2719
111	5	200	33	R,9345	3954	15.1745	1	3954
112	5	200	33	R,9766	3281	18.2871	1	3281
113	5	200	33	R,9797	3046	19.698	1	3046
114	5	200	33	R,9828	1390	43.1655	1	1390
115	5	200	33	R,8673	3437	17.4571	1	3437
116	5	200	33	R,8985	5907	10.1574	1	5907
117	5	200	33	R,5547	2766	21.692	1	2766
Visit end				Visit end	4187	14.3301	1	4187
118	5	200	33	R,13111	Visit end	Visit end	Visit end	Visit end
119	5	200	33	R,7234	781	76.8246	1	781
120	5	200	33	R,8391	3265	18.3767	1	3265
121	5	200	33	R,9688	4360	13.7615	1	4360
122	5	200	33	R,9658	4657	12.8838	1	4657
123	5	200	33	R,7782	7578	7.91766	1	7578
124	5	200	33	R,8267	4125	14.5455	1	4125
125	5	200	33	R,7376	3781	15.8688	1	3781
126	5	200	33	R,9266	4267	14.0614	1	4267
127	5	200	33	R,7345	2438	24.6103	1	2438
128	5	200	33	R,7188	1828	32.8228	1	1828
Visit end				Visit end	Visit end	Visit end	Visit end	Visit end
129	5	200	33	R,15126	312	192.308	1	312
130	5	200	33	R,5969	1939	30.9438	1	1939
131	5	200	33	R,6001	968	61.9835	1	968
132	5	200	33	R,8109	5344	11.2275	1	5344
133	5	200	33	R,9470	3328	18.0288	1	3328
134	5	200	33	R,8361	3797	15.8019	1	3797
135	5	200	33	R,9735	5046	11.8906	1	5046
136	5	200	33	R,8219	3437	17.4571	1	3437
137	5	200	33	R,7515	3297	18.1984	1	3297
138	5	200	33	R,7891	3937	15.24	1	3937
139	5	200	33	R,6844	Visit end	Visit end	Visit end	Visit end
Visit end				Visit end	3798	15.7978	1	3798
140	5	200	33	R,14845	234	256.41	1	234
141	5	200	33	R,7656	4188	14.3266	1	4188
142	5	200	33	R,11344	3797	15.8019	1	3797
143	5	200	33	R,7689	4266	14.0647	1	4266
144	5	200	33	R,9657	4814	12.4636	1	4814
145	5	200	33	R,7906	2157	27.8164	1	2157
146	5	200	33	R,7267	2484	24.1546	1	2484
147	5	200	33	R,7955	5220	11.4943	1	5220
148	5	200	33	R,7047	4468	13.4288	1	4468
149	5	200	33	R,6376	Visit end	Visit end	Visit end	Visit end
150	5	200	33	R,9751	2421	24.7831	1	2406
Visit end				Visit end	1438	41.7246	1	1438
151	5	200	33	R,14485	609	98.5222	1	609
152	5	200	33	R,11313	3375	17.7778	1	3375
153	5	200	33	R,8610	437	137.3	1	437
154	5	200	33	R,7001	3406	17.616	1	3406
155	5	200	33	R,7328	2141	28.0243	1	2141
156	5	200	33	R,9500	4344	13.8122	1	4344
157	5	200	33	R,11500	3890	15.4242	1	3890
158	5	200	33	R,11440	Visit end	Visit end	Visit end	Visit end
159	5	200	33	R,8172	4173	14.3781	1	4173
160	5	200	33	R,8000	3593	16.6991	1	3593
161	5	200	33	R,6986	1875	32	1	1875
Visit end				Visit end	3687	16.2734	1	3687
162	5	200	33	R,15220	2750	21.8182	1	2750
163	5	200	33	R,6376	3235	18.5471	1	3235
164	5	200	33	R,7078	5250	11.4286	1	5250
165	5	200	33	R,10189	11734	5.11335	1	11734
166	5	200	33	R,7469	5422	11.066	1	5422
167	5	200	33	R,6736	3671	16.3443	1	3671
168	5	200	33	R,7015	3142	19.0961	1	3142
169	5	200	33	R,7376	Visit end	Visit end	Visit end	Visit end
170	5	200	33	R,7876	500	120	1	500
171	5	200	33	R,7079	3016	19.8939	1	3016
Visit end				Visit end	141	425.532	1	141
172	5	200	33	R,13937	3094	19.3924	1	3094
173	5	200	33	R,7985	2766	21.692	1	2766
174	5	200	33	R,5970	4469	13.4258	1	4469
175	5	200	33	R,11236	1968	30.4878	1	1968
176	5	200	33	R,7453	2204	27.2232	1	2204
177	5	200	33	R,7579	3547	16.9157	1	3547
178	5	200	31	R,7407	Visit end	Visit end	Visit end	Visit end
179	5	200	33	R,8157	890	67.4157	1	890
180	5	200	33	R,10814	234	256.41	1	234
181	5	200	33	R,7220	3688	16.269	1	3688
182	5	200	33	R,7313	2125	28.2353	1	2125
183	5	200	33	R,7296	2109	28.4495	1	2109
Visit end				Visit end	3392	17.6887	1	3392
184	5	200	33	R,11594	1860	32.2581	1	1860
185	5	200	33	R,7782	2220	27.027	1	2220
186	5	200	33	R,7438	2656	22.5904	1	2656
187	5	200	33	R,7172	2735	21.9378	1	2735
188	5	200	33	R,8485	3985	15.0565	1	3985
189	5	200	33	R,7203	Visit end	Visit end	Visit end	Visit end
190	5	200	33	R,7579	578	103.806	1	578
191	5	200	33	R,6500	3094	19.3924	1	3094
192	5	200	33	R,6516	187	320.856	1	187
193	5	200	33	R,6173	2126	28.222	1	2110
Visit end				Visit end	2844	21.097	1	2844
194	5	200	33	R,12862	3406	17.616	1	3391
195	5	200	33	R,8360	3281	18.2871	1	3281
196	5	200	33	R,7625	3766	15.932	1	3766
197	5	200	33	R,6985	2719	22.0669	1	2719
198	5	200	33	R,6220	Visit end	Visit end	Visit end	Visit end
199	5	200	33	R,11187	140	428.571	1	125
200	5	200	33	R,6531	375	160	1	375
201	5	200	33	R,6734	516	116.279	1	516
202	5	200	33	R,6812	2531	23.706	1	2531
203	5	200	33	R,7548	3438	17.452	1	3438
204	5	200	33	R,6890	3172	18.9155	1	3172
205	5	200	33	R,6485	2453	24.4598	1	2437
Visit end				Visit end	2828	21.2164	1	2828
206	5	200	33	R,12392	3969	15.1172	1	3969
207	5	200	33	R,8610	6859	8.74763	1	6859
208	5	200	33	R,9157	1953	30.722	1	1953
209	5	200	33	R,7719	Visit end	Visit end	Visit end	Visit end
210	5	200	33	R,6595	15	4000	1	2548
211	5	200	33	R,7468	2548	23.5479	1	3297
212	5	200	33	R,7017	3297	18.1984	1	3329
213	5	200	33	R,7016	3329	18.0234	1	2173
214	5	200	33	R,6156	2173	27.6116	1	3594
215	5	200	33	R,6095	3594	16.6945	1	3141
Visit end				Visit end	3141	19.1022	1	3907
216	5	200	33	R,7734	3907	15.3571	1	5125
217	5	200	33	R,7642	5125	11.7073	1	2954
218	5	200	33	R,7000	2954	20.3114	1	Visit end
219	5	200	33	R,10532	Visit end	Visit end	Visit end	1704
220	5	200	33	R,6376	16	3750	1	1937
221	5	200	33	R,9593	1704	35.2113	1	3390
222	5	200	31	R,4767	1937	30.9757	1	3750
223	5	200	33	R,6751	3390	17.6991	1	2328
224	5	200	33	R,6469	3750	16	1	3125
225	5	200	33	R,6642	2328	25.7732	1	2204
226	5	200	33	R,6892	3125	19.2	1	2672
227	5	200	33	R,5953	2204	27.2232	1	2593
Visit end				Visit end	2672	22.4551	1	3156
228	5	200	33	R,16719	2593	23.1392	1	2688
229	5	200	33	R,6797	3156	19.0114	1	Visit end
230	5	200	33	R,6813	2688	22.3214	1	1922
231	5	200	33	R,11562	Visit end	Visit end	Visit end	2312
232	5	200	33	R,7562	16	3750	1	2704
233	5	200	33	R,9376	1922	31.2175	1	2109
234	5	200	33	R,6968	2312	25.9516	1	3610
235	5	200	33	R,6469	2704	22.1893	1	3282
236	5	200	33	R,7532	2109	28.4495	1	3359
237	5	200	33	R,5844	3610	16.6205	1	5157
Visit end				Visit end	3282	18.2815	1	3439
238	5	200	33	R,9234	3359	17.8625	1	Visit end
239	5	200	33	R,7516	5157	11.6347	1	1656
240	5	200	33	R,6360	3439	17.4469	1	1671
241	5	200	33	R,5939	Visit end	Visit end	Visit end	4439
242	5	200	33	R,6672	15	4000	1	2250
243	5	200	33	R,6876	1656	36.2319	1	1969
244	5	200	33	R,6687	1671	35.9066	1	3704
245	5	200	33	R,6344	4439	13.5166	1	3016
246	5	200	33	R,4485	2250	26.6667	1	3719
247	5	200	33	R,6282	1969	30.4723	1	5110
248	5	200	33	R,5985	3704	16.1987	1	6516
249	5	200	33	R,7328	3016	19.8939	1	Visit end
Visit end				Visit end	3719	16.1334	1	515
250	5	200	33	R,9265	5110	11.7417	1	3391
251	5	200	33	R,6361	6516	9.2081	1	3016
252	5	200	33	R,12609	Visit end	Visit end	Visit end	2781
253	5	200	33	R,7266	15	4000	1	2578
254	5	200	33	R,7375	515	116.505	1	4312
255	5	200	33	R,6891	3391	17.6939	1	3547
256	5	200	33	R,6922	3016	19.8939	1	2922
257	5	200	33	R,6735	2781	21.575	1	5766
258	5	200	33	R,8062	2578	23.2739	1	Visit end
259	5	200	33	R,7640	4312	13.9147	1	265
Visit end				Visit end	3547	16.9157	1	266
260	5	200	33	R,9344	2922	20.5339	1	2172
261	5	200	33	R,7408	5766	10.4058	1	3015
262	5	200	33	R,7125	Visit end	Visit end	Visit end	2219
263	5	200	33	R,15970	16	3750	1	3610
264	5	200	33	R,6968	281	213.523	1	1828
265	5	200	33	R,4766	266	225.564	1	3015
266	5	200	33	R,7234	2172	27.6243	1	4500
267	5	200	33	R,6329	3015	19.9005	1	6547
268	5	200	33	R,9218	2219	27.0392	1	Fin Bloc
269	5	200	33	R,6657	3610	16.6205	1	Fin Bloc
270	5	200	33	R,5922	1828	32.8228	1	Visit end
Visit end				Visit end	3015	19.9005	1	297
271	5	200	33	R,7533	4500	13.3333	1	3126
272	5	200	33	R,13641	6547	9.1645	1	1547
273	5	200	33	R,6625	Fin Bloc	Fin Bloc	Fin Bloc	6609
274	5	200	33	R,7829	Fin Bloc	Fin Bloc	Fin Bloc	7641
275	5	200	33	R,8797	Visit end	Visit end	Visit end	15687
276	5	200	33	R,6689	15	4000	1	1891
277	5	200	33	R,8141	297	202.02	1	19392
278	5	200	33	R,8079	3126	19.1939	1	3813
279	5	200	33	R,6891	1547	38.7847	1	14079
280	5	200	33	R,7798	6609	9.07853	1	21454
Visit end				Visit end	7641	7.85238	1	235
281	5	200	33	R,8656	15687	3.82482	1	18939
282	5	200	33	R,8016	1891	31.7292	1	23282
283	5	200	33	R,7501	19392	3.09406	1	1515
284	5	200	33	R,6328	3813	15.7356	1	13938
285	5	200	33	R,7001	14079	4.26167	1	27315
286	5	200	33	R,7297	21454	2.79668	1	17736
287	5	200	33	R,6235	235	255.319	1	12891
288	5	200	33	R,6500	18939	3.16807	1	187
289	5	200	33	R,10704	23282	2.5771	1	1594
290	5	200	33	R,5814	1515	39.604	1	7625
291	5	200	33	R,7437	13938	4.30478	1	27736
Fin Bloc				Fin Bloc	27315	2.1966	1	2469
Fin Bloc				Fin Bloc	17736	3.38295	1	4859
Visit end				Visit end	12891	4.65441	1	24485
292	1	1	1	R,16782	187	320.856	1	8000
293	1	1	1	R,828	1594	37.6412	1	14923
294	1	1	1	R,750	7625	7.86885	1	9908
295	1	1	1	R,563	27736	2.16325	1	6312
296	1	1	0	R,1344	2469	24.3013	1	8516
297	1	1	1	R,735	4859	12.3482	1	2078
298	1	1	1	R,7501	24485	2.45048	1	58206
299	1	1	1	R,1062	8000	7.5	1	16235
300	1	1	1	R,859	14923	4.02064	1	12173
301	1	1	1	R,656	9908	6.05571	1	16579
302	1	1	1	R,954	6328	9.48167	1	29689
303	1	1	1	R,7172	8516	7.04556	1	25987
304	1	1	1	R,640	2094	28.6533	1	9375
305	1	1	1	R,8470	58206	1.03082	1
306	1	1	1	R,1844	16235	3.69572	1
307	1	1	1	R,766	12173	4.92894	1
308	1	1	1	R,375	16579	3.61904	1
309	1	1	1	R,3078	29689	2.02095	1
310	1	1	1	R,1063	25987	2.30885	1
311	1	1	1	R,3532	9375	6.4	1
312	1	1	1	R,6470
313	1	1	1	R,1578
314	1	1	1	R,2500
315	1	1	1	R,5656
316	1	1	1	R,1095
317	1	1	1	R,1000
318	1	1	1	R,3798
319	1	1	1015	R,16142
320	1	1	58	R,1015
321	1	1	59	R,1031
322	1	1	58	R,1000
323	1	1	89	R,1517
324	1	1	36	R,672
325	1	1	65	R,1109
326	1	1	46	R,828
327	1	1	47	R,907
328	1	1	63	R,1078
329	1	1	206	R,3406
330	1	1	23	R,453
331	1	1	154	R,2547

## Sheet: B9
Essai	Goutte	Intervalle	Quantité consommée	Response Length	Inter Reinforcement Interval	Inter Reinforcement Rate	Inter Reinforcement Response	IRT	Load Size	Reinforcers Per Visit	Interval Inter-Visit	Visit Length	Response Rate Per Visit
2	5	200	33	R,22408	140	428.571	1	140	330	10	617036	166011	3.61422
3	5	200	33	R,12798	156	384.615	1	156	297	9	756720	141664	3.81184
4	5	200	33	R,16564	203	295.567	1	203	264	8	579641	115679	4.14941
5	5	200	33	R,21205	484	123.967	1	484	330	10	560797	127399	4.70961
6	5	200	33	R,30626	172	348.837	1	172	297	9	633583	101366	5.32723
7	5	200	33	R,17330	203	295.567	1	203	297	9	639193	100568	5.3695
8	5	200	33	R,11204	547	109.689	1	547	297	9	583346	100864	5.35374
9	5	200	33	R,11235	172	348.837	1	172	297	9	688324	88504	6.10142
10	5	200	33	R,12267	219	273.973	1	219	329	10	591560	97755	6.13779
11	5	200	33	R,8078	Visit end	Visit end	Visit end	Visit end	297	9	593733	85068	6.34786
Visit end				Visit end	157	382.166	1	157	330	10	501792	93380	6.42536
12	5	200	33	R,21532	141	425.532	1	141	297	9	609828	91911	5.87525
13	5	200	33	R,16594	110	545.455	1	110	297	9	604545	84691	6.37612
14	5	200	33	R,15563	109	550.459	1	109	330	10	476724	78535	7.63991
15	5	200	33	R,17032	172	348.837	1	172	260	8	605154	75362	6.36926
16	5	200	33	R,20237	156	384.615	1	156	363	11	581182	77363	8.53121
17	5	200	33	R,15703	469	127.932	1	469	297	9	603900	76299	7.07742
18	5	200	33	R,16110	172	348.837	1	172	335	11	516613	69926	9.43855
19	5	200	33	R,12595	Visit end	Visit end	Visit end	Visit end	330	10	504942	80769	7.42859
20	5	200	33	R,4812	156	384.615	1	156	297	9	441142	80362	6.71959
Visit end				Visit end	766	78.329	1	766	363	11	478896	83846	7.87157
21	5	200	33	R,23720	266	225.564	1	266	297	9	464374	72800	7.41758
22	5	200	33	R,19502	172	348.837	1	172	363	11	546630	74035	8.9147
23	5	200	33	R,17422	1031	58.1959	1	1031	297	9	554036	82019	6.58384
24	5	200	33	R,11953	219	273.973	1	219	297	9	558065	70583	7.65057
25	5	200	33	R,9282	140	428.571	1	140	Fin Bloc	Fin Bloc	Fin Bloc	Fin Bloc	Fin BLoc
26	5	200	33	R,12861	Visit end	Visit end	Visit end	Visit end	Fin Bloc	Fin Bloc	Fin Bloc	Fin Bloc	Fin BLoc
27	5	200	33	R,10906	484	123.967	1	484	363	11	569473	79237	8.32944
28	5	200	33	R,7283	125	480	1	125	860	104		595448	10.4795
Visit end				Visit end	188	319.149	1	188
29	5	200	33	R,21845	141	425.532	1	141
30	5	200	33	R,14658	156	384.615	1	156
31	5	200	33	R,10172	109	550.459	1	109
32	5	200	33	R,13626	218	275.229	1	218
33	5	200	33	R,11985	500	120	1	500
34	5	200	33	R,10141	110	545.455	1	110
35	5	200	33	R,10111	Visit end	Visit end	Visit end	Visit end
36	5	200	33	R,12829	250	240	1	250
37	5	200	33	R,10203	329	182.371	1	329
38	5	200	33	R,9798	219	273.973	1	219
Visit end				Visit end	171	350.877	1	171
39	5	200	33	R,20002	140	428.571	1	140
40	5	200	33	R,12796	375	160	1	375
41	5	200	33	R,9188	109	550.459	1	109
42	5	200	33	R,10923	125	480	1	125
43	5	200	33	R,11611	Visit end	Visit end	Visit end	Visit end
44	5	200	33	R,13985	875	68.5714	1	875
45	5	200	33	R,11830	156	384.615	1	156
46	5	200	33	R,7563	157	382.166	1	157
47	5	200	33	R,1750	109	550.459	1	109
Visit end				Visit end	328	182.927	1	328
48	5	200	33	R,24563	156	384.615	1	156
49	5	200	33	R,10783	172	348.837	1	172
50	5	200	33	R,8469	140	428.571	1	140
51	5	200	33	R,8359	Visit end	Visit end	Visit end	Visit end
52	5	200	33	R,13095	735	81.6327	1	735
53	5	200	33	R,12470	250	240	1	250
54	5	200	33	R,8110	110	545.455	1	110
55	5	200	33	R,7204	297	202.02	1	297
56	5	200	33	R,5422	125	480	1	125
Visit end				Visit end	594	101.01	1	594
57	5	200	33	R,16516	156	384.615	1	156
58	5	200	33	R,12312	172	348.837	1	172
59	5	200	33	R,7954	Visit end	Visit end	Visit end	Visit end
60	5	200	33	R,11046	172	348.837	1	172
61	5	200	33	R,10079	172	348.837	1	172
62	5	200	33	R,13423	125	480	1	125
63	5	200	33	R,9266	110	545.455	1	110
64	5	200	33	R,10329	125	480	1	125
65	5	200	33	R,7500	110	545.455	1	110
Visit end				Visit end	219	273.973	1	219
66	5	200	33	R,14500	218	275.229	1	218
67	5	200	33	R,12844	Visit end	Visit end	Visit end	Visit end
68	5	200	33	R,10001	125	480	1	125
69	5	200	33	R,9734	187	320.856	1	187
70	5	200	33	R,10235	250	240	1	250
71	5	200	33	R,8703	172	348.837	1	172
72	5	200	33	R,9047	125	480	1	125
73	5	200	33	R,7063	110	545.455	1	110
74	5	200	33	R,5126	218	275.229	1	218
Visit end				Visit end	125	480	1	125
75	5	200	33	R,12782	157	382.166	1	157
76	5	200	33	R,10047	Visit end	Visit end	Visit end	Visit end
77	5	200	32	R,11736	157	382.166	1	157
78	5	200	33	R,7656	625	96	1	625
79	5	200	33	R,9329	125	480	1	125
80	5	200	33	R,12016	172	348.837	1	172
81	5	200	33	R,8219	125	480	1	125
82	5	200	33	R,8486	172	348.837	1	172
83	5	200	33	R,7593	109	550.459	1	109
84	5	200	33	R,8422	266	225.564	1	266
Visit end				Visit end	Visit end	Visit end	Visit end	Visit end
85	5	200	33	R,12986	125	480	1	125
86	5	200	33	R,10188	438	136.986	1	438
87	5	200	33	R,8891	297	202.02	1	297
88	5	200	33	R,9360	109	550.459	1	109
89	5	200	33	R,8984	125	480	1	125
90	5	200	33	R,10111	203	295.567	1	203
91	5	200	33	R,10359	328	182.927	1	328
92	5	200	33	R,9220	140	428.571	1	140
93	5	200	33	R,3218	547	109.689	1	547
Visit end				Visit end	Visit end	Visit end	Visit end	Visit end
94	5	200	33	R,17923	140	428.571	1	140
95	5	200	33	R,9390	109	550.459	1	109
96	5	200	33	R,11938	172	348.837	1	172
97	5	200	33	R,7689	250	240	1	250
98	5	200	33	R,9063	219	273.973	1	219
99	5	200	33	R,9766	156	384.615	1	156
100	5	200	33	R,7375	141	425.532	1	141
101	5	200	33	R,8907	422	142.18	1	422
102	5	200	33	R,6329	Visit end	Visit end	Visit end	Visit end
103	5	200	33	R,2688	187	320.856	1	187
Visit end				Visit end	235	255.319	1	235
104	5	200	33	R,11204	172	348.837	1	172
105	5	200	33	R,10329	297	202.02	1	297
106	5	200	33	R,8813	110	545.455	1	110
107	5	200	33	R,8141	234	256.41	1	234
108	5	200	33	R,10501	234	256.41	1	234
109	5	200	33	R,7298	219	273.973	1	219
110	5	200	33	R,10515	Visit end	Visit end	Visit end	Visit end
111	5	200	33	R,8595	125	480	1	125
112	5	200	33	R,14906	156	384.615	1	156
Visit end				Visit end	125	480	1	125
113	5	200	33	R,15547	157	382.166	1	157
114	5	200	33	R,10876	141	425.532	1	141
115	5	200	33	R,11937	343	174.927	1	343
116	5	200	33	R,10860	156	384.615	1	156
117	5	200	33	R,6172	172	348.837	1	172
118	5	200	33	R,6750	157	382.166	1	157
119	5	200	33	R,8642	Visit end	Visit end	Visit end	Visit end
120	5	200	33	R,6953	187	320.856	1	187
121	5	200	33	R,5266	141	425.532	1	141
Visit end				Visit end	250	240	1	250
122	5	200	33	R,5704	171	350.877	1	171
123	5	200	33	R,10907	140	428.571	1	140
124	5	200	33	R,6078	219	273.973	1	219
125	5	200	33	R,7657	140	428.571	1	140
126	5	200	33	R,8343	Visit end	Visit end	Visit end	Visit end
127	5	200	33	R,10595	343	174.927	1	343
128	5	200	33	R,6766	172	348.837	1	172
129	5	200	33	R,7719	109	550.459	1	109
130	5	200	33	R,6516	563	106.572	1	563
131	5	200	33	R,6718	578	103.806	1	578
Visit end				Visit end	156	384.615	1	156
132	5	200	33	R,15438	312	192.308	1	312
133	5	200	33	R,7594	218	275.229	1	218
134	5	200	33	R,11939	171	350.877	1	171
135	5	200	29	R,7391	156	384.615	1	156
136	5	200	33	R,7657	Visit end	Visit end	Visit end	Visit end
137	5	200	33	R,7564	141	425.532	1	141
138	5	200	33	R,7656	141	425.532	1	141
139	5	200	33	R,8875	172	348.837	1	172
Visit end				Visit end	157	382.166	1	157
140	5	200	33	R,8375	172	348.837	1	172
141	5	200	33	R,5376	125	480	1	125
142	5	200	33	R,7907	563	106.572	1	563
143	5	200	33	R,6579	203	295.567	1	203
144	5	200	33	R,10985	Visit end	Visit end	Visit end	Visit end
145	5	200	33	R,7766	140	428.571	1	140
146	5	200	33	R,7125	125	480	1	125
147	5	200	33	R,6533	125	480	1	125
148	5	200	33	R,5454	125	480	1	125
149	5	200	33	R,5485	109	550.459	1	109
150	5	200	33	R,3000	109	550.459	1	109
Visit end				Visit end	125	480	1	125
151	5	200	33	R,15687	109	550.459	1	109
152	5	200	33	R,6469	265	226.415	1	265
153	5	200	33	R,5953	234	256.41	1	234
154	5	200	33	R,9484	Visit end	Visit end	Visit end	Visit end
155	5	200	33	R,7532	218	275.229	1	218
156	5	200	33	R,7078	172	348.837	1	172
157	5	200	33	R,7687	110	545.455	1	110
158	5	200	33	R,9392	125	480	1	125
159	5	200	33	R,5343	109	550.459	1	109
Visit end				Visit end	140	428.571	1	140
160	5	200	33	R,8250	141	425.532	1	141
161	5	200	33	R,10892	203	295.567	1	203
162	5	200	33	R,8547	250	240	1	250
163	5	200	33	R,5938	Visit end	Visit end	Visit end	Visit end
164	5	200	33	R,7688	203	295.567	1	203
165	5	200	33	R,6408	250	240	1	250
166	5	200	33	R,8031	140	428.571	1	140
167	5	200	33	R,5220	140	428.571	1	140
168	5	200	33	R,4985	312	192.308	1	312
169	5	200	5	R,313	234	256.41	1	234
170	5	200	33	R,2188	390	153.846	1	390
Visit end				Visit end	171	350.877	1	171
171	5	200	33	R,16720	Visit end	Visit end	Visit end	Visit end
172	5	200	33	R,5797	313	191.693	1	313
173	5	200	33	R,6750	125	480	1	125
174	5	200	33	R,7922	141	425.532	1	141
175	5	200	33	R,7360	281	213.523	1	281
176	5	200	33	R,7938	359	167.131	1	359
177	5	200	33	R,6126	125	480	1	125
178	5	200	33	R,8656	172	348.837	1	172
179	5	200	33	R,6969	344	174.419	1	344
180	5	200	33	R,5063	172	348.837	1	172
Visit end				Visit end	203	295.567	1	203
181	5	200	33	R,16126	Visit end	Visit end	Visit end	Visit end
182	5	200	33	R,9875	125	480	1	125
183	5	200	33	R,8344	110	545.455	1	93
184	5	200	33	R,8814	187	320.856	1	187
185	5	200	33	R,8282	329	182.371	1	329
186	5	200	33	R,7563	219	273.973	1	219
187	5	200	33	R,8470	109	550.459	1	109
188	5	200	33	R,7579	343	174.927	1	343
189	5	200	33	R,3469	125	480	1	125
Visit end				Visit end	Visit end	Visit end	Visit end	Visit end
190	5	200	33	R,12641	125	480	1	125
191	5	200	33	R,5359	188	319.149	1	188
192	5	200	33	R,10125	500	120	1	500
193	5	200	33	R,8204	187	320.856	1	187
194	5	200	33	R,5969	156	384.615	1	156
195	5	200	33	R,10360	157	382.166	1	157
196	5	200	33	R,5079	172	348.837	1	172
197	5	200	33	R,6812	234	256.41	1	234
198	5	200	33	R,6687	125	480	1	125
199	5	200	33	R,5594	109	550.459	1	109
200	5	200	33	R,4781	Visit end	Visit end	Visit end	Visit end
Visit end				Visit end	203	295.567	1	203
201	5	200	33	R,10875	219	273.973	1	219
202	5	200	33	R,7595	110	545.455	1	110
203	5	200	33	R,13485	406	147.783	1	406
204	5	200	33	R,6329	219	273.973	1	219
205	5	200	33	R,8531	172	348.837	1	172
206	5	200	33	R,6000	234	256.41	1	234
207	5	200	33	R,6641	125	480	1	125
208	5	200	33	R,6923	Visit end	Visit end	Visit end	Visit end
209	5	200	33	R,4891	140	428.571	1	140
Visit end				Visit end	156	384.615	1	156
210	5	200	33	R,11002	141	425.532	1	141
211	5	200	33	R,9359	172	348.837	1	172
212	5	200	33	R,6531	141	425.532	1	141
213	5	200	33	R,5454	219	273.973	1	219
214	5	200	33	R,5157	171	350.877	1	171
215	5	200	33	R,4609	109	550.459	1	109
216	5	200	33	R,9078	Visit end	Visit end	Visit end	Visit end
217	5	200	33	R,5313	235	255.319	1	235
218	5	200	33	R,6985	109	550.459	1	109
219	5	200	33	R,5250	141	425.532	1	141
220	5	200	33	R,3344	187	320.856	1	187
Visit end				Visit end	125	480	1	125
221	5	200	33	R,18110	219	273.973	1	219
222	5	200	33	R,8594	110	545.455	1	110
223	5	200	33	R,8860	172	348.837	1	172
224	5	200	33	R,9516	109	550.459	1	109
225	5	200	33	R,8844	235	255.319	1	235
226	5	200	33	R,6719	Fin Bloc	Fin Bloc	Fin Bloc	Fin Bloc
227	5	200	33	R,7687	Fin Bloc	Fin Bloc	Fin Bloc	Fin Bloc
228	5	200	33	R,6126	Visit end	Visit end	Visit end	Visit end
229	5	200	33	R,5875	16	3750	1	125
Visit end				Visit end	141	425.532	1	172
230	5	200	33	R,9032	172	348.837	1	360
231	5	200	33	R,9720	360	166.667	1	204
232	5	200	33	R,10875	204	294.118	1	156
233	5	200	33	R,6484	156	384.615	1	125
234	5	200	33	R,6408	125	480	1	140
235	5	200	33	R,6984	140	428.571	1	140
236	5	200	33	R,8860	140	428.571	1	172
237	5	200	33	R,5360	172	348.837	1	203
238	5	200	33	R,5611	203	295.567	1	172
Visit end				Visit end	172	348.837	1	156
239	5	200	33	R,10984	156	384.615	1	109
240	5	200	33	R,7485	109	550.459	1	157
241	5	200	33	R,9297	157	382.166	1	406
242	5	200	33	R,9344	406	147.783	1	171
243	5	200	33	R,6313	171	350.877	1	156
244	5	200	33	R,6235	156	384.615	1	281
245	5	200	33	R,5234	281	213.523	1	250
246	5	200	33	R,4656	250	240	1	984
247	5	200	33	R,6531	984	60.9756	1	157
248	5	200	33	R,7876	157	382.166	1	187
249	5	200	33	R,3640	187	320.856	1	187
Fin Bloc				Fin Bloc	187	320.856	1	140
Fin Bloc				Fin Bloc	140	428.571	1	312
Visit end				Visit end	312	192.308	1	4110
250	1	1	1	R,10204	4110	14.5985	1	297
251	1	1	1	R,1703	297	202.02	1	172
252	1	1	1	R,9218	172	348.837	1	156
253	1	1	1	R,4015	156	384.615	1	172
254	1	1	1	R,1359	172	348.837	1	110
255	1	1	1	R,1392	110	545.455	1	140
256	1	1	1	R,2203	140	428.571	1	172
257	1	1	1	R,3454	172	348.837	1	140
258	1	1	1	R,2547	140	428.571	1	172
259	1	1	1	R,1266	172	348.837	1	172
260	1	1	1	R,1609	172	348.837	1	172
261	1	1	1	R,953	172	348.837	1	298
262	1	1	1	R,1360	298	201.342	1	172
263	1	1	1	R,859	172	348.837	1	188
264	1	1	1	R,1062	188	319.149	1	171
265	1	1	1	R,2079	171	350.877	1	188
266	1	1	1	R,969	188	319.149	1	296
267	1	1	1	R,1704	296	202.703	1	172
268	1	1	1	R,1000	172	348.837	1	7157
269	1	1	1	R,1281	7157	8.3834	1	9000
270	1	1	1	R,1548	9000	6.66667	1	140
271	1	1	1	R,953	140	428.571	1	265
272	1	1	1	R,1688	265	226.415	1	204
273	1	1	1	R,1813	204	294.118	1	109
274	1	1	1	R,907	109	550.459	1	203
275	1	1	1	R,1734	203	295.567	1	172
276	1	1	1	R,2187	172	348.837	1	156
277	1	1	1	R,1516	156	384.615	1	172
278	1	1	1	R,859	172	348.837	1	172
279	1	1	1	R,1985	172	348.837	1	250
280	1	1	1	R,515	250	240	1	188
281	1	1	1	R,1703	188	319.149	1	391
282	1	1	1	R,375	391	153.453	1	125
283	1	1	1	R,1063	125	480	1	171
284	1	1	1	R,625	171	350.877	1	156
285	1	1	1	R,1172	156	384.615	1	110
286	1	1	1	R,1156	110	545.455	1	171
287	1	1	1	R,1406	171	350.877	1	14407
288	1	1	1	R,1172	14407	4.16464	1	172
289	1	1	1	R,484	172	348.837	1	125
290	1	1	1	R,969	125	480	1	500
291	1	1	1	R,1469	500	120	1	360
292	1	1	1	R,1922	360	166.667	1	5640
293	1	1	1	R,719	5640	10.6383	1	125
294	1	1	1	R,1735	125	480	1	203
295	1	1	1	R,640	203	295.567	1	172
296	1	1	1	R,2782	172	348.837	1	219
297	1	1	1	R,813	219	273.973	1	219
298	1	1	1	R,1578	219	273.973	1	500
299	1	1	1	R,1062	500	120	1	110
300	1	1	1	R,1782	110	545.455	1	156
301	1	1	1	R,1390	156	384.615	1	157
302	1	1	1	R,1298	157	382.166	1	156
303	1	1	1	R,1297	156	384.615	1	51768
304	1	1	1	R,969	51768	1.15902	1	515
305	1	1	1	R,1578	515	116.505	1	125
306	1	1	1	R,1406	125	480	1	203
307	1	1	1	R,2109	203	295.567	1	172
308	1	1	1	R,828	172	348.837	1	406
309	1	1	1	R,1923	406	147.783	1	547
310	1	1	1	R,1079	547	109.689	1	250
311	1	1	1	R,1187	250	240	1	188
312	1	1	1	R,1172	188	319.149	1	42988
313	1	1	1	R,1047	42988	1.39574	1	4562
314	1	1	1	R,2437	4562	13.1521	1	14125
315	1	1	1	R,1953	14125	4.24779	1	203
316	1	1	1	R,3438	203	295.567	1	672
317	1	1	1	R,1891	672	89.2857	1	17282
318	1	1	1	R,1203	17298	3.46861	1	25642
319	1	1	1	R,2328	25642	2.33991	1	21079
320	1	1	1	R,1391	21079	2.84643	1	8500
321	1	1	1	R,2156	8500	7.05882	1	74205
322	1	1	1	R,2547	74205	0.808571	1	82457
323	1	1	1	R,922	82457	0.727652	1	172
324	1	1	1	R,2546	172	348.837	1	359
325	1	1	1	R,2047	359	167.131	1	17501
326	1	1	1	R,531	17517	3.42524	1	328
327	1	1	1	R,906	328	182.927	1
328	1	1	1	R,984
329	1	1	1	R,3688
330	1	1	1	R,4657
331	1	1	1	R,3173
332	1	1	1	R,2547
333	1	1	1	R,1672
334	1	1	1	R,1953
335	1	1	1	R,1203
336	1	1	1	R,1828
337	1	1	1	R,969
338	1	1	1	R,1265
339	1	1	1	R,3500
340	1	1	1	R,641
341	1	1	86	R,1438
342	1	1	50	R,875
343	1	1	32	R,610
344	1	1	17	R,359
345	1	1	35	R,656
346	1	1	34	R,625
347	1	1	172	R,2782
348	1	1	25	R,485
349	1	1	244	R,3906
350	1	1	33	R,641
351	1	1	19	R,422
352	1	1	12	R,281
353	1	1	10	R,250

## Sheet: B10
Essai	Goutte	Intervalle	Quantité consommée	Response Length	Inter Reinforcement Interval	Inter Reinforcement Rate	Inter Reinforcement Response	IRT	Load Size	Reinforcers Per Visit	Interval Inter-Visit	Visit Length	Response Rate Per Visit		notes:
2	5	200	33	R,8140	4672	12.8425	1	4672	330	10	446313	122347	4.90408		ignore "v16"
3	5	200	33	R,7610	2421	24.7831	1	2421	363	11	484145	92957	7.10006
4	5	200	33	R,9548	1844	32.538	1	1844	363	11	572427	96818	6.81691
5	5	200	33	R,5578	172	348.837	1	172	326	10	758762	93253	6.43411
6	5	200	33	R,7391	6641	9.03478	1	6641	396	12	514906	94225	7.64128
7	5	200	33	R,7407	468	128.205	1	468	312	18	458860	327465	3.29806
8	5	200	33	R,9282	16829	3.56527	1	16829	396	12	585926	97317	7.3985
9	5	200	33	R,8328	593	101.18	1	593	329	10	430546	78424	7.65072
10	5	200	33	R,6938	11720	5.11945	1	11720	391	12	409684	79894	9.01194
11	5	200	33	R,6765	Visit end	Visit end	Visit end	Visit end	335	11	509019	73612	8.96593
Visit end				Visit end	438	136.986	1	438	396	12	491077	77737	9.262
12	5	200	33	R,7985	953	62.9591	1	953	329	10	441092	80737	7.43154
13	5	200	33	R,8812	422	142.18	1	422	360	11	407921	75845	8.70196
14	5	200	33	R,9703	234	256.41	1	234	363	11	475207	77909	8.47142
15	5	200	33	R,6408	859	69.8487	1	859	345	12	569490	67253	10.7058
16	5	200	33	R,8328	2593	23.1392	1	2593	363	11	513438	75408	8.75239
17	5	200	33	R,9282	2750	21.8182	1	2750	330	10	459279	63002	9.52351
18	5	200	33	R,6423	141	425.532	1	141	396	13	558485	74675	10.4453
19	5	200	33	R,6828	2594	23.1303	1	2594	364	12	459152	63720	11.2994
20	5	200	33	R,6844	3015	19.9005	1	3015	390	13	417646	64241	12.1418
21	5	200	33	R,6110	Visit end	Visit end	Visit end	Visit end	344	11	548386	72846	9.06021
22	5	200	33	R,2235	407	147.42	1	407	396	12	664074	76642	9.39433
Visit end				Visit end	546	109.89	1	546	330	10	569556	76066	7.88789
23	5	200	33	R,10047	1859	32.2754	1	1859	396	12	1015190	69252	10.3968
24	5	200	33	R,6080	2203	27.2356	1	2203	326	11	663651	83706	7.88474
25	5	200	33	R,7282	1922	31.2175	1	1922	Fin Bloc	Fin Bloc	Fin Bloc	Fin Bloc	Fin BLoc
26	5	200	33	R,7828	4282	14.0121	1	4282	Fin Bloc	Fin Bloc	Fin Bloc	Fin Bloc	Fin BLoc
27	5	200	33	R,7251	203	295.567	1	203	393	13	542728	75159	10.378
28	5	200	33	R,4781	1500	40	1	1500	36	37		434035	5.11479
29	5	200	33	R,5157	4031	14.8846	1	4031
30	5	200	33	R,8078	5516	10.8774	1	5516
31	5	200	33	R,6125	Visit end	Visit end	Visit end	Visit end
32	5	200	33	R,6892	125	480	1	125
33	5	200	33	R,4828	1641	36.5631	1	1641
Visit end				Visit end	2390	25.1046	1	2390
34	5	200	29	R,10610	2422	24.7729	1	2422
35	5	200	33	R,6828	1906	31.4795	1	1906
36	5	200	33	R,8626	4312	13.9147	1	4312
37	5	200	33	R,6000	1953	30.722	1	1953
38	5	200	33	R,6422	7329	8.18666	1	7329
39	5	200	33	R,6642	1672	35.8852	1	1672
40	5	200	33	R,5766	Visit end	Visit end	Visit end	Visit end
41	5	200	33	R,6484	375	160	1	375
42	5	200	33	R,5266	3892	15.4162	1	3892
43	5	200	33	R,6859	1485	40.404	1	1485
Visit end				Visit end	359	167.131	1	359
44	5	200	33	R,7813	1219	49.2207	1	1219
45	5	200	33	R,8172	2093	28.667	1	2093
46	5	200	33	R,6532	1500	40	1	1500
47	5	200	33	R,7126	3563	16.8397	1	3563
48	5	200	33	R,4250	297	202.02	1	297
49	5	200	33	R,6922	1781	33.6889	1	1781
50	5	200	33	R,5485	5533	10.844	1	5533
51	5	200	33	R,5766	Visit end	Visit end	Visit end	Visit end
52	5	200	33	R,5547	43064	1.39328	1	43064
53	5	200	33	R,5281	14828	4.0464	1	14828
54	5	200	33	R,5578	329	182.371	1	329
55	5	200	33	R,3656	1422	42.1941	1	1422
Visit end				Visit end	6923	8.66676	1	6923
56	5	200	33	R,7188	344	174.419	1	344
57	5	200	33	R,12407	516	116.279	1	516
58	5	200	33	R,2828	2515	23.8569	1	2515
59	5	200	10	R,515	9328	6.43225	1	9328
60	5	200	0	R,94	344	174.419	1	344
61	5	200	5	R,281	765	78.4314	1	765
62	5	200	0	R,34532	33204	1.80701	1	33204
63	5	200	0	R,39079	1031	58.1959	1	1031
64	5	200	0	R,94	1000	60	1	1000
65	5	200	0	R,33048	110	545.455	1	110
66	5	200	0	R,29299	219	273.973	1	219
67	5	200	0	R,3844	2172	27.6243	1	2172
68	5	200	33	R,7345	Visit end	Visit end	Visit end	Visit end
69	5	200	33	R,10516	204	294.118	1	204
70	5	200	33	R,6343	1453	41.2939	1	1453
71	5	200	33	R,9188	1939	30.9438	1	1939
72	5	200	33	R,6250	1688	35.545	1	1688
73	5	200	33	R,6500	1719	34.904	1	1719
Visit end				Visit end	156	384.615	1	156
74	5	200	33	R,6281	1766	33.9751	1	1766
75	5	200	33	R,7765	172	348.837	1	172
76	5	200	33	R,6469	4094	14.6556	1	4094
77	5	200	33	R,5593	1531	39.1901	1	1531
78	5	200	33	R,5078	1844	32.538	1	1844
79	5	200	33	R,6281	Visit end	Visit end	Visit end	Visit end
80	5	200	33	R,6281	328	182.927	1	328
81	5	200	33	R,8251	671	89.4188	1	671
82	5	200	33	R,9157	1500	40	1	1500
83	5	200	33	R,7781	688	87.2093	1	688
84	5	200	33	R,6470	156	384.615	1	156
85	5	200	33	R,5344	218	275.229	1	218
Visit end				Visit end	500	120	1	500
86	5	200	33	R,7657	2000	30	1	2000
87	5	200	33	R,8922	1969	30.4723	1	1969
88	5	200	33	R,6158	Visit end	Visit end	Visit end	Visit end
89	5	200	33	R,8593	5141	11.6709	1	5141
90	5	200	33	R,6516	125	480	1	125
91	5	200	33	R,6594	142	422.535	1	142
92	5	200	33	R,6189	110	545.455	1	110
93	5	200	32	R,8406	219	273.973	1	219
94	5	200	33	R,4969	344	174.419	1	344
95	5	200	33	R,6390	219	273.973	1	219
Visit end				Visit end	390	153.846	1	390
96	5	200	28	R,8031	156	384.615	1	156
97	5	200	33	R,6859	312	192.308	1	312
98	5	200	33	R,5094	625	96	1	625
99	5	200	33	R,6843	Visit end	Visit end	Visit end	Visit end
100	5	200	33	R,8578	656	91.4634	1	656
101	5	200	33	R,5390	281	213.523	1	281
102	5	200	33	R,7203	234	256.41	1	234
103	5	200	33	R,6267	375	160	1	375
104	5	200	33	R,4547	468	128.205	1	468
105	5	200	33	R,4908	265	226.415	1	265
106	5	200	33	R,4563	813	73.8007	1	813
107	5	200	33	R,3828	187	320.856	1	187
Visit end				Visit end	1704	35.2113	1	1704
108	5	200	33	R,9188	2781	21.575	1	2781
109	5	200	33	R,7078	Visit end	Visit end	Visit end	Visit end
110	5	200	33	R,4938	234	256.41	1	234
111	5	200	33	R,6798	125	480	1	125
112	5	200	33	R,7391	1844	32.538	1	1844
113	5	200	33	R,6204	140	428.571	1	140
114	5	200	33	R,5875	625	96	1	625
115	5	200	33	R,8532	500	120	1	500
116	5	200	5	R,250	204	294.118	1	204
117	5	200	33	R,5703	141	425.532	1	141
118	5	200	33	R,3891	329	182.371	1	329
Visit end				Visit end	2673	22.4467	1	2673
119	5	200	33	R,6266	2281	26.3043	1	2281
120	5	200	33	R,9141	Visit end	Visit end	Visit end	Visit end
121	5	200	33	R,6406	657	91.3242	1	657
122	5	200	33	R,5204	1437	41.7537	1	1437
123	5	200	33	R,7141	235	255.319	1	235
124	5	200	33	R,4563	297	202.02	1	297
125	5	200	33	R,5172	391	153.453	1	391
126	5	200	33	R,5609	312	192.308	1	312
127	5	200	33	R,5546	2875	20.8696	1	2875
128	5	200	33	R,5187	657	91.3242	1	657
129	5	200	33	R,4516	6813	8.80669	1	6813
130	5	200	33	R,3890	Visit end	Visit end	Visit end	Visit end
Visit end				Visit end	406	147.783	1	390
131	5	200	33	R,7719	719	83.4492	1	719
132	5	200	33	R,9031	2016	29.7619	1	2016
133	5	200	33	R,5328	2047	29.3112	1	2047
134	5	200	32	R,6297	218	275.229	1	218
135	5	200	33	R,7485	172	348.837	1	172
136	5	200	33	R,7234	109	550.459	1	109
137	5	200	33	R,5844	407	147.42	1	407
138	5	200	33	R,5906	1922	31.2175	1	1922
139	5	200	33	R,6469	2843	21.1045	1	2843
140	5	200	33	R,5750	Visit end	Visit end	Visit end	Visit end
Visit end				Visit end	1610	37.2671	1	1610
141	5	200	33	R,8453	484	123.967	1	484
142	5	200	33	R,7625	281	213.523	1	281
143	5	200	30	R,4625	172	348.837	1	172
144	5	200	33	R,5657	109	550.459	1	109
145	5	200	33	R,5594	187	320.856	1	187
146	5	200	33	R,7547	1359	44.1501	1	1359
147	5	200	33	R,5235	219	273.973	1	219
148	5	200	33	R,4937	375	160	1	375
149	5	200	33	R,4969	2985	20.1005	1	2985
150	5	200	33	R,5360	Visit end	Visit end	Visit end	Visit end
151	5	200	33	R,5000	157	382.166	1	157
Visit end				Visit end	312	192.308	1	312
152	5	200	33	R,10641	265	226.415	1	265
153	5	200	33	R,5297	297	202.02	1	297
154	5	200	33	R,5063	640	93.75	1	640
155	5	200	33	R,6828	250	240	1	250
156	5	200	33	R,7188	110	545.455	1	110
157	5	200	33	R,7266	344	174.419	1	344
158	5	200	33	R,7970	172	348.837	1	172
159	5	200	33	R,6922	2891	20.7541	1	2891
160	5	200	33	R,5250	1672	35.8852	1	1672
161	5	200	33	R,5688	Visit end	Visit end	Visit end	Visit end
162	5	200	33	R,2015	235	255.319	1	235
Visit end				Visit end	312	192.308	1	312
163	5	200	33	R,9626	125	480	1	125
164	5	200	33	R,6906	219	273.973	1	219
165	5	200	33	R,5407	391	153.453	1	391
166	5	200	33	R,5360	125	480	1	125
167	5	200	33	R,5157	125	480	1	125
168	5	200	33	R,6594	609	98.5222	1	609
169	5	200	33	R,5750	438	136.986	1	438
170	5	200	33	R,5671	2157	27.8164	1	2157
171	5	200	33	R,4876	Visit end	Visit end	Visit end	Visit end
172	5	200	33	R,3906	188	319.149	1	172
173	5	200	10	R,562	187	320.856	1	187
174	5	200	5	R,328	344	174.419	1	344
Visit end				Visit end	484	123.967	1	484
180	5	200	33	R,9328	172	348.837	1	156
181	5	200	33	R,6704	235	255.319	1	235
182	5	200	33	R,6485	359	167.131	1	359
183	5	200	33	R,5218	204	294.118	1	204
184	5	200	33	R,6609	953	62.9591	1	953
185	5	200	33	R,5813	Visit end	Visit end	Visit end	Visit end
186	5	200	33	R,8250	265	226.415	1	265
187	5	200	33	R,8188	109	550.459	1	109
188	5	200	33	R,6469	110	545.455	1	110
189	5	200	33	R,5390	328	182.927	1	328
190	5	200	33	R,2218	234	256.41	1	234
Visit end				Visit end	265	226.415	1	265
191	5	200	33	R,9672	219	273.973	1	219
192	5	200	33	R,5906	438	136.986	1	438
193	5	200	33	R,5673	172	348.837	1	172
194	5	200	33	R,6719	312	192.308	1	312
195	5	200	33	R,5719	1625	36.9231	1	1625
196	5	200	33	R,5453	2844	21.097	1	2844
197	5	200	33	R,5063	Visit end	Visit end	Visit end	Visit end
198	5	200	33	R,5125	250	240	1	234
199	5	200	33	R,5578	281	213.523	1	281
200	5	200	33	R,5000	203	295.567	1	203
Visit end				Visit end	422	142.18	1	422
201	5	200	33	R,5266	1281	46.8384	1	1265
202	5	200	33	R,4844	328	182.927	1	328
203	5	200	33	R,5547	282	212.766	1	282
204	5	200	5	R,281	250	240	1	250
205	5	200	33	R,4595	140	428.571	1	140
206	5	200	33	R,7485	204	294.118	1	204
207	5	200	33	R,4891	2234	26.8577	1	2234
208	5	200	33	R,5640	Visit end	Visit end	Visit end	Visit end
209	5	200	33	R,5876	16	3750	1	110
210	5	200	33	R,5484	110	545.455	1	469
211	5	200	33	R,8580	469	127.932	1	109
212	5	200	28	R,4609	109	550.459	1	234
213	5	200	33	R,4656	234	256.41	1	266
Visit end				Visit end	266	225.564	1	281
214	5	200	33	R,6657	281	213.523	1	188
215	5	200	33	R,6078	188	319.149	1	172
216	5	200	33	R,6344	172	348.837	1	266
217	5	200	33	R,5125	266	225.564	1	141
218	5	200	1	R,141	141	425.532	1	625
219	5	200	33	R,4532	625	96	1	3297
220	5	200	33	R,5422	3297	18.1984	1	Visit end
221	5	200	33	R,6328	Visit end	Visit end	Visit end	172
222	5	200	33	R,4875	16	3750	1	219
223	5	200	33	R,5375	172	348.837	1	359
224	5	200	33	R,4703	219	273.973	1	406
225	5	200	33	R,2297	359	167.131	1	109
Visit end				Visit end	406	147.783	1	110
226	5	200	33	R,8958	109	550.459	1	469
227	5	200	6	R,390	110	545.455	1	312
228	5	200	33	R,5563	469	127.932	1	2281
229	5	200	33	R,4672	312	192.308	1	2688
230	5	200	33	R,4906	2297	26.121	1	Visit end
231	5	200	33	R,4016	2688	22.3214	1	375
232	5	200	33	R,5109	Visit end	Visit end	Visit end	266
233	5	200	33	R,4563	16	3750	1	109
234	5	200	31	R,5328	375	160	1	157
235	5	200	31	R,4203	266	225.564	1	141
236	5	200	33	R,4953	109	550.459	1	188
237	5	200	33	R,4125	157	382.166	1	157
238	5	200	25	R,1297	141	425.532	1	188
Visit end				Visit end	188	319.149	1	172
239	5	200	33	R,10656	157	382.166	1	500
240	5	200	33	R,8031	188	319.149	1	3828
241	5	200	33	R,7470	172	348.837	1	Visit end
242	5	200	33	R,5922	500	120	1	297
243	5	200	33	R,4641	3828	15.674	1	250
244	5	200	30	R,4922	Visit end	Visit end	Visit end	171
245	5	200	30	R,7656	16	3750	1	313
246	5	200	33	R,4797	297	202.02	1	282
247	5	200	28	R,5048	250	240	1	172
248	5	200	33	R,5203	171	350.877	1	141
249	5	200	25	R,1375	313	191.693	1	907
Visit end				Visit end	282	212.766	1	3564
250	5	200	33	R,12984	172	348.837	1	Visit end
251	5	200	33	R,8141	141	425.532	1	171
252	5	200	33	R,5922	907	66.1521	1	265
253	5	200	33	R,5734	3564	16.835	1	391
254	5	200	33	R,6312	Visit end	Visit end	Visit end	328
255	5	200	33	R,3516	16	3750	1	250
256	5	200	33	R,4390	171	350.877	1	282
257	5	200	33	R,4468	265	226.415	1	312
258	5	200	33	R,4828	391	153.453	1	172
259	5	200	33	R,6297	328	182.927	1	156
260	5	200	33	R,5156	250	240	1	265
261	5	200	33	R,2797	282	212.766	1	141
Visit end				Visit end	312	192.308	1	Visit end
262	5	200	33	R,14813	172	348.837	1	219
263	5	200	33	R,7235	156	384.615	1	250
264	5	200	33	R,7797	265	226.415	1	281
265	5	200	33	R,6844	141	425.532	1	188
266	5	200	33	R,6547	Visit end	Visit end	Visit end	578
267	5	200	33	R,6359	15	4000	1	500
268	5	200	33	R,4828	219	273.973	1	250
269	5	200	33	R,5718	250	240	1	234
270	5	200	33	R,5234	281	213.523	1	719
271	5	200	33	R,4578	188	319.149	1	1000
Visit end				Visit end	578	103.806	1	Visit end
272	5	200	33	R,7891	500	120	1	266
273	5	200	33	R,6080	250	240	1	219
274	5	200	33	R,7406	234	256.41	1	187
275	5	200	33	R,5563	719	83.4492	1	250
276	5	200	33	R,4468	1000	60	1	94
277	5	200	33	R,4875	Visit end	Visit end	Visit end	188
278	5	200	33	R,5422	16	3750	1	266
279	5	200	33	R,5172	266	225.564	1	234
280	5	200	33	R,4656	219	273.973	1	1219
281	5	200	33	R,4813	187	320.856	1	219
282	5	200	33	R,4938	250	240	1	344
283	5	200	33	R,5219	110	545.455	1	7484
Visit end				Visit end	188	319.149	1	Fin Bloc
284	5	200	33	R,11689	266	225.564	1	Fin Bloc
285	5	200	33	R,9062	234	256.41	1	Visit end
286	5	200	33	R,9220	1219	49.2207	1	125
287	5	200	33	R,7578	219	273.973	1	156
288	5	200	5	R,375	344	174.419	1	281
289	5	200	33	R,6844	7484	8.0171	1	4016
290	5	200	33	R,8546	Fin Bloc	Fin Bloc	Fin Bloc	3063
291	5	200	33	R,10907	Fin Bloc	Fin Bloc	Fin Bloc	7547
292	5	200	28	R,4923	Visit end	Visit end	Visit end	16672
293	5	200	29	R,5359	16	3750	1	328
294	5	200	33	R,4969	125	480	1	579
Visit end				Visit end	156	384.615	1	266
295	5	200	33	R,6078	281	213.523	1	20938
296	5	200	33	R,6672	4016	14.9402	1	18390
297	5	200	5	R,344	3063	19.5886	1	1578
298	5	200	33	R,5844	7547	7.95018	1	66486
299	5	200	33	R,6516	16672	3.59885	1	172
300	5	200	33	R,4546	328	182.927	1	188
301	5	200	33	R,8187	579	103.627	1	250
302	5	200	33	R,6189	266	225.564	1	297
303	5	200	33	R,5734	20938	2.8656	1	297
304	5	200	33	R,5109	18390	3.26264	1	110
305	5	200	33	R,3547	1578	38.0228	1	110
306	5	200	33	R,4000	66486	0.902446	1	469
307	5	200	25	R,1407	172	348.837	1	7875
Fin Bloc				Fin Bloc	188	319.149	1	344
Fin Bloc				Fin Bloc	250	240	1	641
Visit end				Visit end	297	202.02	1	2406
308	1	1	1	R,7906	297	202.02	1	157
309	1	1	1	R,797	110	545.455	1	67938
310	1	1	1	R,516	110	545.455	1	30625
311	1	1	1	R,1156	469	127.932	1	234
312	1	1	1	R,1093	7875	7.61905	1	6500
313	1	1	1	R,859	344	174.419	1	1344
314	1	1	1	R,1188	641	93.6037	1	29625
315	1	1	1	R,1343	2406	24.9377	1	14548
316	1	1	1	R,625	157	382.166	1	91969
317	1	1	1	R,437	67938	0.883158	1	421
318	1	1	1	R,547	30625	1.95918	1
319	1	1	1	R,938	234	256.41	1
320	1	1	1	R,1000	6500	9.23077	1
321	1	1	1	R,828	1344	44.6429	1
322	1	1	1	R,4265	29625	2.02532	1
323	1	1	1	R,797	14548	4.12428	1
324	1	1	1	R,375	91969	0.652394	1
325	1	1	1	R,281	421	142.518	1
326	1	1	1	R,468
327	1	1	1	R,500
328	1	1	1	R,2093
329	1	1	1	R,312
330	1	1	1	R,1906
331	1	1	1	R,469
332	1	1	1	R,312
333	1	1	1	R,406
334	1	1	1	R,375
335	1	1	1	R,281
336	1	1	1	R,1704
337	1	1	1	R,656
338	1	1	1	R,438
339	1	1	1	R,578
340	1	1	1	R,218
341	1	1	0	R,110
342	1	1	1	R,265
343	1	1	1	R,766
344	1	1	1	R,266

[truncated: 7 more sheets: ISI, Reinforcers Per Visit, IRT, Response Duration, Visit Duration, Response Rate, PRP]
