# Supplementary material for: An Assessment of Fixed Interval Timing in Free-Flying Honey Bees (Apis mellifera ligustica): An Analysis of Individual Performance
Source: PLoS One. 2014 Jul 1;9(7):e101262. doi: 10.1371/journal.pone.0101262 (PMC4077790; doi:10.1371/journal.pone.0101262)
Supplement: File S2 — 0-15-X Raw Data. Contains all ten 0-15-X subjects' cleaned data as well as group analyses of intersession interval, reinforcers per visit, responses per reinforce per visit, interresponse times, response duration, visit duration, response rate, and post reinforcement pause. (XLSX) [file pone.0101262.s002.xlsx]

## Sheet: B1
Essai	Goutte	Intervalle	Quantité consommée	Response Length	Inter Reinforcement Interval	Inter Reinforcement Rate	Inter Reinforcement Response	IRT	Load Size	Reinforcers Per Visit	Resp P Visit	Interval Inter-Visit	Visit Length	Response Rate Per Visit		Notes:
2	5	200	33	R,16720	563	106.572	1	563	330	10	10	574544	102335	5.8631		drop out; 30min
3	5	200	33	R,10985	141	425.532	1	141	330	10	10	794804	85818	6.99154
4	5	200	33	R,8656	281	213.523	1	281	363	11	11	511746	88879	7.42583
5	5	200	33	R,8564	515	116.505	1	515	332	11	11	625403	81566	8.09161
6	5	200	33	R,10407	266	225.564	1	266	330	10	10	765299	71753	8.36202
7	5	200	33	R,7017	468	128.205	1	468	Fin Bloc	Fin Bloc	Fin Bloc	Fin Bloc	Fin Bloc	Fin BLoc
8	5	200	33	R,8797	860	69.7674	1	860	Fin Bloc	Fin Bloc	Fin Bloc	Fin Bloc	Fin Bloc	Fin BLoc
9	5	200	33	R,8219	141	425.532	1	141	297	9	9	623404	65909	8.19311
10	5	200	33	R,8734	6157	9.74501	1	6157	303	10	49	398561	222870	13.1915
11	5	200	33	R,4844	Visit end	Visit end	Visit end	Visit end	330	10	53	544598	238197	13.3503
Visit end				Visit end	156	384.615	1	156	264	8	40	494987	198556	12.0873
12	5	200	33	R,12720	547	109.689	1	547	330	10	40	451141	233120	10.2951
13	5	200	33	R,11875	438	136.986	1	438	264	8	34	445110	175523	11.6224
14	5	200	33	R,7501	141	425.532	1	141	264	8	37	444470	190382	11.6608
15	5	200	33	R,8657	921	65.1466	1	921	330	10	41	507614	235183	10.4599
16	5	200	33	R,9625	312	192.308	1	312	264	8	31	564800	184366	10.0886
17	5	200	33	R,7689	422	142.18	1	422	297	9	34	524613	210602	9.68652
18	5	200	33	R,8594	547	109.689	1	547	264	8	35	540421	198538	10.5773
19	5	200	33	R,7376	579	103.627	1	579	231	7	29	601644	180415	9.64443
20	5	200	33	R,5640	Visit end	Visit end	Visit end	Visit end	264	8	24	649584	192570	7.4778
21	5	200	33	R,2078	157	382.166	1	157	264	8	26	468641	182230	8.56061
Visit end				Visit end	1391	43.1344	1	1391	198	6	19	919002	137113	8.31431
22	5	200	33	R,15126	375	160	1	375	236	8	20	1593181	185103	6.48288
23	5	200	33	R,7859	219	273.973	1	219	231	7	23		176288	7.8281
24	5	200	33	R,8188	219	273.973	1	219
25	5	200	33	R,7844	171	350.877	1	171
26	5	200	33	R,7937	250	240	1	250
27	5	200	33	R,6095	375	160	1	375
28	5	200	33	R,7329	234	256.41	1	234
29	5	200	33	R,7734	234	256.41	1	234
30	5	200	33	R,6298	Visit end	Visit end	Visit end	Visit end
31	5	200	33	R,6969	172	348.837	1	172
32	5	200	33	R,3875	109	550.459	1	109
Visit end				Visit end	437	137.3	1	437
33	5	200	33	R,14110	141	425.532	1	141
34	5	200	33	R,9048	250	240	1	250
35	5	200	33	R,9250	187	320.856	1	187
36	5	200	33	R,8048	203	295.567	1	203
37	5	200	33	R,8437	203	295.567	1	203
38	5	200	33	R,7485	125	480	1	125
39	5	200	33	R,7564	281	213.523	1	281
40	5	200	33	R,7234	Visit end	Visit end	Visit end	Visit end
41	5	200	33	R,6469	141	425.532	1	141
42	5	200	20	R,1078	125	480	1	125
43	5	200	15	R,735	110	545.455	1	110
Visit end				Visit end	125	480	1	125
44	5	200	33	R,12875	188	319.149	1	188
45	5	200	33	R,6470	203	295.567	1	203
46	5	200	33	R,6171	329	182.371	1	329
47	5	200	33	R,6156	250	240	1	250
48	5	200	33	R,6454	406	147.783	1	406
49	5	200	33	R,6250	Visit end	Visit end	Visit end	Visit end
50	5	200	33	R,6718	266	225.564	1	266
51	5	200	33	R,5376	188	319.149	1	188
52	5	200	33	R,8406	188	319.149	1	188
53	5	200	33	R,5000	109	550.459	1	109
Visit end				Visit end	172	348.837	1	172
54	5	200	33	R,8657	109	550.459	1	109
55	5	200	33	R,8984	157	382.166	1	157
56	5	200	33	R,7265	156	384.615	1	156
57	5	200	33	R,6376	Fin Bloc	Fin Bloc	Fin Bloc	Fin Bloc
58	5	200	33	R,7953	Fin Bloc	Fin Bloc	Fin Bloc	Fin Bloc
59	5	200	33	R,7016	Visit end	Visit end	Visit end	Visit end
60	5	200	33	R,6985	20172	20.8209	7	171
61	5	200	33	R,6547	21079	19.925	7	109
62	5	200	33	R,4781	17126	17.5172	5	297
Fin Bloc				Fin Bloc	15063	15.9331	4	4578
Fin Bloc				Fin Bloc	15048	27.9107	7	109
Visit end				Visit end	15407	15.5773	4	2203
63	5	200	33	R,7329	15189	3.95023	1	7704
64	5	200	33	N,985	20875	20.1198	7	156
65	5	200	33	N,563	22814	15.7798	6	4156
66	5	200	33	N,1250	Visit end	Visit end	Visit end	375
67	5	200	33	N,906	21297	22.5384	8	532
68	5	200	33	N,422	17766	20.2634	6	454
69	5	200	6	N,875	15032	31.9319	8	5265
70	5	200	33	R,7735	22673	13.2316	5	5922
71	5	200	33	N,672	30172	9.94299	5	125
72	5	200	33	N,922	16126	11.1621	3	219
Visit end				N,656	20845	17.2703	6	2171
73	5	200	33	N,796	14626	24.6137	6	2922
74	5	200	33	N,360	19016	15.7762	5	8469
75	5	200	33	N,813	Visit end	Visit end	Visit end	172
76	5	200	33	R,6609	18048	16.6223	5	9579
77	5	200	33	N,719	18593	16.1351	5	250
78	5	200	33	N,797	21611	16.6582	6	812
79	5	200	33	N,579	22579	15.944	6	125
80	5	200	33	N,1125	24001	14.9994	6	344
81	5	200	33	R,6891	26126	11.4828	5	172
82	5	200	33	N,1265	14986	20.0187	5	250
Visit end				N,2079	Visit end	Visit end	Visit end	281
83	5	200	33	N,906	18938	19.0094	6	500
84	5	200	33	R,5875	19626	15.2858	5	9813
85	5	200	33	N,422	16127	11.1614	3	328
86	5	200	33	N,687	15969	15.0291	4	110
87	5	200	33	N,422	17892	6.70691	2	12235
88	5	200	33	N,485	21485	13.9632	5	203
89	5	200	33	N,672	17312	20.7948	6	15189
90	5	200	33	N,875	25986	9.23574	4	140
Visit end				R,6719	16422	14.6145	4	313
91	5	200	33	N,531	Visit end	Visit end	Visit end	4562
92	5	200	33	N,578	14938	16.0664	4	375
93	5	200	33	N,1422	17485	20.5891	6	5047
94	5	200	33	R,375	22360	10.7335	4	547
95	5	200	33	R,6454	15282	11.7786	3	5969
96	5	200	33	N,672	15563	19.2765	5	188
97	5	200	33	N,453	19533	12.2869	4	94
98	5	200	33	N,875	16672	21.5931	6	657
99	5	200	33	N,703	Visit end	Visit end	Visit end	6109
100	5	200	33	N,641	14953	24.0754	6	4656
Visit end				N,578	15673	15.313	4	7626
101	5	200	33	R,7094	16594	14.4631	4	Visit end
102	5	200	33	N,672	20048	11.9713	4	219
103	5	200	33	N,468	16063	18.6765	5	297
104	5	200	33	N,1031	19938	15.0466	5	360
105	5	200	33	N,563	17516	13.7018	4	3484
106	5	200	33	N,750	Visit end	Visit end	Visit end	297
107	5	200	33	R,5016	20220	14.8368	5	2735
108	5	200	33	Visit end	19734	15.2022	5	343
Visit end				R,8595	21298	14.0858	5	7953
109	5	200	33	N,1562	17564	20.4965	6	375
110	5	200	33	N,531	20753	11.5646	4	157
111	5	200	33	N,562	22688	13.2228	5	3515
112	5	200	33	N,1344	17423	10.3312	3	500
113	5	200	33	N,406	15626	15.359	4	171
114	5	200	33	N,547	17501	10.2851	3	9688
115	5	200	33	N,657	Visit end	Visit end	Visit end	140
116	5	200	33	R,5813	19767	12.1414	4	250
Visit end				N,1031	19954	15.0346	5	453
117	5	200	33	N,500	17188	10.4724	3	234
118	5	200	33	N,891	15594	15.3905	4	2891
119	5	200	33	N,391	18343	16.355	5	125
120	5	200	33	N,547	21094	14.2221	5	204
121	5	200	33	R,5469	19642	12.2187	4	6750
122	5	200	33	N,469	Visit end	Visit end	Visit end	187
123	5	200	33	N,845	18719	16.0265	5	4906
124	5	200	33	N,375	15704	11.462	3	218
125	5	200	33	N,359	22454	10.6885	4	3188
126	5	200	33	N,1266	25860	4.64037	2	9485
Visit end				N,468	18218	19.7607	6	171
127	5	200	33	N,203	20111	14.9172	5	3969
128	5	200	33	R,4281	17751	13.5204	4	4406
129	5	200	33	N,641	16204	14.8112	4	658
130	5	200	33	N,2657	Visit end	Visit end	Visit end	17250
131	5	200	33	N,438	15	4000	1	688
132	5	200	33	N,953	17328	17.313	5	2954
133	5	200	33	R,5344	29829	8.04586	4	11297
134	5	200	33	N,500	19626	15.2858	5	188
Visit end				N,938	18375	6.53061	2	266
135	5	200	33	N,859	22328	13.436	5	3156
136	5	200	33	N,1421	14767	16.2525	4	860
137	5	200	33	R,6594	14782	12.177	3	5172
138	5	200	33	N,734	Visit end	Visit end	Visit end	7751
139	5	200	33	N,453	15	28000	7	468
140	5	200	33	R,5953	17485	17.1576	5	172
141	5	200	33	N,515	14750	12.2034	3	203
142	5	200	33	N,688	17126	17.5172	5	2579
143	5	200	33	N,1187	45252	6.62954	5	6109
Visit end				N,718	16063	18.6765	5	282
144	5	200	33	N,344	21330	14.0647	5	328
145	5	200	33	R,6141	Visit end	Visit end	Visit end	234
146	5	200	33	N,547	16	3750	1	4048
147	5	200	33	N,703	19939	12.0367	4	5015
148	5	200	33	N,563	17750	13.5211	4	6141
149	5	200	33	N,641	22767	7.90618	3	Visit end
150	5	200	33	N,2359	25453	4.71457	2	172
151	5	200	33	R,5797	15906	11.3165	3	547
Visit end				N,625	24188	9.92228	4	2969
152	5	200	33	N,531	17672	6.7904	2	2672
153	5	200	33	N,1344	Visit end	Visit end	Visit end	8642
154	5	200	33	N,750	15	8000	2	281
155	5	200	33	R,6657	19580	18.3861	6	266
156	5	200	33	Visit end	19376	12.3865	4	4125
157	5	200	33	R,7031	15189	7.90045	2	3047
158	5	200	33	N,1578	15111	15.8825	4	8359
Visit end				N,484	15580	11.5533	3	391
159	5	200	33	N,344	24313	4.93563	2	500
160	5	200	33	N,640	20673	8.70701	3	266
161	5	200	33	R,5767	Visit end	Visit end	Visit end	797
162	5	200	33	N,625	15	8000	2	4438
163	5	200	33	N,359	15437	11.6603	3	10767
164	5	200	33	N,922	16360	14.6699	4	469
165	5	200	33	N,609	15267	11.7901	3	282
166	5	200	33	R,6423	17048	10.5584	3	1766
Visit end				N,1281	23516	5.10291	2	7422
167	5	200	33	N,969	Visit end	Visit end	Visit end	406
168	5	200	33	N,515	16	15000	4	8344
169	5	200	33	N,484	24283	7.41259	3	391
170	5	200	33	N,1203	15127	7.93284	2	265
171	5	200	33	R,7593	21453	2.79681	1	4235
172	5	200	33	N,531	34111	7.03585	4	6203
173	5	200	33	N,562	17283	10.4149	3	297
174	5	200	33	N,625	17844	13.4499	4	9048
Visit end				N,1828	16531	7.25909	2	265
175	5	200	33	N,344	Visit end	Visit end	Visit end	3546
176	5	200	33	R,6813	16	3750	1	8188
177	5	200	33	N,500	20610	11.6448	4	422
178	5	200	33	N,828	22517	10.6586	4	11266
179	5	200	33	N,625	22922	7.85272	3	485
180	5	200	33	N,922	25390	4.72627	2	641
Visit end				N,687	19265	9.34337	3	4000
181	5	200	33	R,6016	20845	11.5136	4	7032
182	5	200	33	N,610				328
183	5	200	5	N,735				313
184	5	200	33	N,688				Visit end
185	5	200	33	N,406				172
186	5	200	33	R,6469				219
187	5	200	33	N,563				703
188	5	200	33	N,625				3454
Visit end				N,640				6468
189	5	200	33	N,672				4875
190	5	200	33	R,5718				438
191	5	200	33	N,469				375
192	5	200	33	Visit end				5094
193	5	200	33	R,6625				4876
194	5	200	33	N,703				6078
195	5	200	33	N,781				375
				N,547				3157
				N,188				11079
				N,828				141
				R,6516				360
				N,671				3328
				N,563				9078
				N,765				6047
				N,766				9344
				R,7016				172
				N,578				10281
				N,938				391
				R,6047				578
				N,1484				6250
				N,812				484
				N,766				719
				R,5953				484
				N,2501				453
				R,8250				547
				N,719				7890
				N,1266				421
				N,625				5891
				N,1203				6188
				R,5267				10907
				N,516				3093
				N,1109				5844
				N,3657				532
				N,984				4641
				N,469				Visit end
				R,6329				1797
				N,782				719
				N,875				3672
				N,922				7250
				R,5094				156
				N,1016				203
				N,843				4078
				N,453				5188
				R,6266				454
				Visit end				4375
				R,7969				3515
				N,563				531
				N,468				4704
				N,469				12734
				R,7203				297
				N,783				11985
				N,422				171
				N,812				281
				N,718				125
				N,296				344
				R,6579				4376
				N,235				6703
				N,125				4016
				N,516				6173
				R,6234				359
				N,719				6938
				N,2110				266
				R,6110				469
				N,1750				3218
				N,672				828
				N,562				4094
				N,750				3625
				R,6469				422
				N,703				Visit end
				N,781				172
				N,563				188
				R,6297				562
				N,765				657
				N,938				3687
				N,766				6219
				N,516				312
				N,1187				3797
				R,5892				3281
				N,515				4547
				Visit end				328
				R,10314				1406
				N,687				5016
				N,672				7484
				N,656				391
				N,672				3640
				N,781				5141
				R,6047				9250
				N,735				219
				N,2173				484
				N,828				6422
				R,7297				437
				N,922				5579
				N,453				7516
				N,985				140
				R,8938				265
				N,531				3860
				N,532				5000
				N,563				5547
				R,5000				4579
				N,859				312
				N,750				4890
				N,985				359
				N,328				4485
				R,6719				4954
				N,1250				375
				N,735				Visit end
				N,516				297
				N,656				500
				R,5860				3297
				N,859				6843
				N,844				6673
				N,485				297
				R,5329				484
				N,937				4344
				N,515				5797
				N,1718				6328
				N,750				4703
				Visit end				328
				R,4328				5375
				N,422				266
				N,422				7812
				N,750				219
				N,1016				562
				R,6047				343
				N,547				3859
				N,703				4015
				N,531				4297
				N,703				5376
				R,7204				4861
				N,766				172
				N,235				8485
				N,1438				437
				N,375				313
				R,5000				5687
				N,2454				4468
				N,782				9001
				N,188				360
				N,188				5047
				N,657				10188
				R,7890				172
				N,828				531
				N,781				7047
				N,250				5048
				R,7594				500
				N,1250				6141
				N,344				9923
				N,563				Visit end
				N,625				438
				R,5328				2953
				N,656				2375
				N,1172				12595
				R,7188				187
				N,1109				2797
				N,641				4766
				N,1078				4640
				R,5859				4845
				N,750				140
				N,187				5563
				R,5938				9610
				Visit end				141
				R,7312				516
				N,500				2203
				N,469				9828
				N,437				406
				R,6063				406
				N,547				9485
				N,656				719
				N,750				4859
				N,766				203
				R,7500				531
				N,1172				3063
				N,703				6781
				R,6109				5328
				N,2172				4985
				N,531				4672
				N,203				3250
				R,6361				5267
				N,859				Visit end
				N,547				438
				N,781				3625
				N,281				3844
				R,6423				4671
				N,782				4156
				N,531				2734
				N,2531				4453
				N,1344				7594
				R,6657				4250
				N,296				7454
				N,610				125
				N,562				8844
				R,6359				8265
				Visit end				16751
				R,5188				172
				N,453				875
				N,531				687
				N,438				7250
				N,563				344
				R,5516				5343
				N,267				281
				N,656				250
				R,7547				3298
				N,656				8172
				N,828				5532
				N,297				562
				R,6594				6517
				N,844				4734
				R,5595				4125
				N,656				266
				N,719				3939
				N,734				3922
				N,1047				6093
				N,391				Visit end
				R,7219				188
				N,750				2563
				N,563				2937
				N,578				6282
				N,687				2797
				R,5156				3468
				N,453				5219
				N,547				3843
				N,813				14876
				R,6562				610
				N,984				3297
				N,422				3171
				N,578				5703
				R,6204				4563
				Visit end				11969
				R,5234				5687
				N,734				531
				N,578				906
				N,406				3484
				N,843				4657
				R,4736				9781
				N,1016				798
				N,672				3156
				N,735				5875
				R,7140				3469
				N,828				4266
				N,172				8375
				N,485				156
				N,797				266
				R,6344				500
				N,719				3421
				R,7517				282
				N,1578				4000
				N,188				439
				N,531				Visit end
				N,672				360
				R,5812				2734
				N,735				2594
				N,140				4954
				N,594				4719
				R,5844				3250
				N,907				3594
				N,1078				6797
				R,6078				406
				N,1422				2813
				N,625				7453
				N,172				234
				N,609				4032
				N,609				453
				N,453				422
				Visit end				5343
				R,7548				594
				N,812				36205
				N,250				328
				N,406				265
				N,656				2656
				R,5469				4735
				N,641				5875
				N,468				578
				R,8392				3141
				N,500				4547
				N,578				422
				N,844				11360
				N,250				Visit end
				R,5860				3188
				N,890				4078
				N,532				4235
				N,641				4813
				N,172				6015
				R,5422				3984
				N,547				484
				N,594				4485
				N,500				5814
				N,563				4969
				R,7859				10516
				N,157				9906
				N,250				14484
				N,750				6594
				N,125				3187
				R,7860				5000
				Visit end				4718
				R,5437				4376
				N,297				3031
				N,2485				10156
				N,843				6141
				R,5220				10531
				N,1485				4250
				N,1047				Visit end
				N,250				313
				R,6718				171
				N,687				2782
				N,781				4235
				R,5829				1657
				N,1063				7234
				R,6548				515
				N,547				5047
				N,578				3812
				R,5235				8517
				N,829				4157
				N,453				10532
				N,625				172
				R,4672				3547
				N,1000				4282
				R,4845				5360
				N,125				5813
				Visit end				3329
				R,5219				5610
				N,1125				8015
				N,501				15626
				N,468				6750
				N,609				3391
				N,485				8314
				R,5344				9906
				N,157				Visit end
				N,828				297
				N,500				5828
				R,4625				8000
				N,500				406
				R,4376				4047
				N,672				5281
				N,297				4297
				N,781				5437
				R,5296				4516
				N,156				3782
				N,672				563
				R,6281				4875
				N,672				10470
				R,5392				4140
				N,1578				18548
				N,640				250
				R,5251				5406
				N,703				7234
				Visit end				Visit end
				R,6188				7969
				N,609				3392
				N,703				11719
				R,5298				13939
				N,907				204
				N,781				21453
				N,641				281
				R,6234				312
				N,907				4766
				N,625				27268
				R,6390				516
				N,609				3828
				N,531				11861
				R,5188				4813
				N,828				2875
				R,6110				2829
				N,140				5859
				N,579				6218
				N,453				7969
				Visit end				Visit end
				R,5593				203
				N,578				2937
				N,625				3125
				R,5140				12407
				N,984				5953
				R,235				406
				R,6330				6593
				N,844				7845
				N,94				172
				N,546				328
				R,5781				21110
				N,672				10140
				N,406				14531
				R,5140				6578
				N,718				6328
				N,375				5156
				N,375				266
				R,5017				6439
				N,2344				5047
				R,5219				6484
				Visit end				328
				R,5751				7860
				N,969
				N,297
				N,672
				R,5172
				N,719
				N,141
				N,860
				R,4578
				N,1109
				N,203
				R,4751
				N,719
				R,5142
				N,578
				N,625
				R,5375
				N,906
				N,812
				N,891
				R,5235
				N,156
				N,375

## Sheet: B2
Essai	Goutte	Intervalle	Quantité consommée	Response Length	Inter Reinforcement Interval	Inter Reinforcement Rate	Inter Reinforcement Response	IRT	Load Size	Reinforcers Per Visit	Resp	Interval Inter-Visit	Visit Length	Response Rate Per Visit		notes:
2	5	200	29	R,15861	359	167.131	1	359	227	7	7	226385	73394	5.72254		V25 is part of V24		R,15861	R,15861
3	5	200	33	R,6031	282	212.766	1	282	330	10	10	195256	71174	8.43004				R,6031	R,6031
4	5	200	33	R,7515	188	319.149	1	188	264	8	8	199773	61127	7.8525				R,7515	R,7515
5	5	200	33	R,8563	750	80	1	750	330	10	10	168583	62064	9.66744				R,8563	R,8563
6	5	200	33	R,7485	328	182.927	1	328	297	9	9	141661	56393	9.57566				R,7485	R,7485
7	5	200	33	R,9063	4563	13.1492	1	4563	Fin Bloc	Fin Bloc	Fin Bloc	Fin Bloc	Fin Bloc	Fin BLoc				R,9063	R,9063
8	5	200	33	R,12406	Visit end	Visit end	Visit end	Visit end	Fin Bloc	Fin Bloc	Fin Bloc	Fin Bloc	Fin Bloc	Fin BLoc				R,12406	R,12406
Visit end				Visit end	187	320.856	1	187	264	8	8	111034	55455	8.65567				Visit end	Visit end
9	5	200	33	R,5422	140	428.571	1	140	231	7	24	96503	154257	9.33507				R,5422	R,5422
10	5	200	33	R,6141	141	425.532	1	141	198	6	22	81174	138213	9.55048				R,6141	R,6141
11	5	200	33	R,5845	500	120	1	500	198	6	19	110972	121614	9.37392				R,5845	R,5845
12	5	200	33	R,7828	2063	29.0839	1	2063	198	6	22	73408	144787	9.11684				R,7828	R,7828
13	5	200	33	R,7734	438	136.986	1	438	231	7	30	133239	174740	10.301				R,7734	R,7734
14	5	200	33	R,6188	3797	15.8019	1	3797	198	6	18	104067	125332	8.61711				R,6188	R,6188
15	5	200	33	R,4797	2281	26.3043	1	2281	165	5	20	123659	100318	11.962				R,4797	R,4797
16	5	200	33	R,5297	2063	29.0839	1	2063	198	6	23	112754	113754	12.1314				R,5297	R,5297
17	5	200	33	R,5094	Visit end	Visit end	Visit end	Visit end	198	6	17	86784	127554	7.99661				R,5094	R,5094
18	5	200	33	R,5218	281	213.523	1	281	165	5	19	113425	130678	8.72373				R,5218	R,5218
Visit end				Visit end	578	103.806	1	578	132	4	19	78346	88254	12.9173				Visit end	Visit end
19	5	200	33	R,7220	657	91.3242	1	657	165	5	21	95768	105036	11.9959				R,7220	R,7220
20	5	200	33	R,7422	1626	36.9004	1	1626	165	5	19	120175	122632	9.29611				R,7422	R,7422
21	5	200	33	R,5875	1875	32	1	1875	165	5	16	353854	171209	5.60718				R,5875	R,5875
22	5	200	33	R,6000	1813	33.0943	1	1813	165	5	14	179474	123896	6.77988				R,6000	R,6000
23	5	200	33	R,6828	2172	27.6243	1	2172	165	5	21	68206	107926	11.6747				R,6828	R,6828
24	5	200	33	R,7109	Visit end	Visit end	Visit end	Visit end	165	5	16	117582	125754	7.63395				R,7109	R,7109
25	5	200	33	R,6734	422	142.18	1	422	231	7	17	128597	128621					R,6734	R,6734
26	5	200	33	R,4937	172	348.837	1	172	198	6	16	166037	132349	7.25355				R,4937	R,4937
Visit end				Visit end	531	112.994	1	531	Fin Bloc	Fin Bloc	Fin Bloc	Fin Bloc	Fin Bloc	Fin BLoc				Visit end	Visit end
27	5	200	33	R,7781	532	112.782	1	532	Fin Bloc	Fin Bloc	Fin Bloc	Fin Bloc	Fin Bloc	Fin BLoc				R,7781	R,7781
28	5	200	33	R,5172	2266	26.4784	1	2266	198	6	17	61081	139519	7.31083				R,5172	R,5172
29	5	200	33	R,7391	1220	49.1803	1	1220	58	58	58		603740	5.76407				R,7391	R,7391
30	5	200	33	R,5547	1343	44.6761	1	1343										R,5547	R,5547
31	5	200	33	R,5296	969	61.9195	1	969										R,5296	R,5296
32	5	200	33	R,5859	1640	36.5854	1	1640										R,5859	R,5859
33	5	200	33	R,4563	Visit end	Visit end	Visit end	Visit end										R,4563	R,4563
34	5	200	33	R,3641	281	213.523	1	281										R,3641	R,3641
35	5	200	33	R,4547	391	153.453	1	391										R,4547	R,4547
36	5	200	33	R,3172	406	147.783	1	406										R,3172	R,3172
Visit end				Visit end	2016	29.7619	1	2016										Visit end	Visit end
37	5	200	33	R,8735	3625	16.5517	1	3625										R,8735	R,8735
38	5	200	33	R,4890	1640	36.5854	1	1640										R,4890	R,4890
39	5	200	33	R,3751	266	225.564	1	266										R,3751	R,3751
40	5	200	33	R,4219	1750	34.2857	1	1750										R,4219	R,4219
41	5	200	33	R,5234	Visit end	Visit end	Visit end	Visit end										R,5234	R,5234
42	5	200	33	R,5219	422	142.18	1	422										R,5219	R,5219
43	5	200	33	R,5547	375	160	1	375										R,5547	R,5547
44	5	200	33	R,5313	328	182.927	1	328										R,5313	R,5313
45	5	200	33	R,3110	500	120	1	500										R,3110	R,3110
Visit end				Visit end	7609	7.8854	1	7609										Visit end	Visit end
46	5	200	33	R,8125	313	191.693	1	313										R,8125	R,8125
47	5	200	33	R,7751	422	142.18	1	422										R,7751	R,7751
48	5	200	33	R,5750	Fin Bloc	Fin Bloc	Fin Bloc	Fin Bloc										R,5750	R,5750
49	5	200	33	R,5250	Fin Bloc	Fin Bloc	Fin Bloc	Fin Bloc										R,5250	R,5250
50	5	200	33	R,4906	Visit end	Visit end	Visit end	Visit end										R,4906	R,4906
51	5	200	33	R,5251	16954	17.6949	5	359										R,5251	R,5251
52	5	200	33	R,4328	18766	15.9864	5	1859										R,4328	R,4328
53	5	200	33	R,4125	19064	12.5892	4	282										R,4125	R,4125
Fin Bloc				Fin Bloc	19610	9.17899	3	5657										Fin Bloc	Fin Bloc
Fin Bloc				Fin Bloc	15861	15.1315	4	4719										Fin Bloc	Fin Bloc
Visit end				Visit end	27235	4.4061	2	531										Visit end	Visit end
54	5	200	33	R,7251	Visit end	Visit end	Visit end	531										R,7251	R,7251
55	5	200	33	N,1532	15189	19.7511	5	4032										N,1532	N,1532
56	5	200	33	N,1109	15799	11.3931	3	3875										N,1109	N,1109
57	5	200	33	N,734	35564	8.4355	5	5656										N,734	N,734
58	5	200	33	N,703	17127	14.013	4	235										N,703	N,703
59	5	200	33	R,5360	17424	10.3306	3	6672										R,5360	R,5360
60	5	200	33	N,1344	Visit end	Visit end	Visit end	4375										N,1344	N,1344
Visit end				N,890	16923	10.6364	3	3626										N,890	N,890
61	5	200	33	N,1204	16844	17.8105	5	1609										N,1204	N,1204
62	5	200	33	N,703	19719	9.12825	3	6094										N,703	N,703
63	5	200	33	R,5125	15829	15.162	4	9172										R,5125	R,5125
64	5	200	33	N,1140	15423	11.6709	3	688										N,1140	N,1140
65	5	200	33	N,1344	Visit end	Visit end	Visit end	1922										N,1344	N,1344
66	5	200	33	N,1672	19032	15.7629	5	7172										N,1672	N,1672
Visit end				R,5078	19657	12.2094	4	3407										R,5078	R,5078
67	5	200	33	N,1610	17891	13.4146	4	8828										N,1610	N,1610
68	5	200	33	N,1125	18235	13.1615	4	16985										N,1125	N,1125
69	5	200	33	R,3953	20001	5.9997	2	Visit end										R,3953	R,3953
70	5	200	33	N,937	Visit end	Visit end	Visit end	641										N,937	N,937
71	5	200	33	N,844	15094	23.8505	6	1406										N,844	N,844
72	5	200	33	N,891	16000	15	4	1718										N,891	N,891
Visit end				R,5422	16640	18.0288	5	4345										R,5422	R,5422
73	5	200	33	N,1422	15190	15.7999	4	3187										N,1422	N,1422
74	5	200	33	R,4578	49595	2.4196	2	125										R,4578	R,4578
75	5	200	33	Visit end	16689	25.1663	7	4126										Visit end	Visit end
76	5	200	33	R,6126	Visit end	Visit end	Visit end	8642										R,6126	R,6126
77	5	200	33	N,1015	17033	17.6129	5	156										N,1015	N,1015
78	5	200	33	N,829	17265	13.901	4	515										N,829	N,829
Visit end				N,953	18470	12.994	4	5406										N,953	N,953
79	5	200	33	N,1095	15563	7.7106	2	4047										N,1095	N,1095
80	5	200	33	R,5985	18953	6.33145	2	21078										R,5985	R,5985
81	5	200	33	N,1593	Visit end	Visit end	Visit end	345										N,1593	N,1593
82	5	200	33	N,1313	16188	18.5322	5	1610										N,1313	N,1313
83	5	200	33	R,6265	14627	16.408	4	3796										R,6265	R,6265
84	5	200	33	N,985	15093	19.8768	5	7735										N,985	N,985
85	5	200	33	N,829	15189	11.8507	3	203										N,829	N,829
Visit end				N,1391	Visit end	Visit end	Visit end	8531										N,1391	N,1391
86	5	200	33	N,1157	16298	18.4072	5	6423										N,1157	N,1157
87	5	200	33	R,5265	15610	19.2184	5	266										R,5265	R,5265
88	5	200	33	N,984	15860	15.1324	4	Visit end										N,984	N,984
89	5	200	33	N,1672	14579	16.462	4	281										N,1672	N,1672
90	5	200	33	N,985	16250	14.7692	4	12173										N,985	N,985
91	5	200	33	R,6250	Visit end	Visit end	Visit end	1859										R,6250	R,6250
Visit end				N,813	16078	14.9272	4	266										N,813	N,813
92	5	200	33	N,1454	15062	11.9506	3	171										N,1454	N,1454
93	5	200	33	R,6234	25282	7.11969	3	3438										R,6234	R,6234
94	5	200	33	N,719	20034	8.98473	3	4687										N,719	N,719
95	5	200	33	Visit end	16142	7.43402	2	5344										Visit end	Visit end
96	5	200	33	R,5813	Visit end	Visit end	Visit end	2844										R,5813	R,5813
Visit end				N,766	22377	16.0879	6	5953										N,766	N,766
97	5	200	33	N,1844	18594	12.9074	4	8485										N,1844	N,1844
98	5	200	33	R,6125	43485	2.75957	2	297										R,6125	R,6125
99	5	200	33	N,750	16377	21.982	6	5688										N,750	N,750
100	5	200	33	N,547	Visit end	Visit end	Visit end	391										N,547	N,547
101	5	200	33	N,844	17985	20.0167	6	6328										N,844	N,844
102	5	200	33	N,797	16610	14.4491	4	2250										N,797	N,797
Visit end				R,5954	14532	16.5153	4	4843										R,5954	R,5954
103	5	200	33	N,1281	Visit end	Visit end	Visit end	6361										N,1281	N,1281
104	5	200	33	N,1156	18015	19.9833	6	Visit end										N,1156	N,1156
105	5	200	33	R,7078	17673	20.3701	6	438										R,7078	R,7078
106	5	200	33	N,859	14689	16.3388	4	938										N,859	N,859
107	5	200	33	N,1422	17782	6.7484	2	3563										N,1422	N,1422
108	5	200	33	N,844	Visit end	Visit end	Visit end	6344										N,844	N,844
Visit end				R,6078	20876	11.4965	4	4219										R,6078	R,6078
109	5	200	33	N,969	16549	14.5024	4	3860										N,969	N,969
110	5	200	33	N,1000	16267	11.0653	3	3125										N,1000	N,1000
111	5	200	33	R,5828	29016	8.2713	4	2359										R,5828	R,5828
112	5	200	33	Visit end	Visit end	Visit end	Visit end	4828										Visit end	Visit end
113	5	200	33	R,5844	28813	8.32957	4	4547										R,5844	R,5844
Visit end				N,1156	15391	7.79676	2	3829										N,1156	N,1156
114	5	200	33	N,890	69128	2.60387	3	1812										N,890	N,890
115	5	200	33	N,828	17048	17.5974	5	3953										N,828	N,828
116	5	200	33	N,656	Visit end	Visit end	Visit end	1828										N,656	N,656
117	5	200	33	R,6515	18250	9.86301	3	2421										R,6515	R,6515
Visit end				N,3626	22782	10.5346	4	3220										N,3626	N,3626
118	5	200	33	N,953	26737	6.73224	3	5672										N,953	N,953
119	5	200	33	N,906	20015	8.99326	3	6484										N,906	N,906
120	5	200	33	R,5813	Visit end	Visit end	Visit end	12032										R,5813	R,5813
121	5	200	33	N,1734	16	3750	1	3985										N,1734	N,1734
122	5	200	33	N,1235	18625	16.1074	5	7640										N,1235	N,1235
Visit end				N,781	15406	19.4729	5	Visit end										N,781	N,781
123	5	200	33	R,7438	19704	15.2253	5	500										R,7438	R,7438
124	5	200	33	N,1188	18203	16.4808	5	453										N,1188	N,1188
125	5	200	33	N,2172	Visit end	Visit end	Visit end	2594										N,2172	N,2172
126	5	200	33	N,1734	16	3750	1	2390										N,1734	N,1734
127	5	200	33	R,5219	18657	12.8638	4	2390										R,5219	R,5219
Visit end				N,1485	15844	11.3608	3	2219										N,1485	N,1485
128	5	200	33	R,5281	21220	8.48256	3	4125										R,5281	R,5281
129	5	200	33	N,1203	32767	7.32444	4	2532										N,1203	N,1203
130	5	200	33	N,1033	Visit end	Visit end	Visit end	2578										N,1033	N,1033
131	5	200	33	Visit end	17938	10.0346	3	3281										Visit end	Visit end
132	5	200	33	R,7109	15031	11.9753	3	531										R,7109	R,7109
Visit end				N,1110	37221		2	2531										N,1110	N,1110
133	5	200	33	N,687	16329	11.0233	3	3391										N,687	N,687
134	5	200	33	N,969	18640	9.65665	3	3265										N,969	N,969
135	5	200	33	N,954	18954	6.33112	2	3515										N,954	N,954
136	5	200	33	N,828	Visit end	Visit end	Visit end	3313										N,828	N,828
137	5	200	33	R,6657	15	4000	1	3953										R,6657	R,6657
Visit end				N,1156	16219	14.7975	4	203										N,1156	N,1156
138	5	200	33	N,1172	19345	9.30473	3	4594										N,1172	N,1172
139	5	200	33	N,1156	14610	4.10678	1	4594										N,1156	N,1156
140	5	200	33	R,4892	23767	7.57353	3	43736										R,4892	R,4892
141	5	200	33	N,750	16346	11.0119	3	391										N,750	N,750
142	5	200	33	N,828	Visit end	Visit end	Visit end	1234										N,828	N,828
Visit end				N,1141	15	8000	2	531										N,1141	N,1141
143	5	200	33	N,688	19734	12.1618	4	3782										N,688	N,688
144	5	200	33	R,4641	28047	6.4178	3	109										R,4641	R,4641
145	5	200	33	N,1312	18719	9.6159	3	1640										N,1312	N,1312
146	5	200	33	N,1221	19376	9.28984	3	3500										N,1221	N,1221
147	5	200	33	N,594	17250	10.4348	3	3969										N,594	N,594
Visit end				R,5656	Fin Bloc	Fin Bloc	Fin Bloc	Visit end										R,5656	R,5656
148	5	200	33	N,1265	Fin Bloc	Fin Bloc	Fin Bloc	3469										N,1265	N,1265
149	5	200	33	R,4640	Visit end	Visit end	Visit end	1938										R,4640	R,4640
150	5	200	33	N,1203	16	3750	1	2297										N,1203	N,1203
151	5	200	33	N,1032	3110	19.2926	1	2468										N,1032	N,1032
152	5	200	33	N,1250	14297	4.19668	1	3235										N,1250	N,1250
153	5	200	33	N,1016	5657	10.6063	1	2359										N,1016	N,1016
154	5	200	33	N,94	12266	4.89157	1	4984										N,94	N,94
Visit end				N,907	3829	15.6699	1	3484										N,907	N,907
155	5	200	33	R,7093	16423	3.65341	1	3687										R,7093	R,7093
156	5	200	33	N,875	7969	7.52918	1	2922										N,875	N,875
157	5	200	33	Visit end	3672	16.3399	1	2704										Visit end	Visit end
158	5	200	33	R,6250	4609	13.018	1	6704										R,6250	R,6250
159	5	200	33	N,1281	2547	23.5571	1	3297										N,1281	N,1281
160	5	200	33	N,672	12141	4.94193	1	4328										N,672	N,672
Visit end				N,953	2812	21.3371	1	10235										N,953	N,953
161	5	200	33	N,720	9781	6.13434	1	9016										N,720	N,720
162	5	200	33	R,5000	5141	11.6709	1	7297										R,5000	R,5000
163	5	200	33	N,1000	20203	2.96986	1	Visit end										N,1000	N,1000
164	5	200	33	N,969	7516	7.98297	1	344										N,969	N,969
165	5	200	33	N,782	7422	8.08407	1	1500										N,782	N,782
166	5	200	33	R,5595	7594	7.90097	1	2390										R,5595	R,5595
Fin Bloc				N,1140	9360	6.41026	1	3562										N,1140	N,1140
Fin Bloc				N,828	11125	5.39326	1	4047										N,828	N,828
Visit end				N,875	24657	2.43339	1	2484										N,875	N,875
167	1	1	1	R,7109	3719	16.1334	1	3875										R,7109	R,7109
168	1	1	1	N,1000	6328	9.48167	1	2688										N,1000	N,1000
169	1	1	1	R,6860	7922	7.57384	1	2297										R,6860	R,6860
170	1	1	1	N,2640	14047	4.27137	1	2359										N,2640	N,2640
171	1	1	1	R,7234	27642	2.17061	1	1187										R,7234	R,7234
172	1	1	1	Visit end	3032	19.7889	1	1921										Visit end	Visit end
173	1	1	1	R,6891	3563	16.8397	1	2203										R,6891	R,6891
174	1	1	1	N,781	2407	24.9273	1	2859										N,781	N,781
175	1	1	1	N,1157	14938	4.0166	1	3204										N,1157	N,1157
176	1	1	1	N,1360	9140	6.56455	1	2937										N,1360	N,1360
177	1	1	1	N,1047	19735	3.04028	1	6423										N,1047	N,1047
178	1	1	1	R,6547	8594	6.98162	1	2734										R,6547	R,6547
179	1	1	1	N,1173	3765	15.9363	1	2876										N,1173	N,1173
180	1	1	1	N,1078	7235	8.29302	1	Visit end										N,1078	N,1078
181	1	1	1	N,1032	6516	9.2081	1	1860										N,1032	N,1032
182	1	1	1	R,6797	7282	8.23949	1	1937										R,6797	R,6797
183	1	1	1	N,1141	3734	16.0686	1	2485										N,1141	N,1141
184	1	1	1	N,813	10172	5.89855	1	3562										N,813	N,813
185	1	1	1	N,1157	3109	19.2988	1	2704										N,1157	N,1157
186	1	1	1	N,1453	12376	4.84809	1	1672										N,1453	N,1453
187	1	1	1	R,5204	3609	16.6251	1	2000										R,5204	R,5204
188	1	1	1	N,1703	2890	20.7612	1	2891										N,1703	N,1703
189	1	1	1	N,922	7125	8.42105	1	2468										N,922	N,922
190	1	1	1	R,6375	3251	18.4559	1	3094										R,6375	R,6375
191	1	1	1	N,813	6625	9.0566	1	3532										N,813	N,813
192	1	1	1	N,984	2625	22.8571	1	2750										N,984	N,984
193	1	1	1	Visit end	10203	5.88062	1	4234										Visit end	Visit end
194	1	1	1	R,7078	3125	19.2	1	2750										R,7078	R,7078
195	1	1	1	N,1203	15484	3.87497	1	422										N,1203	N,1203
196	1	1	1	N,844	4220	14.218	1	7515										N,844	N,844
197	1	1	1	N,859	3594	16.6945	1	3297										N,859	N,859
198	1	1	1	N,844	8750	6.85714	1	313										N,844	N,844
199	1	1	1	R,5922	7969	7.52918	1	2875										R,5922	R,5922
200	1	1	1	N,766	156	384.615	1	2922										N,766	N,766
201	1	1	1	N,1015	9531	6.29525	1	4547										N,1015	N,1015
202	1	1	1	N,719	1531	39.1901	1	1906										N,719	N,719
203	1	1	1	N,985				Visit end										N,985	N,985
204	1	1	1	R,4953				2062										R,4953	R,4953
205	1	1	1	N,1094				3484										N,1094	N,1094
206	1	1	1	N,734				5250										N,734	N,734
207	1	1	1	N,766				2360										N,766	N,766
208	1	1	1	R,5344				6390										R,5344	R,5344
209	1	1	1	N,1000				3375										N,1000	N,1000
210	1	1	1	N,1063				3328										N,1063	N,1063
211	1	1	1	N,969				2375										N,969	N,969
212	1	1	1	R,5453				8704										R,5453	R,5453
213	1	1	1	N,1875				11984										N,1875	N,1875
214	1	1	1	N,1062				3016										N,1062	N,1062
215	1	1	1	N,1063				8719										N,1063	N,1063
216	1	1	1	R,6407				5391										R,6407	R,6407
217	1	1	1	Visit end				11250										Visit end	Visit end
218	1	1	1	R,5610				2422										R,5610	R,5610
219	1	1	1	N,813				3219										N,813	N,813
220	1	1	1	N,1250				Visit end										N,1250	N,1250
221	1	1	1	N,859				1671										N,859	N,859
222	1	1	1	R,4626				1422										R,4626	R,4626
223	1	1	1	N,1172				1812										N,1172	N,1172
224	1	1	1	N,797				1781										N,797	N,797
				R,5173				2328										R,5173	R,5173
				N,1141				7969										N,1141	N,1141
				N,1078				235										N,1078	N,1078
				R,3469				2406										R,3469	R,3469
				N,1329				1937										N,1329	N,1329
				N,1579				10953										N,1579	N,1579
				R,5453				3406										R,5453	R,5453
				N,2470				39001										N,2470	N,2470
				R,6328				1562										R,6328	R,6328
				N,1078				2625										N,1078	N,1078
				Visit end				500										Visit end	Visit end
				R,5563				2922										R,5563	R,5563
				N,1282				2814										N,1282	N,1282
				N,1031				1094										N,1031	N,1031
				N,923				Visit end										N,923	N,923
				N,1141				468										N,1141	N,1141
				N,1017				2141										N,1017	N,1017
				R,6390				891										R,6390	R,6390
				N,1031				5609										N,1031	N,1031
				N,969				2562										N,969	N,969
				N,1063				2547										N,1063	N,1063
				R,5376				4391										R,5376	R,5376
				N,1078				2234										N,1078	N,1078
				R,6266				3187										R,6266	R,6266
				N,1297				3219										N,1297	N,1297
				N,922				2266										N,922	N,922
				N,750				3359										N,750	N,750
				N,891				2361										N,891	N,891
				N,1000				2734										N,1000	N,1000
				R,6250				469										R,6250	R,6250
				Visit end				3734										Visit end	Visit end
				R,7329				3453										R,7329	R,7329
				N,688				2547										N,688	N,688
				N,640				Visit end										N,640	N,640
				N,172				265										N,172	N,172
				N,1017				344										N,1017	N,1017
				N,1250				3063										N,1250	N,1250
				R,5906				2875										R,5906	R,5906
				N,1500				3547										N,1500	N,1500
				N,1032				2937										N,1032	N,1032
				N,1047				609										N,1047	N,1047
				R,5532				2484										R,5532	R,5532
				N,1437				1891										N,1437	N,1437
				N,1172				4078										N,1172	N,1172
				N,1203				2031										N,1203	N,1203
				R,5953				2422										R,5953	R,5953
				N,953				3125										N,953	N,953
				N,1032				1547										N,1032	N,1032
				N,1031				4187										N,1031	N,1031
				N,1188				2938										N,1188	N,1188
				Visit end				5890										Visit end	Visit end
				R,6735				10767										R,6735	R,6735
				N,1172				3657										N,1172	N,1172
				N,937				203										N,937	N,937
				N,812				Visit end										N,812	N,812
				N,875				2640										N,875	N,875
				N,1188				2469										N,1188	N,1188
				R,6595				3750										R,6595	R,6595
				N,813				9173										N,813	N,813
				N,953				2563										N,953	N,953
				N,656				2687										N,656	N,656
				N,923				5860										N,923	N,923
				N,813				2610										N,813	N,813
				R,6140				4578										R,6140	R,6140
				N,922				6422										N,922	N,922
				N,141				3033										N,141	N,141
				N,1829				4703										N,1829	N,1829
				R,5625				2797										R,5625	R,5625
				N,1125				3297										N,1125	N,1125
				R,6188				15094										R,6188	R,6188
				N,1187				3531										N,1187	N,1187
				N,547				2875										N,547	N,547
				Visit end				2954										Visit end	Visit end
				R,6048				Visit end										R,6048	R,6048
				N,625				2484										N,625	N,625
				N,1016				6220										N,1016	N,1016
				N,1203				3031										N,1203	N,1203
				R,5812				13531										R,5812	R,5812
				N,1000				5797										N,1000	N,1000
				N,797				8438										N,797	N,797
				N,1032				6547										N,1032	N,1032
				R,4922				3500										R,4922	R,4922
				N,1219				57111										N,1219	N,1219
				N,1015				1438										N,1015	N,1015
				R,6031				4125										R,6031	R,6031
				N,1422				2172										N,1422	N,1422
				N,765				2437										N,765	N,765
				N,938				2907										N,938	N,938
				R,4860				6953										R,4860	R,4860
				N,1281				Visit end										N,1281	N,1281
				N,828				1391										N,828	N,828
				N,782				9610										N,782	N,782
				Visit end				3890										Visit end	Visit end
				R,7328				3203										R,7328	R,7328
				N,1203				3125										N,1203	N,1203
				N,1406				4907										N,1406	N,1406
				N,938				8328										N,938	N,938
				R,5938				2563										R,5938	R,5938
				N,1156				2875										N,1156	N,1156
				R,4656				19190										R,4656	R,4656
				N,1204				1734										N,1204	N,1204
				N,766				10703										N,766	N,766
				R,6766				5125										R,6766	R,6766
				N,1343				Visit end										N,1343	N,1343
				N,985				172										N,985	N,985
				N,703				4312										N,703	N,703
				N,938				3171										N,938	N,938
				R,7297				203										R,7297	R,7297
				N,1891				5235										N,1891	N,1891
				Visit end				2656										Visit end	Visit end
				R,9032				2703										R,9032	R,9032
				N,2015				2937										N,2015	N,2015
				N,1344				266										N,1344	N,1344
				R,8236				2859										R,8236	R,8236
				N,1297				2562										N,1297	N,1297
				N,906				2954										N,906	N,906
				N,1016				2437										N,1016	N,1016
				R,6562				2640										R,6562	R,6562
				N,1219				4328										N,1219	N,1219
				N,890				4000										N,890	N,890
				R,5500				2844										R,5500	R,5500
				N,1203				1078										N,1203	N,1203
				N,1250				2344										N,1250	N,1250
				R,6782				3907										R,6782	R,6782
				Visit end				Visit end										Visit end	Visit end
				R,8235				4125										R,8235	R,8235
				N,2110				2766										N,2110	N,2110
				N,1485				2908										N,1485	N,1485
				N,1204				5938										N,1204	N,1204
				N,718				2750										N,718	N,718
				R,8454				6640										R,8454	R,8454
				N,1375				4266										N,1375	N,1375
				N,1063				4032										N,1063	N,1063
				N,953				5657										N,953	N,953
				N,594				9172										N,594	N,594
				R,6219				1875										R,6219	R,6219
				N,1391				2156										N,1391	N,1391
				N,1063				2453										N,1063	N,1063
				N,1391				23079										N,1391	N,1391
				N,938				6484										N,938	N,938
				R,6564				Visit end										R,6564	R,6564
				N,1421				5453										N,1421	N,1421
				N,953				4829										N,953	N,953
				N,938				5203										N,938	N,938
				N,718				6797										N,718	N,718
				R,6531				2968										R,6531	R,6531
				Visit end				3578										Visit end	Visit end
				R,5844				7829										R,5844	R,5844
				N,781				37221										N,781	N,781
				N,796				2859										N,796	N,796
				N,1343				3000										N,1343	N,1343
				R,5359				8595										R,5359	R,5359
				N,1313				5046										N,1313	N,1313
				N,875				2953										N,875	N,875
				R,6110				8187										R,6110	R,6110
				N,1265				6203										N,1265	N,1265
				N,1094				11641										N,1094	N,1094
				R,6469				Visit end										R,6469	R,6469
				N,1125				2734										N,1125	N,1125
				N,1203				2500										N,1203	N,1203
				N,860				3845										N,860	N,860
				R,5906				3140										R,5906	R,5906
				N,1110				2594										N,1110	N,1110
				Visit end				6235										Visit end	Visit end
				5219				7986											R,5219
				1484				14610											N,1484
				969	47754	122362	170116	3500											N,969
				5000				7954											R,5000
				969				9829											N,969
				719				188											N,719
				4157				6156											R,4157
				1406				7768											N,1406
				6250				2312											R,6250
				1000				Visit end											N,1000
				875				5468											N,875
				5969				2172											R,5969
				1454				3172											N,1454
				1000				4828											N,1000
				6048				2625											R,6048
				1110				4734											N,1110
				4125				18547											R,4125
				Visit end				4765											Visit end
				R,5361				6204										Visit end	R,5361
				N,1125				5343										R,5361	N,1125
				N,1344				3656										N,1125	N,1344
				N,1531				6406										N,1344	N,1531
				R,7438				6001										N,1531	R,7438
				N,1312				3954										R,7438	N,1312
				N,1218				5344										N,1312	N,1218
				R,6312				5687										N,1218	R,6312
				R,6234				Fin Bloc										R,6312	R,6234
				N,1375				Fin Bloc										R,6234	N,1375
				N,1109				Visit end										N,1375	N,1109
				R,6843				3110										N,1109	R,6843
				N,1078				14297										R,6843	N,1078
				N,1156				5657										N,1078	N,1156
				R,5563				12266										N,1156	R,5563
				N,1984				3829										R,5563	N,1984
				Visit end				16423										N,1984	Visit end
				R,6188				7969										Visit end	R,6188
				N,1672				3672										R,6188	N,1672
				N,1266				4609										N,1672	N,1266
				N,1156				2547										N,1266	N,1156
				R,6189				12141										N,1156	R,6189
				N,953				2812										R,6189	N,953
				N,1188				9781										N,953	N,1188
				R,5907				5141										N,1188	R,5907
				N,969				20203										R,5907	N,969
				N,1438				7516										N,969	N,1438
				R,6547				7422										N,1438	R,6547
				N,1563				7594										R,6547	N,1563
				N,1750				9360										N,1563	N,1750
				R,5906				11125										N,1750	R,5906
				N,1281				24657										R,5906	N,1281
				N,984				3719										N,1281	N,984
				R,5641				6328										N,984	R,5641
				Fin Bloc				7922										R,5641	Fin Bloc
				Fin Bloc				14047										Fin Bloc	Fin Bloc
				Visit end				27642										Fin Bloc	Visit end
				R,1375				3032										Visit end	R,1375
				R,1906				3563										R,1375	R,1906
				R,1735				2407										R,1906	R,1735
				R,1453				14938										R,1735	R,1453
				R,1687				9140										R,1453	R,1687
				R,2250				19735										R,1687	R,2250
				R,2204				8594										R,2250	R,2204
				R,1422				3765										R,2204	R,1422
				R,1031				7235										R,1422	R,1031
				R,2578				6516										R,1031	R,2578
				R,2188				7282										R,2578	R,2188
				R,1735				3734										R,2188	R,1735
				R,2016				10172										R,1735	R,2016
				R,1719				3109										R,2016	R,1719
				R,2672				12376										R,1719	R,2672
				R,1391				3609										R,2672	R,1391
				R,2392				2890										R,1391	R,2392
				R,2000				7125										R,2392	R,2000
				R,2672				3251										R,2000	R,2672
				R,2485				6625										R,2672	R,2485
				R,3000				2625										R,2485	R,3000
				R,1156				10203										R,3000	R,1156
				R,1937				3125										R,1156	R,1937
				R,2016				15484										R,1937	R,2016
				R,3157				4220										R,2016	R,3157
				R,1656				3594										R,3157	R,1656
				R,2890				8750										R,1656	R,2890
				R,3562				7969										R,2890	R,3562
				R,3468				156										R,3562	R,3468
				R,2906				9531										R,3468	R,2906
				R,3282				1531										R,2906	R,3282
				R,2735														R,3282	R,2735
				R,1172														R,2735	R,1172
				R,3203														R,1172	R,3203
				R,2938														R,3203	R,2938
				R,2719														R,2938	R,2719
				R,2171														R,2719	R,2171
				R,3703														R,2171	R,3703
				R,3282														R,3703	R,3282
				R,1344														R,3282	R,1344
				R,4485														R,1344	R,4485
				R,2719														R,4485	R,2719
				R,3266														R,2719	R,3266
				R,2563														R,3266	R,2563
				R,2359														R,2563	R,2359
				R,3578														R,2359	R,3578
				R,1563														R,3578	R,1563
				R,1234														R,1563	R,1234
				R,2126														R,1234	R,2126
				R,2719														R,2126	R,2719
				R,3125														R,2719	R,3125
				R,3359														R,3125	R,3359
				R,2781														R,3359	R,2781
				R,2610														R,2781	R,2610
				R,2454														R,2610	R,2454
				R,5156														R,2454	R,5156
				R,6094														R,5156	R,6094
				R,2250														R,6094	R,2250
																		R,2250

## Sheet: B3
Essai	Goutte	Intervalle	Quantité consommée	Response Length	Inter Reinforcement Interval	Inter Reinforcement Rate	Inter Reinforcement Response	IRT	Load Size	Reinforcers Per Visit	Resp P V	Interval Inter-Visit	Visit Length	Response Rate Per Visit		Notes:
2	5	200	33	R,32408	532	112.782	1	532	270	9	9	609213	103833	5.20066		complete
3	5	200	33	R,11125	156	384.615	1	156	355	11	11	528989	111396	5.92481
4	5	200	33	R,10860	282	212.766	1	282	297	9	9	651216	83065	6.50093
5	5	200	33	R,7234	187	320.856	1	187	297	9	9	543799	89582	6.028
6	5	200	33	R,11330	406	147.783	1	406	363	11	11	474206	75613	8.72866
7	5	200	33	R,9922	140	428.571	1	140	Fin Bloc	Fin Bloc	Fin Bloc	Fin Bloc	Fin Bloc	Fin BLoc
8	5	200	33	R,8845	375	160	1	375	Fin Bloc	Fin Bloc	Fin Bloc	Fin Bloc	Fin Bloc	Fin BLoc
9	5	200	33	R,8688	843	71.1744	1	843	271	9	9	553540	83831	6.44153
10	5	200	6	R,500	Visit end	Visit end	Visit end	Visit end	264	8	65	513270	185991	20.9688
Visit end				Visit end	172	348.837	1	172	297	9	64	509533	183790	20.8934
11	5	200	33	R,36080	266	225.564	1	266	263	8	56	455783	185756	18.0882
12	5	200	33	R,12953	282	212.766	1	282	297	9	71	488957	195475	21.7931
13	5	200	33	R,5938	375	160	1	375	264	8	57	533062	178333	19.1776
14	5	200	33	R,7890	156	384.615	1	156	264	8	59	536185	172834	20.4821
15	5	200	33	R,7813	140	428.571	1	140	302	10	77	568954	191788	24.0891
16	5	200	28	R,7470	125	480	1	125	260	8	65	426261	162242	24.0382
17	5	200	33	R,8110	234	256.41	1	234	264	8	64	493888	172944	22.2037
18	5	200	33	R,7234	641	93.6037	1	641	297	9	74	457888	187883	23.6317
19	5	200	33	R,8251	282	212.766	1	282	264	8	78	483731	167711	27.9051
20	5	200	33	R,5359	Visit end	Visit end	Visit end	Visit end	330	10	85	493261	194069	26.2793
21	5	200	30	R,1625	141	425.532	1	141	297	9	81	489491	177225	27.4228
Visit end				Visit end	140	428.571	1	140	292	9	74	591896	175320	25.3251
22	5	200	33	R,20110	469	127.932	1	469	302	10	86	651271	193069	26.7262
23	5	200	33	R,5969	437	137.3	1	437	269	9	82	729884	172711	28.4869
24	5	200	33	R,10453	187	320.856	1	187	302	10	97	647133	192117	30.294
25	5	200	33	R,5439	219	273.973	1	219	311	12	119	529280	220947	32.3154
26	5	200	33	R,7813	578	103.806	1	578	264	8	85	660436	160241	31.8271
27	5	200	33	R,7156	218	275.229	1	218	Fin Bloc	Fin Bloc	Fin Bloc	Fin Bloc	Fin Bloc	Fin BLoc
28	5	200	33	R,12142	Visit end	Visit end	Visit end	Visit end	Fin Bloc	Fin Bloc	Fin Bloc	Fin Bloc	Fin Bloc	Fin BLoc
29	5	200	33	R,7219	360	166.667	1	360	328	10	122	673738	205965	35.54
30	5	200	33	R,4375	500	120	1	500	194	194	194		467677	24.889
Visit end				Visit end	266	225.564	1	266
31	5	200	33	R,26407	281	213.523	1	281
32	5	200	33	R,10422	375	160	1	375
33	5	200	33	R,10766	140	428.571	1	125
34	5	200	33	R,5719	500	120	1	500
35	5	200	33	R,7312	282	212.766	1	282
36	5	200	33	R,6923	Visit end	Visit end	Visit end	Visit end
37	5	200	33	R,5938	735	81.6327	1	735
38	5	200	33	R,8890	125	480	1	125
39	5	200	33	R,4516	235	255.319	1	235
Visit end				Visit end	219	273.973	1	219
40	5	200	33	R,8657	156	384.615	1	156
41	5	200	33	R,8922	109	550.459	1	109
42	5	200	33	R,6750	188	319.149	1	188
43	5	200	33	R,7531	125	480	1	125
44	5	200	33	R,5375	250	240	1	250
45	5	200	33	R,4672	203	295.567	1	203
46	5	200	33	R,6954	Visit end	Visit end	Visit end	Visit end
47	5	200	33	R,8656	266	225.564	1	266
48	5	200	33	R,6875	203	295.567	1	203
49	5	200	33	R,6314	250	240	1	250
50	5	200	33	R,2562	125	480	1	125
Visit end				Visit end	171	350.877	1	171
51	5	200	33	R,22251	422	142.18	1	422
52	5	200	33	R,13281	406	147.783	1	406
53	5	200	33	R,6986	313	191.693	1	313
54	5	200	33	R,8078	Fin Bloc	Fin Bloc	Fin Bloc	Fin Bloc
55	5	200	33	R,10219	Fin Bloc	Fin Bloc	Fin Bloc	Fin Bloc
56	5	200	7	R,407	Visit end	Visit end	Visit end	Visit end
57	5	200	33	R,10563	15313	39.1824	10	125
58	5	200	33	R,5625	21376	30.8757	11	235
59	5	200	33	R,4265	15173	35.5895	9	218
Fin Bloc				Fin Bloc	17157	24.4798	7	297
Fin Bloc				Fin Bloc	25533	16.4493	7	203
Visit end				Visit end	15703	42.0302	11	5939
60	5	200	33	R,13234	15220	23.6531	6	203
61	5	200	33	N,1359	Visit end	Visit end	Visit end	171
62	5	200	33	N,500	16234	29.5676	8	484
63	5	200	33	N,875	15143	39.6223	10	640
64	5	200	33	N,610	16767	28.6277	8	109
65	5	200	33	N,609	19641	33.6032	11	562
66	5	200	33	N,1218	14548	24.7457	6	125
67	5	200	33	N,454	14609	16.4282	4	469
Visit end				N,657	20548	17.52	6	797
68	5	200	33	N,516	14798	36.4914	9	484
69	5	200	33	R,5469	Visit end	Visit end	Visit end	4142
70	5	200	33	N,1454	15765	34.2531	9	156
71	5	200	33	N,688	20859	25.8881	9	140
72	5	200	33	N,906	19766	21.2486	7	562
73	5	200	33	N,390	22375	21.4525	8	6781
74	5	200	33	N,438	15657	26.8251	7	172
75	5	200	33	N,500	17657	20.3885	6	140
76	5	200	33	N,1000	17751	27.0407	8	328
Visit end				N,422	Visit end	Visit end	Visit end	203
77	5	200	33	N,485	15579	46.2161	12	344
78	5	200	33	N,766	14860	24.2261	6	719
79	5	200	33	R,7609	15312	31.348	8	656
80	5	200	33	N,813	17048	42.2337	12	531
81	5	200	33	N,329	19626	24.4574	8	7078
82	5	200	33	N,906	14750	28.4746	7	313
83	5	200	32	N,609	15829	18.9526	5	782
84	5	200	33	N,469	20782	25.984	9	4609
Visit end				N,484	Visit end	Visit end	Visit end	171
85	5	200	33	N,782	19236	18.7149	6	141
86	5	200	33	N,610	17328	38.0886	11	828
87	5	200	33	R,5297	15938	22.5875	6	5891
88	5	200	33	N,515	14783	40.5872	10	344
89	5	200	33	N,937	23031	13.0259	5	204
90	5	200	33	N,1204	15001	51.9965	13	156
91	5	200	33	N,563	15314	19.5899	5	313
92	5	200	33	N,484	Visit end	Visit end	Visit end	329
93	5	200	33	N,719	16219	36.9936	10	906
Visit end				R,4672	21297	19.7211	7	18126
94	5	200	33	N,1984	18860	28.632	9	281
95	5	200	33	N,1000	18533	29.1372	9	234
96	5	200	33	N,484	15454	27.1774	7	250
97	5	200	33	N,843	15688	34.4212	9	344
98	5	200	33	N,250	14907	24.1497	6	375
99	5	200	33	N,594	Visit end	Visit end	Visit end	141
100	5	200	33	R,4625	16267	40.5729	11	2266
101	5	200	33	N,453	14969	32.0663	8	250
Visit end				N,1047	16188	25.9451	7	219
102	5	200	33	N,469	15953	33.8494	9	500
103	5	200	33	N,531	14797	32.439	8	4860
104	5	200	33	N,500	15923	37.6813	10	172
105	5	200	33	N,484	17923	23.4336	7	9547
106	5	200	33	N,765	14672	24.5365	6	203
107	5	200	33	N,578	15642	34.5224	9	515
108	5	200	33	N,750	Visit end	Visit end	Visit end	235
109	5	200	33	N,406	16	7500	2	641
Visit end				R,5390	16110	48.4171	13	547
110	5	200	33	N,610	16063	33.6176	9	407
111	5	200	5	N,1938	15969	22.5437	6	5376
112	5	200	33	N,469	15079	11.9371	3	Visit end
113	5	200	33	N,375	14548	53.6156	13	172
114	5	200	33	N,515	15297	47.0681	12	140
115	5	200	33	R,5016	17204	27.9005	8	578
116	5	200	33	N,1046	Visit end	Visit end	Visit end	407
117	5	200	33	N,687	16	3750	1	4484
118	5	200	33	N,1141	14908	44.2715	11	188
119	5	200	33	Visit end	14954	20.0615	5	110
Visit end				R,6798	21093	34.1345	12	5656
120	5	200	33	N,1594	16625	14.4361	4	220
121	5	200	33	N,563	17736	23.6806	7	93
122	5	200	29	N,437	15485	34.8725	9	156
123	5	200	33	N,375	17064	24.6132	7	250
124	5	200	33	N,781	Visit end	Visit end	Visit end	125
125	5	200	33	N,265	16	33750	9	250
126	5	200	33	N,484	15438	42.7517	11	328
127	5	200	33	R,4875	18689	35.3149	11	234
Visit end				N,1485	16110	26.0708	7	6750
128	5	200	33	N,1110	16986	21.1939	6	328
129	5	200	33	N,453	15234	35.447	9	344
130	5	200	33	N,609	16017	44.9522	12	406
131	5	200	33	N,500	16141	37.1724	10	328
132	5	200	33	N,579	21266	11.2856	4	265
133	5	200	33	N,485	Visit end	Visit end	Visit end	422
134	5	200	33	N,454	16	15000	4	5672
135	5	200	33	N,734	16438	54.7512	15	234
Visit end				R,4500	14721	44.8339	11	4611
136	5	200	33	N,859	15407	35.049	9	281
137	5	200	33	N,766	15813	34.1491	9	157
138	5	200	33	N,813	18251	39.4499	12	156
139	5	200	33	N,438	15359	46.8781	12	156
140	5	200	33	N,578	15422	27.2338	7	265
141	5	200	33	N,656	Visit end	Visit end	Visit end	204
142	5	200	33	N,375	16	11250	3	2907
143	5	200	33	R,5328	15265	58.9584	15	594
144	5	200	33	N,734	14907	48.2995	12	110
Visit end				N,500	15485	34.8725	9	563
145	5	200	33	N,1078	15641	23.0164	6	7485
146	5	200	33	N,407	16625	21.6541	6	203
147	5	200	33	N,406	15657	30.6572	8	359
148	5	200	33	N,796	15455	42.7046	11	250
149	5	200	33	N,578	15047	31.9	8	375
150	5	200	33	N,593	14657	32.7489	8	7829
151	5	200	33	N,984	Visit end	Visit end	Visit end	422
152	5	200	33	N,687	16	7500	2	625
Visit end				R,6141	15563	42.4083	11	500
153	5	200	33	N,1297	19095	37.7062	12	10500
154	5	200	33	N,391	16923	31.9092	9	203
155	5	200	33	N,562	15141	43.5903	11	235
156	5	200	33	N,750	15110	27.7962	7	281
157	5	200	33	N,2110	15266	27.5121	7	234
158	5	200	33	R,5531	15218	43.3697	11	437
159	5	200	33	N,1141	14750	48.8136	12	813
160	5	200	33	N,672	Visit end	Visit end	Visit end	12626
161	5	200	33	N,968	16	3750	1	281
162	5	200	33	R,6126	15954	63.9338	17	187
Visit end				N,2281	15422	42.796	11	265
163	5	200	33	N,813	14875	32.2689	8	234
164	5	200	33	N,594	16094	33.5529	9	297
165	5	200	33	N,750	16751	28.655	8	359
166	5	200	33	N,1469	17752	16.8995	5	219
167	5	200	33	R,5828	15187	35.5567	9	8423
168	5	200	33	N,516	14751	24.4051	6	203
169	5	200	33	N,985	Visit end	Visit end	Visit end	375
170	5	200	33	N,422	16	3750	1	Visit end
171	5	200	33	N,313	15203	39.4659	10	140
Visit end				N,297	15407	62.3093	16	125
172	5	200	33	N,375	15423	27.2321	7	250
173	5	200	33	N,390	14593	28.7809	7	187
174	5	200	33	N,1032	14517	49.597	12	375
175	5	200	33	R,5484	18923	34.8782	11	2859
176	5	200	33	N,531	15032	39.9148	10	297
177	5	200	28	Visit end	14626	16.4091	4	4657
178	5	200	33	R,7610	15110	15.8835	4	281
179	5	200	33	N,1672	Visit end	Visit end	Visit end	156
180	5	200	33	N,813	31	9677.42	5	218
Visit end				N,719	15126	55.5335	14	219
181	5	200	33	N,266	16610	25.286	7	282
182	5	200	33	N,531	15533	46.3529	12	563
183	5	200	33	N,1063	14532	61.9323	15	4609
184	5	200	33	N,515	18720	38.4615	12	93
185	5	200	33	N,1015	15766	30.4453	8	828
186	5	200	33	R,7986	15891	30.2058	8	7140
187	5	200	33	N,563	16299	18.406	5	203
188	5	200	33	N,766	Visit end	Visit end	Visit end	5688
189	5	200	5	N,1140	31	1935.48	1	219
190	5	200	33	N,796	15376	54.6306	14	328
Visit end				N,672	15048	55.8214	14	172
191	5	200	33	N,985	15017	55.9366	14	266
192	5	200	5	N,563	15407	23.366	6	8563
193	5	200	33	N,1266	15142	47.5499	12	172
194	5	200	33	R,7970	16204	44.4335	12	125
195	5	200	33	N,375	15032	19.9574	5	156
196	5	200	33	N,2296	14534	37.1543	9	203
197	5	200	33	N,391	15376	35.1197	9	5219
198	5	200	33	N,469	Visit end	Visit end	Visit end	218
199	5	200	33	N,359	31	3870.97	2	391
Visit end				N,437	14703	73.4544	18	9907
200	5	200	33	R,6204	15314	58.7698	15	328
201	5	200	33	N,1296	14969	56.116	14	500
202	5	200	33	N,594	15282	27.4833	7	4047
203	5	200	5	N,579	14703	36.7272	9	235
204	5	200	33	N,281	14705	32.642	8	297
205	5	200	33	N,2375	15673	19.1412	5	4031
206	5	200	33	N,438	16626	36.0881	10	140
207	5	200	33	N,421	17204	34.8756	10	781
208	5	200	33	R,5687	14564	49.437	12	328
209	5	200	33	N,953	15657	38.3215	10	203
Visit end				N,861	Visit end	Visit end	Visit end	7564
210	5	200	33	N,1593	31	1935.48	1	360
211	5	200	33	N,359	15626	53.7566	14	3797
212	5	200	5	N,563	15048	51.8341	13	344
213	5	200	5	N,1750	15985	33.7817	9	218
214	5	200	33	R,7094	19690	42.6612	14	188
215	5	200	33	N,969	18876	28.6078	9	266
216	5	200	33	N,516	14783	56.822	14	4953
217	5	200	4	N,578	15312	39.185	10	172
218	5	200	33	N,1843	Visit end	Visit end	Visit end	157
219	5	200	33	N,718	32	3750	2	5109
220	5	200	33	R,6500	14689	73.5244	18	250
221	5	200	33	N,641	16657	36.0209	10	Visit end
Visit end				N,1219	14813	68.8584	17	171
222	5	200	33	N,515	17938	36.7934	11	188
223	5	200	33	N,469	15610	61.499	16	125
224	5	200	33	N,1640	15861	56.743	15	157
225	5	200	33	N,1079	17220	31.3589	9	156
226	5	200	33	N,781	14705	40.8024	10	234
227	5	200	33	R,6078	15627	42.2346	11	343
228	5	200	33	N,547	Fin Bloc	Fin Bloc	Fin Bloc	203
229	5	200	33	Visit end	Fin Bloc	Fin Bloc	Fin Bloc	328
Visit end				R,6500	Visit end	Visit end	Visit end	3672
230	5	200	33	N,422	31	9677.42	5	3297
231	5	200	33	N,437	203	295.567	1	235
232	5	200	33	N,453	282	212.766	1	110
233	5	200	33	N,406	203	295.567	1	421
234	5	200	33	N,360	531	112.994	1	7937
235	5	200	33	N,469	375	160	1	125
236	5	200	33	N,454	156	384.615	1	282
237	5	200	31	N,297	172	348.837	1	141
238	5	200	33	N,359	140	428.571	1	125
239	5	200	33	N,766	235	255.319	1	94
Fin Bloc				N,2047	219	273.973	1	125
Fin Bloc				R,5218	281	213.523	1	204
Visit end				N,2219	438	136.986	1	297
240	1	1	1	N,735	406	147.783	1	8156
241	1	1	1	N,1719	218	275.229	1	109
242	1	1	1	N,609	422	142.18	1	93
243	1	1	1	N,562	297	202.02	1	172
244	1	1	1	R,5954	281	213.523	1	219
245	1	1	1	N,547	172	348.837	1	219
246	1	1	1	N,484	250	240	1	172
247	1	1	1	N,437	188	319.149	1	250
248	1	1	1	N,843	406	147.783	1	141
249	1	1	1	N,516	375	160	1	422
250	1	1	1	N,2500	375	160	1	328
251	1	1	1	N,782	328	182.927	1	219
252	1	1	1	R,4704	469	127.932	1	156
253	1	1	1	N,578	421	142.518	1	485
254	1	1	1	N,703	437	137.3	1	8094
255	1	1	1	N,516	281	213.523	1	172
256	1	1	1	N,390	359	167.131	1	234
257	1	1	1	N,656	328	182.927	1	125
258	1	1	1	N,609	375	160	1	188
259	1	1	1	N,641	5093	11.7809	1	4407
260	1	1	1	N,422	422	142.18	1	219
261	1	1	1	N,500	282	212.766	1	406
262	1	1	1	N,359	187	320.856	1	5970
263	1	1	1	N,797	234	256.41	1	282
264	1	1	1	R,5672	188	319.149	1	296
265	1	1	1	N,1094	266	225.564	1	4813
266	1	1	1	N,563	313	191.693	1	157
267	1	1	1	N,468	516	116.279	1	344
268	1	1	1	N,359	375	160	1	4500
269	1	1	1	N,3562	250	240	1	171
270	1	1	1	N,453	531	112.994	1	313
271	1	1	1	N,1406	313	191.693	1	250
272	1	1	1	R,5031	500	120	1	6313
273	1	1	1	N,672	250	240	1	157
274	1	1	1	N,844	297	202.02	1	5890
275	1	1	1	N,843	391	153.453	1	141
276	1	1	1	N,437	172	348.837	1	265
277	1	1	1	N,500	219	273.973	1	391
278	1	1	1	N,891	203	295.567	1	3468
279	1	1	1	R,4969	203	295.567	1	422
280	1	1	1	N,531	282	212.766	1	172
281	1	1	1	N,719	250	240	1	3687
282	1	1	1	N,1203	141	425.532	1	500
283	1	1	1	N,453	203	295.567	1	5938
284	1	1	1	R,5094	203	295.567	1	5703
285	1	1	1	N,547	563	106.572	1	422
286	1	1	1	N,547	172	348.837	1	3750
287	1	1	1	N,1250	360	166.667	1	Visit end
288	1	1	1	N,735	390	153.846	1	157
289	1	1	1	N,625	265	226.415	1	297
290	1	1	1	N,234	625	96	1	141
291	1	1	1	N,985	359	167.131	1	4343
292	1	1	1	N,875	469	127.932	1	1062
293	1	1	1	R,6391	547	109.689	1	9126
294	1	1	1	N,703	453	132.45	1	171
295	1	1	1	N,406	266	225.564	1	125
296	1	1	1	N,1172	562	106.762	1	141
297	1	1	1	Visit end	422	142.18	1	125
298	1	1	1	R,9156	234	256.41	1	4000
299	1	1	1	N,1343	343	174.927	1	109
300	1	1	1	N,547	328	182.927	1	188
301	1	1	1	N,594	219	273.973	1	203
302	1	1	1	N,938	312	192.308	1	891
303	1	1	1	N,688	297	202.02	1	141
304	1	1	1	R,6344	328	182.927	1	4250
305	1	1	1	N,547	297	202.02	1	187
306	1	1	1	N,1250	438	136.986	1	125
307	1	1	1	N,609	344	174.419	1	8032
308	1	1	1	N,485	516	116.279	1	218
309	1	1	1	N,2000	687	87.3362	1	454
310	1	1	1	N,328	297	202.02	1	391
311	1	1	1	N,328	250	240	1	110
312	1	1	1	N,406	281	213.523	1	109
313	1	1	1	N,578	500	120	1	171
314	1	1	1	N,453	234	256.41	1	203
315	1	1	1	R,8047	344	174.419	1	234
316	1	1	1	N,328	421	142.518	1	156
317	1	1	1	N,1032	390	153.846	1	531
318	1	1	1	N,3672	172	348.837	1	4297
319	1	1	1	N,453	376	159.574	1	328
320	1	1	1	N,1046	578	103.806	1	625
321	1	1	1	R,6234	610	98.3607	1	203
322	1	1	1	N,1625	406	147.783	1	141
323	1	1	1	N,610	750	80	1	2094
324	1	1	1	N,469	641	93.6037	1	5516
325	1	1	1	N,1032	625	96	1	5672
326	1	1	1	N,500	375	160	1	172
327	1	1	1	N,547	531	112.994	1	172
328	1	1	1	N,1000	422	142.18	1	297
329	1	1	1	N,1735	516	116.279	1	141
330	1	1	1	N,501	641	93.6037	1	203
331	1	1	1	R,5781	173	346.821	1	171
332	1	1	1	N,1437	203	295.567	1	203
333	1	1	1	N,453	1156	51.9031	1	281
334	1	1	1	N,1750	547	109.689	1	204
335	1	1	1	N,5765	6359	9.43545	1	203
336	1	1	1	R,6547	328	182.927	1	329
337	1	1	1	N,469	484	123.967	1	5422
338	1	1	1	N,547	281	213.523	1	156
339	1	1	1	N,1078	438	136.986	1	4641
340	1	1	1	N,266	593	101.18	1	4314
341	1	1	1	N,422	141	425.532	1	235
342	1	1	1	N,344	344	174.419	1	281
343	1	1	1	N,422	470	127.66	1	360
344	1	1	1	N,250	344	174.419	1	Visit end
345	1	1	1	N,343	656	91.4634	1	125
346	1	1	1	N,500	500	120	1	110
347	1	1	1	N,578	515	116.505	1	125
348	1	1	1	N,1828	5969	10.0519	1	391
349	1	1	1	R,8203	172	348.837	1	281
350	1	1	1	N,1859	140	428.571	1	3657
351	1	1	1	N,2593	203	295.567	1	359
352	1	1	1	N,484	188	319.149	1	453
353	1	1	1	N,547	313	191.693	1	187
354	1	1	1	R,7390	203	295.567	1	1906
355	1	1	1	Visit end	250	240	1	203
356	1	1	1	R,10750	422	142.18	1	718
357	1	1	1	N,2593	250	240	1	1438
358	1	1	1	N,656	250	240	1	4454
359	1	1	1	N,703	406	147.783	1	219
360	1	1	1	N,625	656	91.4634	1	766
361	1	1	1	N,484	281	213.523	1	8688
362	1	1	1	N,2173	204	294.118	1	172
363	1	1	1	N,406	360	166.667	1	234
364	1	1	1	N,641	547	109.689	1	281
365	1	1	1	N,344	516	116.279	1	703
366	1	1	1	R,6766	312	192.308	1	547
367	1	1	1	N,563	219	273.973	1	5063
368	1	1	1	N,797	609	98.5222	1	93
369	1	1	1	N,1015	593	101.18	1	562
370	1	1	1	N,1265	234	256.41	1	5485
371	1	1	1	N,656	156	384.615	1	266
372	1	1	1	N,515	250	240	1	140
373	1	1	1	R,6860	343	174.927	1	281
374	1	1	1	N,563	515	116.505	1	344
375	1	1	1	N,797	203	295.567	1	140
376	1	1	1	N,438	234	256.41	1	3470
377	1	1	1	N,734	344	174.419	1	157
378	1	1	1	N,328	703	85.3485	1	281
379	1	1	1	N,1875	656	91.4634	1	5563
380	1	1	1	N,454	781	76.8246	1	203
381	1	1	1	N,531	266	225.564	1	265
382	1	1	1	R,5390	297	202.02	1	328
383	1	1	1	N,469	266	225.564	1	265
384	1	1	1	N,1547	390	153.846	1	359
385	1	1	1	N,860	313	191.693	1	859
386	1	1	1	N,578	359	167.131	1	9189
387	1	1	1	N,625	719	83.4492	1	141
388	1	1	1	N,2109	423	141.844	1	234
389	1	1	1	N,562	594	101.01	1	203
390	1	1	1	N,1141	953	62.9591	1	250
391	1	1	1	R,5031	656	91.4634	1	3875
392	1	1	1	N,594	359	167.131	1	94
393	1	1	1	N,360	437	137.3	1	187
394	1	1	1	N,422	750	80	1	344
395	1	1	1	N,938	313	191.693	1	3828
396	1	1	1	N,438	813	73.8007	1	203
397	1	1	1	N,1234	328	182.927	1	5359
398	1	1	1	R,6063	344	174.419	1	235
399	1	1	1	N,672	297	202.02	1	329
400	1	1	1	N,922	265	226.415	1	5204
401	1	1	1	N,1063	500	120	1	281
402	1	1	1	N,593	265	226.415	1	313
403	1	1	1	N,1125	595	100.84	1	Visit end
404	1	1	1	N,1235	422	142.18	1	234
405	1	1	1	N,297	875	68.5714	1	250
406	1	1	1	N,625	297	202.02	1	125
407	1	1	1	R,4984	484	123.967	1	281
408	1	1	1	N,469	328	182.927	1	157
409	1	1	1	N,922	656	91.4634	1	313
410	1	1	1	N,218	297	202.02	1	250
411	1	1	1	N,484	282	212.766	1	2766
412	1	1	1	N,1203	7469	8.0332	1	219
413	1	1	1	R,5219	235	255.319	1	6453
414	1	1	1	N,500	782	76.7263	1	157
415	1	1	1	Visit end	3594	16.6945	1	157
416	1	1	1	R,5344	406	147.783	1	312
417	1	1	1	N,469	953	62.9591	1	515
418	1	1	1	N,422	328	182.927	1	5141
419	1	1	1	N,203	375	160	1	110
420	1	1	1	N,250	703	85.3485	1	156
421	1	1	1	N,296				109
422	1	1	1	N,703				391
423	1	1	1	N,516				265
424	1	1	1	N,297				593
425	1	1	1	N,281				4501
426	1	1	1	N,1625				281
427	1	1	1	R,218				188
428	1	1	1	N,3500				359
429	1	1	1	N,938				4437
430	1	1	1	N,578				437
431	1	1	1	N,1984				296
432	1	1	1	N,250				203
433	1	1	1	N,391				203
				N,437				329
				R,5141				234
				N,985				328
				N,2360				6329
				N,750				203
				N,578				437
				N,328				484
				N,563				391
				R,4485				250
				N,2063				2969
				N,532				312
				N,1187				3000
				N,500				125
				N,437				547
				N,485				328
				N,437				422
				N,1750				3922
				R,4407				187
				N,641				500
				N,625				187
				N,656				531
				N,422				625
				N,1391				1047
				N,797				219
				N,2297				3890
				R,4656				219
				N,953				640
				N,735				4141
				N,782				296
				N,1625				469
				N,578				578
				N,719				313
				N,313				4000
				N,1078				485
				N,844				3375
				R,4984				453
				N,594				391
				N,1501				172
				N,188				7704
				N,625				172
				N,1391				157
				N,3750				406
				R,6500				125
				N,1000				422
				N,875				188
				N,1234				625
				N,796				Visit end
				N,1563				219
				R,6282				250
				N,578				360
				N,828				391
				N,1656				203
				N,328				344
				N,437				938
				N,500				3484
				N,594				313
				N,984				344
				R,5906				234
				N,906				344
				Visit end				437
				R,5469				5234
				N,1000				344
				N,546				390
				N,906				204
				N,390				313
				N,219				687
				N,203				437
				N,812				360
				N,1125				4468
				N,798				234
				N,656				203
				N,344				500
				N,1250				4188
				R,7094				281
				N,1078				4531
				N,485				562
				N,281				10454
				N,218				312
				N,172				297
				N,735				3610
				N,250				265
				N,407				188
				R,7110				172
				N,1438				328
				N,875				390
				N,937				297
				N,1954				141
				N,828				234
				R,9188				203
				N,672				406
				N,3079				812
				R,6110				250
				N,828				422
				N,1094				406
				N,250				219
				N,468				437
				N,250				5297
				N,454				141
				N,860				141
				N,313				265
				N,453				250
				N,328				687
				N,1563				547
				N,344				172
				R,5000				642
				N,688				797
				N,453				5219
				N,672				156
				N,500				282
				N,297				1188
				N,734				3750
				N,484				Visit end
				N,469				125
				N,594				234
				N,344				266
				N,1000				297
				R,5547				328
				N,562				625
				N,1078				281
				N,703				594
				N,953				359
				N,328				3937
				N,312				219
				N,1062				172
				R,6438				5064
				Visit end				235
				R,5609				156
				N,907				4203
				N,562				343
				N,375				281
				N,328				125
				N,188				4781
				N,2157				109
				N,500				157
				N,672				203
				N,1063				188
				N,891				250
				R,6187				94
				N,1031				766
				N,2562				5656
				N,828				328
				N,703				578
				R,6063				9968
				N,516				406
				N,266				203
				N,906				6640
				N,1485				328
				N,781				484
				N,562				1171
				N,375				547
				N,1000				344
				N,562				172
				N,406				422
				N,1281				407
				R,4642				2938
				N,578				296
				N,782				281
				N,3985				250
				R,4953				359
				N,1157				4000
				N,1141				125
				N,1141				375
				N,517				218
				N,782				500
				N,3281				532
				R,6797				8017
				N,1313				328
				N,1046				219
				N,609				328
				N,1500				453
				N,594				3437
				N,407				125
				N,406				296
				N,485				328
				R,4937				406
				N,1266				Visit end
				N,219				172
				N,688				157
				N,765				94
				N,468				3063
				N,3563				187
				R,5093				219
				N,547				1797
				N,1110				390
				N,500				453
				N,735				265
				N,375				3515
				N,329				313
				N,281				516
				N,1313				3265
				Visit end				344
				R,3750				250
				N,609				328
				N,359				438
				N,437				453
				N,828				484
				N,423				219
				N,484				4797
				N,891				297
				N,141				500
				N,688				3860
				N,266				125
				R,4219				531
				N,1265				485
				N,547				5563
				N,2125				484
				N,266				407
				N,954				3531
				N,359				203
				N,391				375
				N,375				7548
				N,672				125
				N,328				672
				R,4937				3672
				N,500				266
				N,703				234
				N,140				219
				N,2172				234
				N,797				296
				N,437				4671
				R,4938				297
				N,750				282
				N,750				4187
				N,1078				125
				N,1156				313
				N,704				141
				R,5016				266
				N,875				437
				N,578				156
				N,1375				610
				N,234				250
				N,625				3094
				N,250				437
				N,329				765
				N,579				5406
				R,5125				203
				N,500				109
				N,281				343
				N,188				188
				N,1235				344
				N,1468				594
				N,484				844
				N,313				515
				N,328				531
				N,250				6313
				N,453				11173
				N,359				235
				R,5313				2844
				N,516				250
				N,344				Visit end
				N,1172				109
				N,1969				203
				N,829				172
				N,328				282
				N,500				484
				N,265				437
				N,985				453
				R,7188				2156
				N,797				265
				N,1172				266
				N,765				297
				R,5953				297
				N,640				500
				N,1203				531
				N,375				343
				Visit end				234
				R,4781				500
				N,1485				500
				N,265				3985
				N,453				375
				N,531				172
				N,391				203
				N,360				312
				N,376				453
				N,1969				642
				N,469				579
				N,390				500
				N,328				469
				N,407				297
				N,609				734
				N,1610				312
				R,5141				375
				N,453				453
				N,438				4890
				N,750				156
				N,1406				218
				N,657				359
				N,406				360
				N,469				359
				N,1078				406
				N,391				688
				N,718				5407
				R,4609				172
				N,1172				265
				N,1015				188
				N,672				344
				N,563				281
				N,453				4313
				N,438				172
				N,719				109
				N,2189				125
				R,6563				94
				N,1610				328
				N,625				218
				N,1578				515
				N,547				4876
				N,532				172
				N,484				578
				N,656				3860
				N,1547				156
				R,6578				266
				N,1062				297
				N,672				329
				N,672				281
				N,1062				313
				N,578				234
				N,344				438
				N,531				172
				N,641				313
				N,344				234
				N,532				7812
				N,250				125
				R,7266				109
				N,1031				453
				N,703				375
				N,2437				563
				N,641				8361
				N,562				Visit end
				N,484				94
				N,359				188
				N,297				94
				N,359				235
				N,375				516
				N,1015				203
				R,5876				266
				N,1797				344
				N,1125				703
				N,1110				422
				N,781				437
				N,641				1110
				N,547				438
				R,4859				515
				N,1109				234
				N,578				282
				Visit end				438
				R,5312				578
				N,703				1156
				N,484				860
				N,484				250
				N,312				93
				N,437				110
				N,719				281
				N,500				391
				N,1000				672
				N,484				4688
				N,547				281
				N,422				578
				N,1640				594
				N,750				4797
				N,969				219
				R,4376				297
				N,593				515
				N,391				218
				N,734				390
				N,625				234
				N,375				312
				N,297				391
				N,672				5016
				N,484				203
				N,281				266
				N,484				375
				N,172				329
				R,6062				422
				N,860				578
				N,750				5812
				N,250				828
				N,1735				563
				N,1218				266
				N,1016				516
				N,1157				687
				N,610				5484
				R,5391				235
				N,438				172
				N,1500				281
				N,1000				313
				N,3953				657
				N,2328				437
				R,6688				359
				N,1156				422
				N,734				609
				N,594				375
				N,1281				5078
				N,4516				125
				R,6766				220
				N,719				266
				N,234				172
				N,672				391
				N,516				469
				N,2031				6078
				N,1484				266
				N,1797				172
				R,4484				422
				N,859				265
				N,1031				594
				N,516				656
				N,453				1406
				N,391				266
				N,328				6079
				N,985				312
				N,312				109
				N,563				234
				N,1156				313
				R,5671				Visit end
				N,500				203
				N,672				421
				N,859				265
				N,1656				3671
				N,2031				125
				N,281				125
				N,813				218
				R,4297				156
				N,344				218
				N,906				125
				N,172				110
				N,1109				297
				N,1157				344
				N,594				235
				N,719				281
				R,5250				266
				N,719				438
				Visit end				281
				R,3828				188
				N,360				328
				N,1329				297
				N,485				219
				N,2204				6360
				N,921				250
				N,454				438
				N,1407				1078
				N,1047				516
				N,766				375
				N,953				3860
				R,6531				219
				N,828				343
				N,344				610
				N,281				531
				N,219				344
				N,265				437
				N,750				453
				N,578				282
				N,468				188
				N,469				281
				N,2719				297
				N,2640				329
				R,4703				375
				N,609				234
				N,906				563
				N,781				5360
				N,219				156
				N,328				235
				N,2859				344
				N,688				1062
				N,2844				219
				R,4781				250
				N,1156				922
				N,641				328
				N,953				140
				N,500				703
				N,2015				438
				N,3047				9001
				N,422				266
				N,593				422
				N,359				1281
				N,1704				3781
				R,5594				265
				N,1937				266
				N,109				282
				N,828				313
				N,1468				875
				N,1110				94
				N,1719				281
				R,6000				406
				N,984				5156
				N,359				234
				N,110				375
				N,266				266
				N,906				219
				N,859				109
				R,6375				516
				N,1047				234
				N,609				328
				N,344				453
				N,110				562
				N,1375				Visit end
				N,640				235
				N,812				375
				N,797				234
				N,187				266
				N,1156				359
				R,6001				422
				N,891				328
				N,313				578
				N,781				328
				N,250				313
				N,422				594
				N,406				219
				N,766				609
				N,953				250
				N,578				187
				N,344				500
				N,188				250
				R,6345				203
				Visit end				593
				R,6859				438
				N,468				672
				N,360				3625
				N,484				328
				N,1219				234
				N,125				203
				N,203				250
				N,157				312
				N,531				250
				N,453				375
				N,953				3875
				N,937				157
				N,547				266
				N,344				141
				N,376				344
				N,1141				219
				N,1609				281
				R,4750				328
				N,329				656
				N,719				828
				N,203				547
				N,953				375
				N,1203				4703
				N,1469				125
				N,344				219
				N,859				250
				N,782				406
				N,1438				485
				R,5688				859
				N,766				4844
				N,2265				265
				N,718				172
				N,687				110
				N,2328				469
				N,1922				937
				N,531				5109
				R,5219				406
				N,907				1064
				N,907				7126
				N,1312				203
				N,953				203
				N,1016				328
				N,750				484
				N,734				328
				N,1484				5266
				R,6016				328
				N,1047				687
				N,781				359
				N,797				687
				N,1344				7297
				N,1454				156
				N,1453				828
				N,2265				141
				R,4564				360
				N,688				Visit end
				N,797				171
				N,750				531
				N,875				344
				R,5406				187
				N,953				94
				N,688				312
				N,969				578
				N,281				266
				N,719				328
				N,1922				328
				N,375				672
				N,1094				219
				R,4766				250
				N,704				172
				N,2391				125
				N,1235				234
				N,437				140
				N,515				860
				R,5265				843
				Visit end				297
				R,5922				516
				N,344				500
				N,2594				688
				N,719				235
				N,1141				532
				N,1203				781
				N,3328				219
				N,1344				297
				N,531				6891
				N,860				109
				R,4265				281
				N,1469				282
				N,360				282
				N,422				515
				N,312				437
				N,297				219
				N,1282				266
				N,172				203
				N,328				188
				N,282				265
				N,265				250
				N,437				328
				N,828				203
				N,406				313
				N,718				407
				N,765				375
				R,5235				219
				N,437				360
				N,1031				719
				N,1344				547
				N,875				719
				N,953				125
				N,2422				422
				R,4625				406
				N,688				719
				N,328				281
				N,1156				219
				N,750				328
				N,2375				171
				N,7203				328
				R,4938				609
				N,984				344
				N,282				6095
				N,234				609
				N,218				282
				N,1172				4953
				N,640				547
				N,1985				468
				N,781				125
				N,1312				156
				N,1047				218
				N,1297				453
				R,9140				328
				N,1063				282
				N,640				8984
				N,750				109
				N,750				375
				N,875				297
				N,1532				750
				N,891				953
				N,563				6766
				N,1484				235
				N,453				437
				R,4266				422
				N,953				500
				N,719				Visit end
				N,2266				172
				N,672				375
				N,500				218
				N,407				1750
				N,594				313
				N,422				437
				N,360				532
				R,5359				313
				N,1000				484
				N,1875				547
				N,2001				297
				R,188				359
				N,4406				360
				N,923				156
				N,1015				250
				R,5453				265
				N,781				328
				N,1266				578
				N,672				1001
				N,515				7281
				Visit end				93
				R,4984				188
				N,532				328
				N,828				375
				N,579				390
				N,937				328
				N,375				704
				N,906				343
				N,546				375
				N,641				5000
				N,1860				328
				N,406				141
				N,235				172
				N,328				203
				N,640				406
				R,266				391
				N,2813				422
				N,344				156
				N,266				265
				N,312				625
				N,813				266
				N,2266				437
				R,5500				188
				N,344				235
				N,312				312
				N,813				547
				N,219				219
				N,219				94
				N,688				438
				N,282				250
				N,984				328
				N,1703				438
				N,375				422
				N,922				329
				R,5000				344
				N,859				422
				N,1172				266
				N,719				641
				N,328				203
				N,266				6626
				N,829				204
				N,875				234
				N,469				407
				N,547				532
				N,343				6765
				N,281				250
				N,610				250
				N,531				109
				N,1937				406
				R,5906				421
				N,1297				594
				N,906				469
				N,281				5718
				N,937				219
				N,484				219
				N,718				296
				N,531				266
				N,969				7532
				N,1109				140
				N,328				187
				N,453				391
				R,5140				Visit end
				N,859				313
				N,578				250
				N,390				171
				N,1031				172
				N,1641				125
				N,578				93
				N,1938				109
				R,6719				266
				N,563				188
				N,1267				171
				N,765				250
				N,438				281
				N,2641				313
				N,656				359
				N,1219				234
				R,5766				234
				N,1343				172
				N,2547				172
				N,391				563
				N,3502				1047
				R,4937				547
				Visit end				515
				R,4719				595
				N,2187				578
				N,610				328
				N,1938				516
				N,1406				765
				N,266				204
				N,516				312
				N,766				219
				N,2343				234
				N,266				203
				N,250				265
				N,344				156
				N,892				453
				N,531				422
				R,7063				375
				N,391				172
				N,328				234
				N,625				140
				N,937				234
				N,328				360
				N,594				422
				N,531				500
				N,563				406
				N,578				4765
				N,734				297
				N,625				328
				N,688				375
				N,1656				390
				R,5234				1141
				N,922				875
				N,500				375
				N,235				469
				N,547				296
				N,1079				469
				N,234				266
				N,641				266
				N,547				94
				N,343				172
				N,657				187
				N,672				531
				N,704				313
				N,4157				312
				R,296				344
				N,3297				250
				N,313				203
				N,969				203
				N,3438				188
				N,672				110
				R,5265				219
				N,938				672
				N,1095				125
				N,828				735
				N,656				5625
				N,547				125
				N,797				266
				N,1094				344
				N,750				609
				N,984				484
				N,890				438
				N,1375				266
				R,5297				344
				N,1594				297
				N,875				282
				N,656				422
				N,641				563
				N,719				5625
				N,750				219
				N,625				203
				N,1640				109
				N,781				156
				N,3093				312
				N,1282				187
				R,5578				375
				N,1047				672
				N,2015				Visit end
				N,1688				171
				N,3406				203
				R,4718				203
				N,1719				141
				N,813				109
				N,781				109
				N,375				344
				N,3844				187
				N,2047				157
				N,593				343
				N,876				297
				R,6390				359
				N,1250				281
				N,1859				344
				N,719				281
				N,328				375
				N,625				1047
				N,1611				344
				N,438				282
				N,797				282
				R,9141				281
				N,593				250
				Visit end				375
				R,6080				203
				N,641				297
				N,547				266
				N,328				391
				N,547				703
				N,422				297
				N,172				234
				N,172				156
				N,672				125
				N,750				281
				N,266				219
				N,203				391
				N,188				531
				N,406				500
				N,313				422
				N,1750				390
				N,234				219
				N,1797				360
				R,4468				391
				N,640				296
				N,375				140
				N,219				391
				N,625				109
				N,282				203
				N,281				313
				N,234				375
				N,422				469
				N,281				5438
				N,1484				172
				N,297				140
				N,3610				297
				N,1438				203
				N,703				406
				R,359				5813
				N,1625				203
				N,312				219
				N,407				94
				N,500				187
				N,281				172
				N,594				266
				N,312				187
				N,437				4812
				N,766				235
				N,1079				172
				N,1672				265
				N,1500				235
				N,922				312
				R,250				328
				N,1969				390
				N,313				704
				N,687				500
				N,1562				578
				N,1219				7531
				N,2328				172
				R,4595				328
				N,141				359
				N,656				281
				N,187				110
				N,1172				140
				N,2656				109
				N,641				203
				N,469				437
				N,1218				391
				R,4422				610
				N,580				562
				N,1031				4953
				N,1766				375
				N,1063				344
				N,953				265
				N,797				203
				N,1969				172
				R,5563				172
				N,1407				125
				N,671				203
				N,907				219
				N,2969				314
				R,156				390
				N,3250				391
				N,641				469
				N,1172				469
				N,656				234
				N,3625				188
				N,1360				437
				N,469				235
				N,1142				328
				N,1781				484
				R,6359				704
				N,594				438
				N,1047				5984
				N,1906				203
				N,766				235
				N,500				219
				N,594				109
				N,500				140
				N,484				203
				N,3032				Visit end
				R,5593				281
				N,922				344
				N,1484				297
				N,594				344
				N,297				828
				N,703				171
				N,921				172
				N,672				250
				N,422				125
				N,750				172
				N,1375				282
				N,2547				328
				R,6656				297
				N,1078				172
				N,687				172
				N,812				187
				N,172				375
				N,297				156
				N,468				219
				N,641				281
				N,1313				266
				N,1470				313
				R,7031				375
				Visit end				437
				R,5328				172
				N,610				281
				N,906				265
				N,390				235
				N,1172				281
				N,892				235
				N,1016				406
				N,453				437
				N,516				672
				N,500				172
				N,1421				109
				N,1000				922
				N,390				297
				N,2297				391
				R,5234				547
				N,563				250
				N,422				359
				N,141				297
				N,547				391
				N,578				344
				N,1078				531
				N,265				172
				N,251				188
				N,672				234
				N,500				219
				N,4391				5235
				N,2141				157
				R,5048				422
				N,687				250
				N,703				500
				N,734				375
				N,438				625
				N,782				453
				N,4890				8125
				N,2094				172
				N,2188				125
				R,5171				281
				N,844				266
				N,828				438
				N,875				532
				N,375				172
				N,609				297
				N,266				312
				N,265				172
				N,500				172
				N,1688				219
				N,1016				203
				N,797				172
				N,1562				329
				N,610				218
				R,6109				563
				N,218				5218
				N,313				156
				N,703				156
				N,437				156
				N,203				188
				N,672				234
				N,422				313
				N,4829				203
				R,5578				609
				N,1110				Visit end
				N,828				188
				N,593				265
				N,562				359
				N,234				110
				N,172				93
				N,875				422
				N,125				703
				N,3891				328
				N,781				140
				N,250				329
				N,1188				313
				N,484				672
				R,4875				343
				N,219				1188
				N,1328				484
				N,1032				141
				N,250				313
				N,235				578
				N,1140				375
				N,625				781
				N,422				250
				N,2656				296
				R,5375				422
				N,1563				906
				Visit end				5594
				R,6093				125
				N,266				93
				N,172				234
				N,469				281
				N,328				297
				N,391				500
				N,250				641
				N,391				141
				N,297				266
				N,266				297
				N,609				406
				N,156				359
				N,438				344
				N,1547				641
				N,500				172
				N,297				203
				N,546				94
				N,797				187
				R,4719				141
				N,437				93
				N,250				219
				N,204				375
				N,188				281
				N,235				469
				N,672				547
				N,547				407
				N,2094				359
				N,2954				407
				R,6500				313
				N,203				390
				N,391				5531
				N,656				187
				N,265				188
				N,203				172
				N,218				359
				N,172				344
				N,266				563
				N,250				234
				N,1000				546
				N,1547				203
				N,2703				250
				N,500				609
				N,453				94
				N,391				125
				N,532				234
				R,4813				359
				N,1203				968
				N,656				407
				N,594				891
				N,578				375
				N,640				328
				N,281				359
				N,328				156
				N,3235				265
				N,531				296
				N,594				203
				R,4813				141
				N,250				218
				N,219				203
				N,812				422
				N,625				407
				N,516				485
				N,594				188
				N,204				734
				N,235				4500
				N,750				219
				N,469				94
				N,875				156
				N,1187				266
				N,1094				140
				N,1032				359
				N,1313				188
				R,6407				2641
				N,593				219
				N,313				265
				N,812				453
				N,547				375
				N,313				453
				N,563				250
				N,3407				406
				N,360				250
				N,484				266
				N,219				4110
				N,642				234
				N,406				156
				N,703				172
				N,1343				312
				R,5015				250
				N,594				203
				N,844				297
				N,1735				312
				N,406				594
				N,1922				703
				N,1359				312
				N,1016				343
				N,2688				485
				R,4547				Fin Bloc
				N,312				Fin Bloc
				N,5360				Visit end
				N,250				203
				N,563				282
				N,344				203
				N,453				531
				N,469				375
				N,844				156
				N,594				172
				R,10062				140
				N,984				235
				N,657				219
				N,1000				281
				N,453				438
				N,1267				406
				N,1344				218
				N,344				422
				N,1531				297
				N,313				281
				N,828				172
				R,5298				250
				N,875				188
				N,282				406
				N,797				375
				N,765				375
				Fin Bloc				328
				Fin Bloc				469
				Visit end				421
				R,2797				437
				R,937				281
				R,234				359
				R,641				328
				R,2188				375
				R,5219				5093
				R,4000				422
				R,438				282
				R,2297				187
				R,718				234
				R,360				188
				R,2281				266
				R,328				313
				R,1516				516
				R,594				375
				R,297				250
				R,2328				531
				R,3626				313
				R,641				500
				R,343				250
				R,1781				297
				R,625				391
				R,907				172
				R,1640				219
				R,500				203
				R,1688				203
				R,1110				282
				R,1266				250
				R,1094				141
				R,2063				203
				R,703				203
				R,1938				563
				R,2422				172
				R,656				360
				R,1954				390
				R,1563				265
				R,3579				625
				R,1343				359
				R,1000				469
				R,2546				547
				R,797				453
				R,1531				266
				R,1391				562
				R,1328				422
				R,1437				234
				R,1797				343
				R,1375				328
				R,1484				219
				R,4297				312
				R,5469				297
				R,641				328
				R,1484				297
				R,1625				438
				R,5578				344
				R,484				516
				R,422				687
				R,5062				297
				R,922				250
				R,2906				281
				R,812				500
				R,4375				234
				R,2735				344
				R,891				421
				R,1751				390
				R,1438				172
				R,3140				376
				R,1047				578
				R,3422				610
				R,953				406
				R,1828				734
				R,1532				641
				R,2219				625
				R,3719				375
				R,672				531
				R,1250				422
				R,1375				516
				R,1985				641
				R,2187				173
				R,1579				203
				R,1765				1156
				R,1297				547
				R,1500				6359
				R,6344				328
				R,859				484
				R,1594				281
				R,3688				438
				R,562				593
				R,2391				141
				R,1844				344
				R,4954				470
				R,2345				344
				R,2500				656
				R,422				500
				R,2015				515
				R,1781				5969
				R,1282				172
				R,2156				140
				R,3031				203
				R,5016				188
				R,422				313
				R,3953				203
				R,890				250
				R,1422				422
				R,2359				250
				R,2547				250
				R,1422				406
				R,3422				656
				R,1125				281
				R,2844				204
				R,594				360
				R,1813				547
				R,1562				516
				R,2094				312
				R,11751				219
				R,2406				609
				R,2156				593
				R,1859				234
				R,1594				156
				R,1469				250
				R,1797				343
				R,1641				515
				R,3093				203
				R,2313				234
				R,1719				344
				R,2625				703
				R,1640				656
				R,1984				781
				R,1861				266
				R,843				297
				R,1828				266
				R,3188				390
				R,969				313
				R,2375				359
				R,1422				719
				R,5329				423
				R,968				594
				R,343				953
				R,3673				656
				R,922				359
				R,2344				437
				R,1704				750
				R,2017				313
				R,2985				813
				R,438				328
				R,2094				344
				R,1626				297
				R,2485				265
				R,2110				500
				R,1203				265
				R,1485				595
				R,1203				422
				R,1828				875
				R,2625				297
				R,1125				484
				R,1500				328
				R,2000				656
				R,1000				297
				R,2156				282
				R,1953				7469
				R,2063				235
				R,2531				782
				R,1906				3594
				R,1906				406
				R,1938				953
				R,2203				328
				R,1704				375
				R,1406				703
				R,1203
				R,1328
				R,1531
				R,1547
				R,1218
				R,1688
				R,1063
				R,1469
				R,1297
				R,1250
				R,2031
				R,828
				R,1625
				R,1532
				R,1109
				R,1438
				R,1891
				R,1265
				R,1531
				R,921
				R,2188
				R,1297
				R,1203
				R,1641
				R,1156
				R,1110
				R,2015

## Sheet: B4
Essai	Goutte	Intervalle	Quantité consommée	Response Length	Inter Reinforcement Interval	Inter Reinforcement Rate	Inter Reinforcement Response	IRT	Load Size	Reinforcers Per Visit	Resp P V	Interval Inter-Visit	Visit Length	Response Rate Per Visit		notes:
2	5	200	33	R,6782	234	256.41	1	219	429	13	13	684108	83835	9.30399		drop out; 30mins
3	5	200	33	R,5611	281	213.523	1	281	429	13	13	555585	102941	7.57716
4	5	200	33	R,6610	360	166.667	1	360	450	14	14	591170	94631	8.87658
5	5	200	33	R,8438	297	202.02	1	297	467	15	15	664526	103833	8.66776
6	5	200	33	R,6625	437	137.3	1	437	363	11	11	569570	93631	7.04895
7	5	200	33	R,7079	171	350.877	1	171	Fin Bloc	Fin Bloc	Fin Bloc	Fin Bloc	Fin Bloc	Fin BLoc
8	5	200	33	R,6392	188	319.149	1	188	Fin Bloc	Fin Bloc	Fin Bloc	Fin Bloc	Fin Bloc	Fin BLoc
9	5	200	33	R,6562	156	384.615	1	156	495	15	15	729795	94615	9.51223
10	5	200	33	R,5923	266	225.564	1	266	264	8	48	611254	193631	14.8737
11	5	200	33	R,6843	204	294.118	1	204	429	13	62	650271	311110	11.9572
12	5	200	33	R,6485	672	89.2857	1	672	330	10	44	668413	251696	10.4888
13	5	200	33	R,4578	422	142.18	1	422	429	13	36	574974	289938	7.44987
14	5	200	33	R,2234	Visit end	Visit end	Visit end	Visit end	335	12	52	721251	296966	10.5063
Visit end				Visit end	156	384.615	1	156	297	9	45	544755	206232	13.0921
15	5	200	33	R,16828	312	192.308	1	312	330	10	45	1014426	264041	10.2257
16	5	200	33	R,9626	156	384.615	1	156	335	11	43		278011	9.28021
17	5	200	33	R,6735	4203	14.2755	1	4203
18	5	200	33	R,4078	219	273.973	1	219
19	5	200	33	R,12845	157	382.166	1	157
20	5	200	33	R,6140	156	384.615	1	156
21	5	200	33	R,5875	281	213.523	1	281
22	5	200	33	R,9595	125	480	1	125
23	5	200	33	R,7156	141	425.532	1	141
24	5	200	33	R,4078	297	202.02	1	297
25	5	200	33	R,3922	2765	21.6998	1	2765
26	5	200	33	R,5126	Visit end	Visit end	Visit end	Visit end
27	5	200	33	R,1969	204	294.118	1	204
Visit end				Visit end	187	320.856	1	187
28	5	200	33	R,12688	188	319.149	1	188
29	5	200	33	R,5532	218	275.229	1	218
30	5	200	33	R,5578	188	319.149	1	188
31	5	200	33	R,5344	313	191.693	1	313
32	5	200	33	R,5797	125	480	1	125
33	5	200	33	R,8907	235	255.319	1	235
34	5	200	33	R,5281	188	319.149	1	188
35	5	200	33	R,11110	156	384.615	1	156
36	5	200	33	R,6422	141	425.532	1	141
37	5	200	33	R,5766	2437	24.6204	1	2437
38	5	200	33	R,9484	172	348.837	1	172
39	5	200	33	R,4032	Visit end	Visit end	Visit end	Visit end
40	5	200	33	R,2719	156	384.615	1	156
41	5	200	21	R,1219	140	428.571	1	140
Visit end				Visit end	438	136.986	1	438
42	5	200	33	R,25299	203	295.567	1	203
43	5	200	33	R,7250	110	545.455	1	110
44	5	200	33	R,5750	453	132.45	1	453
45	5	200	33	R,6016	203	295.567	1	203
46	5	200	33	R,6469	2094	28.6533	1	2094
47	5	200	33	R,6344	141	425.532	1	141
48	5	200	33	R,6110	109	550.459	1	109
49	5	200	33	R,4828	2781	21.575	1	2781
50	5	200	33	R,8547	172	348.837	1	172
51	5	200	33	R,5187	313	191.693	1	313
52	5	200	33	R,4564	218	275.229	1	218
53	5	200	33	R,4781	Visit end	Visit end	Visit end	Visit end
54	5	200	33	R,2875	172	348.837	1	172
55	5	200	33	R,1969	219	273.973	1	219
56	5	200	5	R,313	125	480	1	125
Visit end				Visit end	172	348.837	1	172
57	5	200	33	R,14001	171	350.877	1	171
58	5	200	33	R,7532	250	240	1	250
59	5	200	33	R,6609	203	295.567	1	203
60	5	200	33	R,13110	3594	16.6945	1	3594
61	5	200	33	R,6876	1625	36.9231	1	1625
62	5	200	33	R,4563	360	166.667	1	360
63	5	200	33	R,6406	Visit end	Visit end	Visit end	Visit end
64	5	200	33	R,8423	203	295.567	1	203
65	5	200	33	R,9312	141	425.532	1	141
66	5	200	33	R,5095	141	425.532	1	141
67	5	200	33	R,4813	203	295.567	1	203
Visit end				Visit end	141	425.532	1	141
68	5	200	33	R,14219	218	275.229	1	218
69	5	200	33	R,11079	172	348.837	1	172
70	5	200	33	R,6750	250	240	1	250
71	5	200	33	R,6843	140	428.571	1	140
72	5	200	33	R,4219	141	425.532	1	141
73	5	200	33	R,7470	218	275.229	1	218
74	5	200	33	R,6500	203	295.567	1	203
75	5	200	33	R,4688	188	319.149	1	188
76	5	200	33	R,3953	2219	27.0392	1	2219
77	5	200	33	R,5235	Fin Bloc	Fin Bloc	Fin Bloc	Fin Bloc
78	5	200	33	R,4908	Fin Bloc	Fin Bloc	Fin Bloc	Fin Bloc
79	5	200	33	R,4063	Visit end	Visit end	Visit end	Visit end
80	5	200	33	R,5235	16203	22.2181	6	203
81	5	200	33	R,2828	18282	22.9734	7	281
82	5	200	33	R,2047	27314	13.1801	6	235
Fin Bloc				Fin Bloc	16531	21.7773	6	578
Fin Bloc				Fin Bloc	17157	27.9769	8	1984
Visit end				Visit end	16080	18.6567	5	2078
83	5	200	33	R,14109	15673	26.7977	7	187
84	5	200	33	N,1594	Visit end	Visit end	Visit end	140
85	5	200	33	N,6031	19595	24.496	8	313
86	5	200	33	N,1234	15750	15.2381	4	375
87	5	200	33	N,922	23923	10.0322	4	4688
88	5	200	33	N,1063	22204	13.5111	5	172
89	5	200	33	R,6892	15845	18.9334	5	3297
90	5	200	33	N,813	30362	15.8092	8	172
Visit end				N,1532	20409	26.4589	9	563
91	5	200	33	N,937	29830	10.057	5	3469
92	5	200	33	N,797	15501	19.3536	5	110
93	5	200	33	N,3500	14782	12.177	3	2937
94	5	200	33	N,1531	16282	7.3701	2	11282
95	5	200	33	R,7703	22376	8.04433	3	141
96	5	200	33	N,797	Visit end	Visit end	Visit end	140
97	5	200	33	N,2906	23251	20.6443	8	7141
98	5	200	33	N,1906	22486	13.3416	5	141
99	5	200	33	N,953	15408	15.5763	4	250
100	5	200	33	N,2219	20063	17.9435	6	2984
101	5	200	33	R,7141	16626	21.6528	6	2547
102	5	200	33	N,750	22251	13.4825	5	188
103	5	200	33	N,1047	19611	12.238	4	219
Visit end				N,2953	15657	11.4965	3	359
104	5	200	33	N,437	21095	5.68855	2	157
105	5	200	33	N,547	Visit end	Visit end	Visit end	250
106	5	200	33	R,6751	18485	12.9835	4	3000
107	5	200	33	N,1250	15063	7.96654	2	5985
108	5	200	33	N,765	28751	6.26065	3	282
109	5	200	33	N,672	24798	4.8391	2	5390
110	5	200	33	N,500	15907	11.3158	3	3328
111	5	200	33	N,453	17955	13.3668	4	281
112	5	200	33	N,234	15266	7.86061	2	2391
113	5	200	33	N,578	14986	8.00747	2	109
Visit end				R,6046	17142	17.5009	5	250
114	5	200	33	N,1626	14955	12.0361	3	1734
115	5	200	33	N,1282	14830	8.09171	2	579
116	5	200	33	N,859	18408	9.77836	3	4798
117	5	200	33	N,641	Visit end	Visit end	Visit end	125
118	5	200	33	R,5187	18875	19.0728	6	3047
119	5	200	33	N,672	15907	15.0877	4	219
120	5	200	33	N,860	14719	12.2291	3	2672
121	5	200	33	N,734	21063	5.69719	2	Visit end
122	5	200	33	N,515	14953	20.0629	5	141
123	5	200	33	N,1797	28111	12.8064	6	141
124	5	200	33	N,453	32534	9.22112	5	219
125	5	200	33	R,8281	19469	21.5728	7	812
126	5	200	33	N,562	15969	22.5437	6	485
Visit end				N,828	16001	14.9991	4	1906
127	5	200	33	Visit end	28643	6.28426	3	2094
128	5	200	33	R,5969	Visit end	Visit end	Visit end	7875
129	5	200	5	N,718	21127	17.0398	6	5485
130	5	200	0	N,719	22953	10.4561	4	3656
131	5	200	33	N,906	20518	14.6213	5	203
132	5	200	33	N,1125	14768	24.377	6	3750
133	5	200	33	N,656	15470	15.5139	4	468
134	5	200	33	N,610	16953	21.2352	6	469
135	5	200	33	N,1188	14609	24.6423	6	3578
136	5	200	33	R,7438	15032	19.9574	5	16719
137	5	200	33	N,1437	Visit end	Visit end	Visit end	172
138	5	200	33	N,813	15281	19.6322	5	172
Visit end				N,406	15985	11.2606	3	141
139	5	200	33	R,7063	19735	15.2014	5	2672
140	5	200	33	N,938	20297	14.7805	5	15829
141	5	200	33	N,609	22704	7.92812	3	156
142	5	200	33	N,1142	22906	15.7164	6	343
143	5	200	33	R,4312	20687	23.203	8	3672
144	5	200	33	N,875	38892	6.17093	4	7845
145	5	200	33	N,1203	17346	13.836	4	344
146	5	200	33	N,515	Visit end	Visit end	Visit end	125
147	5	200	33	N,625	15392	7.79626	2	171
Visit end				R,3719	23594	10.1721	4	312
148	5	200	33	N,610	14672	20.4471	5	5531
149	5	200	33	N,938	15125	27.7686	7	454
150	5	200	33	N,906	45751	2.62289	2	2703
151	5	200	33	N,1031	15908	11.3151	3	438
152	5	200	33	R,5140	16001	18.7488	5	16830
153	5	200	33	N,657	15955	18.8029	5	172
154	5	200	33	N,704	17625	13.617	4	172
155	5	200	33	N,563	18109	13.2531	4	172
156	5	200	33	N,734				125
157	5	200	33	N,313				187
Visit end				N,390				3016
158	5	200	33	N,437				344
159	5	200	33	R,4843				656
160	5	200	33	N,797				10314
161	5	200	33	N,1047				218
162	5	200	33	N,890				265
163	5	200	33	N,532				3125
164	5	200	33	N,672				626
165	5	200	33	N,468				22126
166	5	200	5	N,313				188
167	5	200	33	N,532				3423
168	5	200	33	R,4453				203
				N,860				6250
				N,1422				2484
				N,797				406
				N,391				1875
				R,4156				10735
				N,859				3343
				N,937				11845
				N,438				203
				N,719				4704
				R,5048				15923
				N,625				Visit end
				N,1141				375
				R,4313				156
				N,1094				406
				R,4078				375
				N,734				500
				N,812				3578
				R,3719				2625
				Visit end				11142
				R,8313				219
				N,812				281
				N,594				3063
				N,219				4437
				N,922				10736
				N,266				250
				N,515				3891
				N,766				390
				R,5546				3298
				N,1188				187
				N,828				172
				N,984				390
				N,750				2906
				R,9562				297
				N,4766				10688
				N,2453				391
				N,360				188
				R,8625				2859
				N,844				390
				N,328				1250
				N,3079				8204
				N,672				188
				N,500				609
				R,8375				10438
				N,734				188
				N,953				7876
				N,1094				407
				N,188				2063
				N,375				906
				R,6281				14189
				N,906				360
				N,422				9437
				N,1265				3110
				N,359				6031
				R,6531				13705
				N,562				Visit end
				N,578				1906
				N,906				4422
				R,5437				2141
				N,703				7672
				N,2047				7626
				R,12032				6250
				N,1359				3547
				R,4546				7641
				Visit end				15313
				R,5079				4313
				N,640				19828
				N,1048				2954
				N,656				4984
				R,5969				6219
				N,1187				5266
				R,8048				469
				N,1156				4908
				N,1094				5360
				R,4859				8579
				N,657				5718
				R,5188				359
				N,719				13533
				N,1031				110
				R,6094				203
				N,688				408
				N,171				5797
				N,1093				5938
				R,8297				3783
				N,969				4703
				R,5282				750
				N,1094				5439
				R,4938				8579
				N,547				1672
				N,843				297
				N,2328				15033
				N,968				Visit end
				R,4062				172
				N,625				219
				N,5094				2843
				R,7046				5438
				N,812				375
				R,5171				6813
				N,985				531
				N,421				297
				R,3359				10720
				Visit end				500
				R,9985				8500
				N,1000				344
				N,703				1062
				N,141				7454
				N,781				12891
				N,390				203
				R,7001				468
				N,875				500
				N,1328				6641
				N,1656				375
				R,281				407
				N,3125				453
				N,1688				375
				R,125				3234
				N,703				2968
				R,8767				15361
				N,4094				3704
				N,1282				5641
				N,734				516
				N,656				578
				R,5641				19111
				N,1093				375
				N,1125				187
				N,1282				406
				N,1188				3907
				N,625				3078
				R,6718				484
				N,1125				7109
				N,1125				250
				N,375				562
				N,359				3673
				R,6422				516
				N,859				5500
				N,563				1437
				N,688				469
				N,750				1953
				N,719				3563
				N,344				5343
				R,6313				266
				N,719				4782
				N,844				21971
				N,812				Visit end
				N,640				500
				N,1016				219
				R,6125				2046
				N,3297				3110
				N,688				266
				N,688				10923
				R,8188				3391
				N,921				7000
				N,703				218
				R,5171				8671
				Visit end				203
				R,4720				235
				N,875				1548
				N,891				282
				N,907				15001
				N,687				250
				N,703				1313
				R,5907				437
				N,1172				828
				N,1797				6955
				N,704				531
				R,7548				1735
				N,1047				3797
				N,1265				6562
				N,203				453
				N,734				281
				R,7609				250
				N,1125				406
				N,750				5547
				N,688				172
				N,750				6031
				N,1141				469
				R,6828				4531
				N,750				297
				N,891				563
				N,1282				3860
				R,7376				453
				N,1031				219
				N,891				5359
				N,672				296
				N,1281				562
				N,391				5234
				R,7360				344
				N,672				391
				N,1156				Visit end
				N,578				390
				N,765				3266
				N,1265				1141
				R,8141				750
				N,532				6781
				N,1204				3156
				N,1032				6546
				N,594				3610
				R,6875				344
				N,672				2719
				N,1031				4000
				Visit end				484
				R,7703				9063
				N,813				437
				N,921				562
				N,609				641
				N,610				4343
				R,5579				10360
				N,1454				266
				N,1219				6484
				R,7016				13891
				N,437				437
				N,860				4015
				N,1203				2640
				N,625				3079
				R,7032				422
				N,860				8813
				N,203				328
				N,1094				2782
				N,1797				563
				R,4969				3296
				N,594				563
				N,1469				313
				R,7407				406
				N,610				9468
				N,516				3047
				N,875				4453
				N,796				3547
				N,703				25251
				R,7251				2782
				N,281				3125
				N,171				4720
				N,891				4891
				N,1000				3266
				N,187				Visit end
				N,281				8266
				N,157				5486
				R,6470				516
				N,141				3203
				N,1390				7094
				N,1063				8860
				R,5265				328
				N,140				328
				N,828				1141
				N,860				2672
				R,5953				6407
				N,2297				1812
				Visit end				188
				R,5062				281
				N,1640				3781
				R,9313				485
				N,828				390
				N,937				4563
				N,2156				546
				R,7220				43658
				N,1656				3704
				N,1047				2734
				N,218				7329
				N,875				3329
				R,9704				562
				N,250				4126
				N,203				625
				N,1016				3890
				N,1359				407
				N,328				2593
				N,469				3875
				R,11126				4220
				N,1547				422
				R,6109				6407
				N,719				375
				N,1422				2062
				R,8609				4750
				N,1234				281
				N,469				4375
				N,1156				359
				N,610				11219
				R,4875				3703
				N,797
				N,1360
				N,890
				N,1391
				R,296
				N,2609
				N,1266
				N,156
				R,8783
				N,531
				N,1063
				N,281
				R,4251
				N,828

## Sheet: B5
Essai	Goutte	Intervalle	Quantité consommée	Response Length	Inter Reinforcement Interval	Inter Reinforcement Rate	Inter Reinforcement Response	IRT	Load Size	Reinforcers Per Visit	Resp P V	Interval Inter-Visit	Visit Length	Response Rate Per Visit		Notes
Visit end				Visit end	3000	20	1	3000	302	10	10	452638	99256	6.04497		Complete
17	5	200	33	R,11454	2000	30	1	2000	360	11	11	357183	105613	6.24923		don't count v1-v3
18	5	200	33	R,7955	4344	13.8122	1	4344	269	9	9	283696	83129	6.49593
19	5	200	33	R,9625	203	295.567	1	203	363	11	11	417775	80222	8.22717
20	5	200	5	R,250	312	192.308	1	312	264	8	8	293135	72738	6.59903
21	5	200	33	R,7735	3250	18.4615	1	3250	Fin Bloc	Fin Bloc	Fin Bloc	Fin Bloc	Fin Bloc	Fin BLoc
22	5	200	33	R,14626	375	160	1	375	Fin Bloc	Fin Bloc	Fin Bloc	Fin Bloc	Fin Bloc	Fin BLoc
23	5	200	33	R,6641	531	112.994	1	531	330	10	10	337666	72955	8.22425
24	5	200	33	R,8173	1625	36.9231	1	1625	170	6	20	198414	218115	5.50168
25	5	200	33	R,10344	Visit end	Visit end	Visit end	Visit end	263	8	28	175021	194283	8.64718
26	5	200	33	R,6813	1562	38.4123	1	1562	241	8	29	218944	178885	9.72692
Visit end				Visit end	172	348.837	1	172	263	8	29	205274	205182	8.48028
27	5	200	33	R,8470	250	240	1	250	231	7	22	185742	207788	6.35263
28	5	200	33	R,6422	2734	21.9459	1	2734	231	7	23	180631	173334	7.96151
29	5	200	33	R,9125	2844	21.097	1	2844	231	8	22	224865	235494	5.60524
30	5	200	33	R,8001	4406	13.6178	1	4406	231	7	23	212741	246493	5.59854
31	5	200	33	R,7078	594	101.01	1	594	239	8	27	246572	178992	9.05068
32	5	200	33	R,7189	313	191.693	1	313	231	7	21	308997	169442	7.43617
33	5	200	33	R,7484	4171	14.385	1	4171	264	8	18	212631	204883	5.2713
34	5	200	33	R,7187	4469	13.4258	1	4469	165	6	15	257304	164665	5.46564
35	5	200	30	R,6641	Visit end	Visit end	Visit end	Visit end	193	7	23	228677	168802	8.17526
36	5	200	33	R,10376	641	93.6037	1	641	235	8	26	301681	185134	8.42633
37	5	200	33	R,6125	3766	15.932	1	3766	231	7	21	320559	167343	7.52945
Visit end				Visit end	719	83.4492	1	719	198	6	15	287117	181149	4.96829
38	5	200	33	R,8281	7515	7.98403	1	7515	200	7	18	263290	154911	6.97175
39	5	200	33	R,13469	282	212.766	1	282	228	7	18	535597	163319	6.61283
40	5	200	33	R,7734	1250	48	1	1250	198	6	18	309743	162366	6.65164
41	5	200	33	R,6438	2421	24.7831	1	2421	Fin Bloc	Fin Bloc	Fin Bloc	Fin Bloc	Fin Bloc	Fin BLoc
42	5	200	33	R,7782	125	480	1	125	Fin Bloc	Fin Bloc	Fin Bloc	Fin Bloc	Fin Bloc	Fin BLoc
43	5	200	33	R,8140	Visit end	Visit end	Visit end	Visit end	198	6	17	1188320	188899	5.39971
44	5	200	33	R,7783	406	147.783	1	406	51	52	52		508726	6.13297
45	5	200	5	R,172	156	384.615	1	156
46	5	200	33	R,6611	172	348.837	1	172
Visit end				Visit end	157	382.166	1	157
47	5	200	33	R,5719	813	73.8007	1	813
48	5	200	33	R,6625	188	319.149	1	188
49	5	200	33	R,7031	2969	20.2088	1	2969
50	5	200	33	R,7078	3938	15.2362	1	3938
51	5	200	33	R,8110	281	213.523	1	281
52	5	200	33	R,6015	390	153.846	1	390
53	5	200	33	R,8109	Visit end	Visit end	Visit end	Visit end
54	5	200	33	R,6563	453	132.45	1	453
55	5	200	33	R,6047	296	202.703	1	296
56	5	200	33	R,6016	2813	21.3295	1	2813
57	5	200	33	R,3439	313	191.693	1	313
Visit end				Visit end	594	101.01	1	594
58	5	200	33	R,9953	2470	24.2915	1	2470
59	5	200	33	R,5658	2546	23.5664	1	2546
60	5	200	33	R,5547	Visit end	Visit end	Visit end	Visit end
61	5	200	33	R,5937	422	142.18	1	422
62	5	200	33	R,11407	234	256.41	1	234
63	5	200	33	R,8531	141	425.532	1	141
64	5	200	33	R,9297	594	101.01	1	594
65	5	200	33	R,6923	672	89.2857	1	672
Visit end				Visit end	171	350.877	1	171
66	5	200	33	R,10407	235	255.319	1	235
67	5	200	33	R,5219	2141	28.0243	1	2141
68	5	200	33	R,6297	2625	22.8571	1	2625
69	5	200	33	R,6562	Fin Bloc	Fin Bloc	Fin Bloc	Fin Bloc
70	5	200	33	R,5359	Fin Bloc	Fin Bloc	Fin Bloc	Fin Bloc
71	5	200	33	R,5907	Visit end	Visit end	Visit end	Visit end
72	5	200	33	R,4845	16454	18.2326	5	1015
73	5	200	33	R,7921	67565	2.6641	3	578
74	5	200	33	R,8203	20547	8.7604	3	313
75	5	200	33	R,5000	16407	14.6279	4	5017
Fin Bloc				Fin Bloc	54658	2.19547	2	5453
Fin Bloc				Fin Bloc	Visit end	Visit end	Visit end	500
Visit end				Visit end	22017	13.6258	5	672
76	5	200	33	R,8860	17735	10.1494	3	63549
77	5	200	33	N,1594	22329	10.7484	4	671
78	5	200	33	N,906	15812	11.3838	3	4031
79	5	200	5	N,765	18980	15.8061	5	13188
80	5	200	33	N,813	18078	13.2758	4	172
81	5	200	33	R,6218	17656	10.1948	3	593
Visit end				N,1969	Visit end	Visit end	Visit end	9813
82	5	200	33	N,875	15893	15.101	4	516
83	5	200	32	R,5641	15641	11.5082	3	2250
84	5	200	33	N,1579	15173	11.8632	3	50111
85	5	200	33	N,1078	15611	26.9041	7	640
86	5	200	33	R,203	22829	5.25647	2	3141
87	5	200	33	N,2235	16315	18.388	5	Visit end
88	5	200	33	N,766	16704	3.59195	1	250
89	5	200	33	N,2312	Visit end	Visit end	Visit end	125
Visit end				R,7391	19987	15.0098	5	3017
90	5	200	33	N,2297	17767	10.1311	3	4250
91	5	200	33	R,6750	16704	10.7759	3	10485
92	5	200	33	N,875	21532	8.35965	3	109
93	5	200	33	N,2765	25798	6.97729	3	343
94	5	200	10	Visit end	21157	8.50782	3	14939
95	5	200	33	R,7266	20970	11.4449	4	219
96	5	200	33	N,406	Visit end	Visit end	Visit end	3407
97	5	200	33	N,672	20673	11.6093	4	469
Visit end				N,1687	16563	7.24506	2	13704
98	5	200	33	N,1125	21548	5.56896	2	172
99	5	200	33	R,7922	15579	11.554	3	12094
100	5	200	33	N,1141	59813	3.00938	3	609
101	5	200	33	N,1203	16329	18.3722	5	422
102	5	200	32	R,6250	Visit end	Visit end	Visit end	407
103	5	200	33	N,2140	16313	14.7122	4	7339
104	5	200	33	N,2140	18360	13.0719	4	266
105	5	200	33	N,250	26844	4.47027	2	7126
Visit end				R,8047	24376	12.3072	5	156
106	5	200	33	N,562	18970	9.48867	3	531
107	5	200	33	N,2375	20626	11.6358	4	578
108	5	200	33	R,8236	Visit end	Visit end	Visit end	13297
109	5	200	33	N,968	15250	15.7377	4	843
110	5	200	33	N,875	37939	3.16297	2	1813
111	5	200	33	N,1062	23281	10.3088	4	11422
112	5	200	33	N,515	14797	12.1646	3	Visit end
Visit end				R,8750	18032	6.65484	2	484
113	5	200	33	N,1469	45188	1.32779	1	2156
114	5	200	33	N,1157	18564	6.46412	2	547
115	5	200	33	N,890	Visit end	Visit end	Visit end	9267
116	5	200	33	R,7283	18422	13.0279	4	281
117	5	200	33	N,1172	45376	2.64457	2	7984
118	5	200	33	N,2406	32250	5.5814	3	2688
119	5	200	33	R,7922	45581	3.94901	3	407
Visit end				Visit end	17938	10.0346	3	5172
120	5	200	33	R,6547	22703	10.5713	4	6907
121	5	200	33	N,1204	Visit end	Visit end	Visit end	2094
122	5	200	33	N,1454	19408	12.366	4	94
123	5	200	32	N,781	21752	8.2751	3	516
124	5	200	33	R,6734	16454	18.2326	5	265
125	5	200	5	N,2032	15674	11.484	3	547
126	5	200	29	N,2656	20203	8.90957	3	6173
127	5	200	33	R,6719	15642	11.5075	3	125
Visit end				N,1203	17015	14.1052	4	9610
128	5	200	33	N,1484	Visit end	Visit end	Visit end	8438
129	5	200	33	R,5703	16297	18.4083	5	797
130	5	200	33	N,250	20079	8.96459	3	437
131	5	200	33	N,1406	29923	4.01029	2	4328
132	5	200	33	N,625	15469	7.75745	2	2173
133	5	200	33	N,641	15938	11.2938	3	2078
134	5	200	33	N,656	18564	12.9282	4	16704
Visit end				N,2219	Visit end	Visit end	Visit end	437
135	5	200	33	R,562	32206	3.72601	2	1859
136	5	200	33	N,4781	28501	8.42076	4	8454
137	5	200	33	R,7297	15797	11.3946	3	Visit end
138	5	200	11	N,969	22922	2.61757	1	359
139	5	200	30	N,907	22189	8.11213	3	937
140	5	200	33	N,3391	17485	6.86303	2	1547
141	5	200	33	N,1235	18048	6.64894	2	8861
142	5	200	33	R,6687	Visit end	Visit end	Visit end	3937
Visit end				R,6063	15	4000	1	11736
143	5	200	33	N,813	24359	9.85262	4	328
144	5	200	33	N,1375	18219	3.29327	1	3688
145	5	200	33	N,1469	32594	5.52249	3	547
146	5	200	33	Visit end	18407	6.51926	2	1360
147	5	200	33	R,4719	24626	2.43645	1	13361
148	5	200	33	N,860	Visit end	Visit end	Visit end	375
149	5	200	33	N,1032	17578	13.6534	4	12687
Visit end				N,688	16235	14.7829	4	6188
150	5	200	33	N,1766	16205	11.1077	3	6766
151	5	200	33	R,5548	21579	5.56096	2	1969
152	5	200	33	N,1687	31844	7.53674	4	13173
153	5	200	33	N,328	20611	14.5553	5	515
154	5	200	33	R,5797	Visit end	Visit end	Visit end	1406
155	5	200	33	N,468	16	3750	1	16735
156	5	200	33	N,968	15922	15.0735	4	563
157	5	200	33	R,6750	17361	10.3681	3	2015
Visit end				N,422	14625	12.3077	3	10064
158	5	200	33	N,1860	14783	8.11743	2	4625
159	5	200	28	R,8172	38689	3.10166	2	4078
160	5	200	33	N,2859	18236	19.7412	6	2094
161	5	200	33	N,1031	19797	15.1538	5	110
162	5	200	33	R,5750	Visit end	Visit end	Visit end	3859
163	5	200	5	N,1188	15	4000	1	Visit end
Visit end				N,1313	16329	11.0233	3	453
164	5	200	33	R,5484	14574	16.4677	4	2687
165	5	200	33	N,422	28391	6.34004	3	6533
166	5	200	33	N,1297	15189	11.8507	3	7344
167	5	200	33	N,1984	14907	8.04991	2	3656
168	5	200	1	R,6141	19297	9.32787	3	11735
169	5	200	30	N,1375	Visit end	Visit end	Visit end	9548
170	5	200	30	N,468	16	11250	3	9875
Visit end				N,125	16688	7.1908	2	906
171	5	200	33	N,797	21891	5.4817	2	2063
172	5	200	33	Visit end	63050	2.85488	3	8173
173	5	200	33	R,6141	15906	7.54432	2	672
174	5	200	5	N,938	16485	10.919	3	5547
175	5	200	33	N,1531	Visit end	Visit end	Visit end	50876
176	5	200	33	N,1187	15	12000	3	969
177	5	200	33	R,5719	17282	6.94364	2	453
178	5	200	32	N,1172	20173	11.8971	4	3360
Visit end				R,6781	14626	16.4091	4	4047
179	5	200	33	N,2125	24407	4.91662	2	4953
180	5	200	33	R,5766	22110	5.42741	2	328
181	5	200	33	N,3203	15500	11.6129	3	8171
182	5	200	33	N,1234	Visit end	Visit end	Visit end	Visit end
183	5	200	33	R,7375	15	4000	1	469
184	5	200	33	N,1234	15109	11.9134	3	1266
185	5	200	33	N,1484	16923	7.09094	2	2016
Visit end				R,7939	22204	2.70222	1	7688
186	5	200	33	N,93	19594	9.18649	3	3625
187	5	200	33	N,125	17581	13.6511	4	329
188	5	200	33	N,1469	21501	8.3717	3	3796
189	5	200	33	N,860	Visit end	Visit end	Visit end	4765
190	5	200	33	R,7453	15	8000	2	1656
191	5	200	33	N,735	27610	8.6925	4	23688
Visit end				N,875	26892	6.69344	3	406
192	5	200	30	Visit end	16907	14.1953	4	1625
193	5	200	33	R,5735	15141	15.851	4	1765
194	5	200	33	N,781	16656	7.20461	2	3468
195	5	200	5	N,2968	Visit end	Visit end	Visit end	8766
196	5	200	33	N,1125	16	3750	1	640
197	5	200	33	R,6140	21689	5.53276	2	2157
198	5	200	33	N,3781	19736	9.12039	3	11220
Visit end				N,750	15719	7.63407	2	547
199	5	200	30	N,1314	60737	2.9636	3	438
200	5	200	33	R,6907	20939	5.73093	2	8078
201	5	200	33	N,1500	Fin Bloc	Fin Bloc	Fin Bloc	7016
202	5	200	33	R,5766	Fin Bloc	Fin Bloc	Fin Bloc	Visit end
203	5	200	33	N,110	Visit end	Visit end	Visit end	2125
204	5	200	33	N,297	15	20000	5	500
205	5	200	33	N,1688	235	255.319	1	4172
Visit end				N,6251	1719	34.904	1	5203
206	5	200	33	R,6469	4281	14.0154	1	3157
207	5	200	33	N,3625	3578	16.7691	1	33314
208	5	200	33	N,1328	109	550.459	1	422
209	5	200	33	R,8765	13690	4.38276	1	6953
210	5	200	33	N,1375	3406	17.616	1	3187
211	5	200	33	N,828	10610	5.65504	1	9890
Visit end				N,2344	5266	11.3938	1	1203
212	5	200	33	R,8063	7969	7.52918	1	6344
213	5	200	33	Visit end	20907	2.86985	1	4266
214	5	200	33	R,7516	547	109.689	1	7547
215	5	200	33	N,1516	3921	15.3022	1	1281
216	5	200	33	N,281	28782	2.08464	1	45188
217	5	200	33	N,1453	516	116.279	1	2719
Fin Bloc				R,6234	1126	53.286	1	13813
Fin Bloc				N,1468	28860	2.079	1	422
Visit end				R,9282	547	109.689	1	2407
218	1	1	1	N,344	234	256.41	1	5315
219	1	1	1	N,2375	4235	14.1677	1	Visit end
220	1	1	1	N,110	9016	6.65484	1	532
221	1	1	1	R,6611	312	192.308	1	3859
222	1	1	1	N,1609	2156	27.8293	1	5594
223	1	1	1	N,1375	5017	11.9593	1	5234
224	1	1	1	R,6687	46689	1.2851	1	10344
225	1	1	1	N,9204	7047	8.51426	1	33048
226	1	1	1	R,235	11062	5.42397	1	3531
227	1	1	1	R,6438	782	76.7263	1	5907
228	1	1	1	N,2032	375	160	1	20219
229	1	1	1	R,6875	3281	18.2871	1	3438
230	1	1	1	N,281	11922	5.03271	1	4516
231	1	1	1	N,1812	314	191.083	1	36143
232	1	1	1	N,2328	10781	5.56535	1	2719
233	1	1	1	Visit end	6485	9.25212	1	5719
234	1	1	1	R,4687	14062	4.26682	1	4032
235	1	1	1	N,750	672	89.2857	1	547
236	1	1	1	N,1719	1094	54.8446	1	3765
237	1	1	1	N,734	9344	6.42123	1	6562
238	1	1	1	R,5720	22626	2.65182	1	7969
239	1	1	1	N,1984	125	480	1	312
240	1	1	1	R,5782	422	142.18	1	7422
241	1	1	1	N,1375	14345	4.18264	1	3329
242	1	1	1	N,1218	297	202.02	1	Visit end
243	1	1	1	R,10611	3437	17.4571	1	7064
244	1	1	1	N,875	17954	3.34187	1	203
245	1	1	1	N,609	484	123.967	1	3500
246	1	1	1	R,7437	5532	10.846	1	5625
247	1	1	1	N,3406	14891	4.02928	1	3156
248	1	1	1	N,2062	37251	1.6107	1	5251
249	1	1	1	R,7735	218	275.229	1	10047
250	1	1	1	N,422	484	123.967	1	625
251	1	1	1	N,1485				438
252	1	1	1	N,1953				3844
253	1	1	1	R,9423				4781
254	1	1	1	N,250				157
255	1	1	1	N,203				578
256	1	1	1	N,1312				6204
257	1	1	1	Visit end				313
258	1	1	1	R,5328				9766
259	1	1	1	N,1828				672
260	1	1	1	N,141				7000
261	1	1	1	N,1047				937
262	1	1	1	R,6375				6453
263	1	1	1	N,1703				625
264	1	1	0	N,1595				484
265	1	1	1	R,7046				2593
266	1	1	1	N,1641				2485
267	1	1	1	N,281				5906
268	1	1	1	N,1625				360
269	1	1	1	N,3062				Visit end
				R,687				1282
				N,6720				2750
				N,1859				156
				R,6953				3985
				N,2468				4094
				N,297				5126
				R,7798				3438
				N,1454				8109
				N,6173				12766
				R,10328				13406
				N,1688				6109
				N,1953				6798
				N,1906				5094
				R,7704				391
				N,265				8657
				Visit end				500
				R,4890				4344
				N,1718				3609
				N,94				5767
				N,922				2203
				N,1296				Visit end
				R,7391				8564
				N,2562				21391
				N,844				406
				R,6609				1500
				N,3751				7109
				R,6235				17298
				N,2562				4125
				R,8922				94
				N,1531				9937
				N,265				22922
				R,6266				750
				N,1266				610
				N,1672				17814
				N,1406				500
				R,9406				16860
				N,1250				13923
				Visit end				1578
				R,5031				Visit end
				N,2251				4312
				R,6313				4766
				N,828				2860
				N,157				9031
				N,1203				18219
				R,6812				281
				N,235				547
				N,1406				28672
				R,6517				10281
				R,4922				6548
				N,687				24626
				N,2328				125
				R,6156				94
				N,125				5281
				R,5828				Visit end
				N,2547				359
				R,6156				3641
				Visit end				3656
				R,5845				2860
				N,1500				5219
				N,1015				235
				N,875				1844
				R,8329				469
				R,6377				6235
				N,969				718
				N,2125				5751
				R,7641				4359
				N,1578				15141
				R,6625				188
				R,297				437
				N,3282				625
				N,344				26000
				N,2220				313
				Visit end				297
				R,6376				3766
				N,4812				4079
				N,1250				5578
				N,1000				Visit end
				R,7078				500
				N,6140				4094
				N,516				3391
				N,1812				4234
				R,9906				266
				N,2844				4000
				N,657				10783
				R,8437				9484
				N,2079				797
				R,125				94
				N,3328				1642
				N,547				5094
				N,719				359
				R,6313				38080
				N,3047				219
				N,796				312
				N,1422				375
				N,1313				875
				R,6515				5313
				Visit end				5673
				R,5751				266
				N,1359				656
				N,1375				9172
				N,969				672
				R,6532				5297
				N,1109				Visit end
				N,1203				1828
				R,6328				4782
				N,3031				7344
				N,1219				282
				R,359				3281
				N,8047				406
				R,6641				4532
				N,250				3562
				R,8422				4672
				N,1391				14375
				N,547				453
				N,984				3844
				N,1375				7986
				N,1172				10359
				R,6109				2281
				N,359				7656
				N,328				4125
				N,2125				4157
				N,922				5031
				R,5579				3235
				Visit end				Visit end
				R,8610				7406
				N,1531				5079
				N,844				9704
				R,5593				10390
				N,1292				4937
				N,3953				4955
				N,828				50158
				R,6078				7297
				N,4578				6984
				N,1204				563
				R,8297				4813
				N,1703				6735
				N,1203				297
				R,7078				4861
				N,2267				Visit end
				R,6313				3672
				N,1890				12282
				N,1469				516
				R,6969				2843
				N,469				5610
				N,968				6750
				Visit end				313
				R,5907				4500
				N,4203				5547
				R,6314				1282
				N,1797				7172
				R,6141				11875
				N,1875				8282
				N,1125				12828
				R,6609				4578
				N,1625				1328
				R,8876				9375
				N,2031				Visit end
				N,2343				3141
				R,6265				3094
				N,781				7921
				N,1062				3406
				Visit end				12189
				R,4781				22204
				N,1328				6453
				R,7172				4656
				N,891				5188
				N,2219				141
				N,1344				4001
				R,5797				5453
				N,547				5891
				N,1093				8344
				N,1344				3078
				R,203				7766
				N,5360				5751
				R,7875				Visit end
				N,1000				234
				R,6672				3328
				N,125				4141
				N,94				17798
				R,8298				4781
				Visit end				5454
				R,4594				14860
				N,156				391
				N,797				468
				R,4954				5766
				N,1328				5094
				R,6375				125
				R,6266				5765
				N,2172				1594
				N,1125				5298
				R,5890				7750
				N,203				6297
				N,422				Visit end
				N,1470				7250
				R,6390				12782
				N,1844				4611
				N,469				5844
				R,8219				5922
				N,1953				6781
				Visit end				7110
				R,4985				4422
				N,641				4078
				N,531				48814
				N,937				11267
				R,10328				8219
				N,110				281
				N,1687				3282
				R,10860				3875
				N,3094				453
				N,703				Fin Bloc
				N,1391				Fin Bloc
				R,9235				Visit end
				N,1703				235
				N,563				1719
				N,93				4281
				R,11533				3578
				N,2609				109
				R,12204				13690
				Visit end				3406
				R,5593				10610
				N,1657				5266
				R,5734				7969
				N,1843				20907
				N,1516				547
				R,7282				3921
				N,1828				28782
				R,6110				516
				N,2750				1126
				N,673				28860
				R,5094				547
				N,1453				234
				R,6687				4235
				N,1407				9016
				N,1343				312
				N,2094				2156
				N,828				5017
				Fin Bloc				46689
				Fin Bloc				7047
				Visit end				11062
				R,625				782
				R,328				375
				R,3578				3281
				R,875				11922
				R,688				314
				R,297				10781
				R,4594				6485
				R,219				14062
				R,7265				672
				R,375				1094
				R,843				9344
				R,1516				22626
				R,391				125
				R,3595				422
				R,2000				14345
				R,4281				297
				R,516				3437
				R,516				17954
				R,3797				484
				R,1766				5532
				R,375				14891
				R,5578				37251
				R,172				218
				R,266				484
				R,203
				R,2000
				R,4267
				R,1156
				R,5876
				R,703
				R,1594
				R,3718
				R,594
				R,3094
				R,1141
				R,7094
				R,468
				R,375
				R,1532
				R,3094
				R,2656
				R,719
				R,3484
				R,453
				R,4766
				R,1125
				R,94
				R,3063
				R,1141
				R,9736
				R,641
				R,453

## Sheet: B6
Essai	Goutte	Intervalle	Quantité consommée	Response Length	Inter Reinforcement Interval	Inter Reinforcement Rate	Inter Reinforcement Response	IRT	Load Size	Reinforcers Per Visit	Resp P V	Interval Inter-Visit	Visit Length	Response Rate Per Visit		Notes:
14	5	200	33	R,10766	1125	53.3333	1	1125	264	8	8	529447	102176	4.69778		Don't count V1 & V2
15	5	200	33	R,13563	1312	45.7317	1	1312	297	9	9	463426	97473	5.54		"V29" and "V30" are really V27
16	5	200	33	R,10720	938	63.9659	1	938	330	10	10	547417	125802	4.7694
17	5	200	33	R,10796	188	319.149	1	188	264	8	8	468409	98504	4.8729
18	5	200	33	R,11798	390	153.846	1	390	330	10	10	540114	94207	6.36895
19	5	200	33	R,15689	906	66.2252	1	906	Fin Bloc	Fin Bloc	Fin Bloc	Fin Bloc	Fin Bloc	Fin BLoc
20	5	200	33	R,11797	1219	49.2207	1	1219	Fin Bloc	Fin Bloc	Fin Bloc	Fin Bloc	Fin Bloc	Fin BLoc
21	5	200	33	R,10969	Visit end	Visit end	Visit end	Visit end	297	9	9	520008	95473	5.65605
Visit end				Visit end	453	132.45	1	453	231	7	27	389598	200727	8.07066
22	5	200	33	R,14032	422	142.18	1	422	264	8	38	420750	209274	10.8948
23	5	200	33	R,10125	453	132.45	1	453	198	6	27	396216	197851	8.18798
24	5	200	33	R,12517	484	123.967	1	484	198	6	28	414080	170178	9.87202
25	5	200	33	R,11079	828	72.4638	1	828	264	8	35	403766	198005	10.6058
26	5	200	33	R,9797	140	428.571	1	140	264	8	35	458047	202694	10.3604
27	5	200	33	R,9438	969	61.9195	1	969	198	6	29	474450	144648	12.0292
28	5	200	33	R,9642	3297	18.1984	1	3297	231	7	36	403713	205227	10.5249
29	5	200	33	R,6578	Visit end	Visit end	Visit end	Visit end	330	10	45	436780	280789	9.61576
30	5	200	33	R,7219	4344	13.8122	1	4344	231	7	27	452886	195006	8.30744
Visit end				Visit end	3625	16.5517	1	3625	297	9	33	438014	195333	10.1365
31	5	200	33	R,17704	641	93.6037	1	641	264	8	29	411838	206614	8.4215
32	5	200	33	R,8000	9970	6.01805	1	9970	231	7	25	430024	173239	8.65856
33	5	200	33	R,6860	10235	5.86224	1	10235	264	8	31	391183	213521	8.71109
34	5	200	33	R,9406	203	295.567	1	203	264	8	28	402792	182510	9.20498
35	5	200	33	R,8187	4281	14.0154	1	4281	198	6	32	493402	131347	14.6178
36	5	200	33	R,6970	391	153.453	1	391	264	8	43	488058	203162	12.6992
37	5	200	33	R,8562	2234	26.8577	1	2234	297	9	40	442696	236178	10.1618
38	5	200	33	R,6892	Visit end	Visit end	Visit end	Visit end	231	7	33	482602	155051	12.77
39	5	200	33	R,9625	141	425.532	1	141	Fin Bloc	Fin Bloc	Fin Bloc	Fin Bloc	Fin Bloc	Fin BLoc
40	5	200	33	R,7672	219	273.973	1	219	Fin Bloc	Fin Bloc	Fin Bloc	Fin Bloc	Fin Bloc	Fin BLoc
Visit end				Visit end	172	348.837	1	172	264	8	40	447852	181708	13.208
41	5	200	33	R,13454	500	120	1	500	124	124	124		569936
42	5	200	33	R,10656	750	80	1	750
43	5	200	33	R,15063	4703	12.7578	1	4703
44	5	200	33	R,10078	4672	12.8425	1	4672
45	5	200	33	R,13751	Visit end	Visit end	Visit end	Visit end
46	5	200	33	R,9328	235	255.319	1	235
47	5	200	33	R,8642	391	153.453	1	391
48	5	200	33	R,6375	812	73.8916	1	812
Visit end				Visit end	234	256.41	1	234
49	5	200	33	R,11563	860	69.7674	1	860
50	5	200	33	R,11953	1797	33.389	1	1797
51	5	200	33	R,7735	5297	11.3272	1	5297
52	5	200	33	R,8079	2157	27.8164	1	2157
53	5	200	33	R,8234	516	116.279	1	516
54	5	200	33	R,7032	Visit end	Visit end	Visit end	Visit end
55	5	200	33	R,7781	375	160	1	375
56	5	200	33	R,7313	4312	13.9147	1	4312
57	5	200	33	R,6718	2297	26.121	1	2297
58	5	200	33	R,5500	6578	9.12131	1	6578
Visit end				Visit end	375	160	1	375
59	5	200	33	R,15203	593	101.18	1	593
60	5	200	33	R,9939	250	240	1	250
61	5	200	33	R,8188	375	160	1	375
62	5	200	33	R,7454	Fin Bloc	Fin Bloc	Fin Bloc	Fin Bloc
63	5	200	33	R,7953	Fin Bloc	Fin Bloc	Fin Bloc	Fin Bloc
64	5	200	33	R,8564	Visit end	Visit end	Visit end	Visit end
65	5	200	33	R,9344	23751	7.57863	3	828
66	5	200	33	R,7142	16126	11.1621	3	2344
67	5	200	33	R,6531	33454	5.38052	3	16345
Fin Bloc				Fin Bloc	25158	16.6945	7	4672
Fin Bloc				Fin Bloc	17470	10.3034	3	140
Visit end				Visit end	15673	15.313	4	9532
68	5	200	33	R,15298	Visit end	Visit end	Visit end	203
69	5	200	33	N,3687	14751	28.4726	7	9875
70	5	200	33	N,547	32689	7.34192	4	20329
71	5	200	33	R,9890	16469	14.5728	4	157
72	5	200	33	N,1188	24219	9.90958	4	406
73	5	200	33	N,594	26126	11.4828	5	219
74	5	200	33	R,7250	15845	26.5068	7	485
Visit end				N,672	17797	3.37135	1	7453
75	5	200	33	N,2375	Visit end	Visit end	Visit end	703
76	5	200	33	R,8330	25766	9.3146	4	10220
77	5	200	33	N,1297	18486	6.4914	2	281
78	5	200	33	N,1265	25251	11.8807	5	579
79	5	200	33	N,250	31423	9.54715	5	12267
80	5	200	33	N,906	31360	7.65306	4	110
81	5	200	33	N,1078	Visit end	Visit end	Visit end	437
82	5	200	33	N,719	16625	25.2632	7	11407
Visit end				R,7687	25579	7.03702	3	390
83	5	200	33	N,1328	17125	17.5182	5	406
84	5	200	33	N,3015	28142	8.52818	4	2015
85	5	200	33	R,6812	21579	11.1219	4	172
86	5	200	33	N,1172	Visit end	Visit end	Visit end	Visit end
87	5	200	33	N,594	16079	22.3895	6	125
88	5	200	33	N,1563	25282	9.49292	4	109
Visit end				R,8000	21251	14.117	5	1782
89	5	200	33	N,1360	25032	14.3816	6	328
90	5	200	33	N,1094	19406	18.551	6	2156
91	5	200	33	N,781	18422	9.77093	3	4984
92	5	200	33	Visit end	18266	13.1392	4	140
93	5	200	33	R,9687	Visit end	Visit end	Visit end	750
94	5	200	33	N,688	15314	23.5079	6	1078
Visit end				N,641	16345	14.6834	4	6110
95	5	200	33	N,1047	17407	10.3407	3	19610
96	5	200	33	N,641	24469	12.2604	5	172
97	5	200	33	N,641	23813	12.5982	5	438
98	5	200	33	N,1469	17375	10.3597	3	4516
99	5	200	33	R,6704	25532	11.75	5	8406
100	5	200	33	N,1218	Visit end	Visit end	Visit end	2969
101	5	200	33	N,1907	17658	20.3874	6	2656
102	5	200	33	N,2016	14720	28.5326	7	281
Visit end				R,6203	18016	13.3215	4	15344
103	5	200	33	N,609	22001	13.6357	5	140
104	5	200	33	N,984	16047	14.9561	4	516
105	5	200	33	N,1344	Visit end	Visit end	Visit end	312
106	5	200	33	R,6282	22157	21.6636	8	11172
107	5	200	33	N,1219	15672	19.1424	5	9517
108	5	200	33	N,1109	14578	16.4632	4	235
109	5	200	33	N,641	20079	14.941	5	265
110	5	200	33	R,6095	50251	7.16404	6	188
Visit end				N,406	24782	12.1056	5	110
111	5	200	33	N,813	Visit end	Visit end	Visit end	375
112	5	200	33	N,781	19407	21.6417	7	7907
113	5	200	33	N,2469	20047	11.9719	4	1000
114	5	200	33	R,5843	17609	20.4441	6	17797
115	5	200	33	N,875	24361	9.85181	4	140
116	5	200	33	N,547	25829	11.6149	5	360
Visit end				N,640	25173	16.6845	7	1000
117	5	200	33	N,609	32704	9.17319	5	391
118	5	200	33	N,891	28313	8.47667	4	2375
119	5	200	33	N,2203	15501	7.74144	2	Visit end
120	5	200	33	R,6470	Visit end	Visit end	Visit end	547
121	5	200	33	R,6000	19782	18.1984	6	1625
122	5	200	33	N,625	21704	8.2934	3	8079
123	5	200	33	N,798	18267	13.1384	4	12437
Visit end				N,812	22032	10.8932	4	6126
124	5	200	33	N,453	36329	8.25787	5	9094
125	5	200	33	N,1140	25314	7.11069	3	172
126	5	200	33	Visit end	Visit end	Visit end	Visit end	250
127	5	200	33	R,9813	15906	22.633	6	8579
128	5	200	33	N,1156	18031	16.638	5	329
129	5	200	33	N,906	15937	7.52965	2	10562
130	5	200	33	N,1016	14781	20.2963	5	172
131	5	200	33	R,8750	15782	19.009	5	344
132	5	200	33	N,3266	17781	6.74878	2	3797
133	5	200	33	R,6890	22314	8.06668	3	235
Visit end				N,3125	17797	13.4854	4	23079
134	5	200	33	N,735	Visit end	Visit end	Visit end	375
135	5	200	33	N,1015	16	3750	1	4797
136	5	200	33	N,484	19844	18.1415	6	94
137	5	200	33	R,8486	22626	7.95545	3	22938
138	5	200	33	N,906	18314	9.82855	3	110
139	5	200	33	N,1062	21953	5.46622	2	297
140	5	200	33	N,1328	17407	17.2344	5	2641
Visit end				N,500	20110	8.95077	3	6031
141	5	200	33	R,8734	17000	14.1176	4	94
142	5	200	33	N,750	Visit end	Visit end	Visit end	250
143	5	200	33	N,1578	16	11250	3	Visit end
144	5	200	33	N,828	14703	24.4848	6	282
145	5	200	33	R,7953	17985	13.3445	4	156
146	5	200	33	N,1640	16158	7.42666	2	266
147	5	200	33	N,657	24078	12.4595	5	328
148	5	200	33	N,1313	31158	9.62835	5	1890
149	5	200	33	N,1109	16860	7.11744	2	4204
Visit end				N,188	Visit end	Visit end	Visit end	6109
150	5	200	33	N,609	15	4000	1	5001
151	5	200	33	Visit end	18627	16.1057	5	5500
152	5	200	33	R,7938	17531	17.1125	5	12281
153	5	200	33	N,562	16251	11.0762	3	172
154	5	200	33	N,375	22172	10.8245	4	718
155	5	200	33	N,609	21500	8.37209	3	4282
156	5	200	33	N,454	26861	8.93489	4	6641
157	5	200	33	N,531	17813	10.105	3	390
Visit end				N,859	Visit end	Visit end	Visit end	2110
158	5	200	33	R,8016	16	15000	4	297
159	5	200	33	N,1312	17298	13.8744	4	5328
160	5	200	33	N,1485	18204	9.88794	3	11876
161	5	200	33	R,10157	16594	14.4631	4	453
162	5	200	33	N,766	16032	11.2275	3	1938
163	5	200	33	N,625	14829	20.2306	5	3016
164	5	200	33	N,1015	19923	9.03478	3	11016
Visit end				N,2516	16688	10.7862	3	3109
165	5	200	33	R,7157	Visit end	Visit end	Visit end	203
166	5	200	33	N,5406	15	12000	3	563
167	5	200	33	N,891	17985	23.3528	7	5673
168	5	200	33	N,2234	14610	16.4271	4	Visit end
169	5	200	33	R,8281	14750	20.339	5	204
170	5	200	33	N,2094	15564	34.6955	9	234
171	5	200	33	N,1984	16360	11.0024	3	219
172	5	200	33	N,1078	Visit end	Visit end	Visit end	1750
Visit end				R,6454	15	16000	4	4125
173	5	200	33	N,609	17470	24.0412	7	4204
174	5	200	33	N,422	15016	23.9744	6	500
175	5	200	33	N,1250	21797	16.516	6	406
176	5	200	33	N,1296	19282	12.4468	4	6469
177	5	200	33	Visit end	18328	19.6421	6	13939
178	5	200	33	R,8046	24314	14.8063	6	969
179	5	200	33	N,1781	17875	16.7832	5	4781
180	5	200	33	N,594	Visit end	Visit end	Visit end	438
Visit end				N,750	16	11250	3	328
181	5	200	33	N,1172	27986	12.8636	6	7235
182	5	200	33	N,1046	17125	21.0219	6	156
183	5	200	33	R,7079	16001	22.4986	6	156
184	5	200	33	N,2047	23016	5.21376	2	4000
185	5	200	33	N,656	21937	16.4106	6	157
186	5	200	33	N,1265	15454	11.6475	3	266
Visit end				R,7109	23767	10.098	4	16376
187	5	200	33	N,3094	17095	14.0392	4	140
188	5	200	33	N,2703	Visit end	Visit end	Visit end	500
189	5	200	33	N,953	16	11250	3	156
190	5	200	33	N,750	18657	12.8638	4	6125
191	5	200	33	R,6563	15297	15.6894	4	688
192	5	200	33	N,672	18141	16.5371	5	3703
193	5	200	33	N,813	15171	19.7746	5	328
194	5	200	33	N,718	16751	32.2369	9	5063
Visit end				N,843	18235	16.4519	5	9344
195	5	200	33	N,875	Visit end	Visit end	Visit end	219
196	5	200	33	R,5641	15	4000	1	422
197	5	200	33	N,2125	16985	17.6626	5	2516
198	5	200	33	N,1407	16704	17.9598	5	11188
199	5	200	33	N,687	16439	21.8991	6	Visit end
200	5	200	33	N,969	15031	27.9423	7	188
201	5	200	33	N,2906	17189	13.9624	4	203
202	5	200	33	R,6813	16734	14.3421	4	593
203	5	200	33	N,500	15282	19.6309	5	1797
Visit end				N,3187	Fin Bloc	Fin Bloc	Fin Bloc	3469
204	5	200	33	R,7923	Fin Bloc	Fin Bloc	Fin Bloc	5094
205	5	200	33	N,828	Visit end	Visit end	Visit end	375
206	5	200	33	N,1187	16	15000	4	5781
207	5	200	33	N,1906	422	142.18	1	5610
208	5	200	33	R,5093	5109	11.744	1	485
209	5	200	33	Visit end	172	348.837	1	4766
210	5	200	33	R,6406	172	348.837	1	234
Visit end				N,750	6814	8.8054	1	9641
211	5	200	33	N,344	5187	11.5674	1	2047
212	5	200	33	N,1500	3718	16.1377	1	171
213	5	200	33	N,657	6140	9.77199	1	4282
214	5	200	33	N,719	5094	11.7786	1	422
215	5	200	33	R,8750	359	167.131	1	13641
216	5	200	33	N,422	6017	9.97175	1	313
217	5	200	33	N,1594	296	202.703	1	2531
218	5	200	33	N,2078	360	166.667	1	1110
Fin Bloc				R,5796	7797	7.69527	1	1641
Fin Bloc				N,2250	360	166.667	1	14375
Visit end				N,516	172	348.837	1	188
219	1	1	1	R,6235	5421	11.0681	1	531
220	1	1	1	N,1266	250	240	1	14343
221	1	1	1	N,500	6375	9.41176	1	203
222	1	1	1	N,1750	109	550.459	1	641
223	1	1	1	N,390	391	153.453	1	7328
224	1	1	1	R,6469	9704	6.18302	1	94
225	1	1	1	N,844	312	192.308	1	13906
226	1	1	1	N,1187	8093	7.41381	1	328
227	1	1	1	N,1656	406	147.783	1	375
228	1	1	1	N,156	265	226.415	1	5406
229	1	1	1	R,7360	7671	7.82167	1	Visit end
230	1	1	1	N,781	125	480	1	359
231	1	1	1	N,1532	3531	16.9924	1	203
232	1	1	1	R,6641	125	480	1	3861
233	1	1	1	N,531	3281	18.2871	1	172
234	1	1	1	N,1017	203	295.567	1	3204
235	1	1	1	N,1218	6251	9.59846	1	5860
236	1	1	1	N,594	296	202.703	1	188
237	1	1	1	R,6329	453	132.45	1	110
238	1	1	1	N,532	7421	8.08516	1	156
239	1	1	1	N,484	203	295.567	1	344
240	1	1	1	N,1328	531	112.994	1	6063
241	1	1	1	Visit end	343	174.927	1	328
242	1	1	1	R,7610	3547	16.9157	1	656
243	1	1	1	N,875	12312	4.87329	1	3828
244	1	1	1	N,500	187	320.856	1	454
245	1	1	1	N,984	235	255.319	1	3985
246	1	1	1	N,390	Visit end	Visit end	Visit end	5640
247	1	1	1	N,1250	16	3750	1	360
248	1	1	1	R,6656	250	240	1	219
249	1	1	1	N,3515	3219	18.6393	1	4984
250	1	1	1	N,125	203	295.567	1	172
251	1	1	1	N,578	10125	5.92593	1	12626
252	1	1	1	N,922	157	382.166	1	344
253	1	1	1	N,1328	250	240	1	4828
254	1	1	1	N,407	109	550.459	1	797
255	1	1	1	R,8845	219	273.973	1	7312
256	1	1	1	N,1093	266	225.564	1	360
257	1	1	1	N,1375	281	213.523	1	8110
258	1	1	1	N,1641	297	202.02	1	Visit end
259	1	1	1	R,7875	2064	29.0698	1	344
260	1	1	1	N,1234	4422	13.5685	1	266
261	1	1	1	N,828	4485	13.3779	1	235
262	1	1	1	N,1125	281	213.523	1	2656
263	1	1	1	N,453	266	225.564	1	281
264	1	1	1	R,8500	421	142.518	1	4797
265	1	1	1	N,672	4063	14.7674	1	500
266	1	1	1	N,1109	172	348.837	1	8407
267	1	1	1	N,985	250	240	1	312
268	1	1	1	R,6329	281	213.523	1	4656
269	1	1	1	N,890	4750	12.6316	1	203
270	1	1	1	N,1031	312	192.308	1	5172
271	1	1	1	Visit end	13423	4.46994	1	625
272	1	1	1	R,8782	125	480	1	188
273	1	1	1	N,500	203	295.567	1	375
274	1	1	1	N,765	250	240	1	9672
275	1	1	1	N,437	125	480	1	515
276	1	1	1	N,641	4422	13.5685	1	281
277	1	1	1	N,297	235	255.319	1	281
278	1	1	1	N,969	297	202.02	1	8875
279	1	1	1	N,1062	12265	4.89197	1	703
280	1	1	1	R,6532	172	348.837	1	4516
281	1	1	1	N,766	157	382.166	1	4469
282	1	1	1	N,1047	188	319.149	1	110
283	1	1	1	N,2328	125	480	1	344
284	1	1	1	N,563	141	425.532	1	3422
285	1	1	1	R,7766	203	295.567	1	312
286	1	1	1	N,1172	328	182.927	1	38407
287	1	1	1	N,609	19844	3.02358	1	203
288	1	1	1	N,2047	172	348.837	1	329
289	1	1	1	R,6157	203	295.567	1	10672
290	1	1	1	N,1000	219	273.973	1	266
291	1	1	1	N,1188	188	319.149	1	9750
292	1	1	1	N,2079	141	425.532	1	6314
293	1	1	1	N,1156	359	167.131	1	578
294	1	1	1	R,7281	250	240	1	Visit end
295	1	1	1	N,968	188	319.149	1	125
296	1	1	1	N,203	10875	5.51724	1	344
297	1	1	1	N,640	141	425.532	1	469
298	1	1	1	N,969	16282	3.68505	1	4250
299	1	1	1	N,407	156	384.615	1	250
300	1	1	1	R,5688	187	320.856	1	3500
301	1	1	1	N,625	203	295.567	1	4907
302	1	1	1	N,640	281	213.523	1	172
303	1	1	1	N,1609	187	320.856	1	3688
304	1	1	1	N,688	7141	8.40218	1	188
305	1	1	1	R,6390	328	182.927	1	12110
306	1	1	1	N,1297	6922	8.66802	1	234
307	1	1	1	N,923	171	350.877	1	125
308	1	1	1	Visit end	203	295.567	1	516
309	1	1	1	R,7422	281	213.523	1	3969
310	1	1	1	N,1219	265	226.415	1	328
311	1	1	1	N,781	219	273.973	1	4969
312	1	1	1	N,1094	5812	10.3235	1	391
313	1	1	1	N,796	15359	3.9065	1	7876
314	1	1	1	N,516	219	273.973	1	343
315	1	1	1	N,1156	235	255.319	1	11641
316	1	1	1	R,6313	313	191.693	1	797
317	1	1	1	N,562	14656	4.09389	1	5359
318	1	1	1	N,2781	172	348.837	1	125
319	1	1	1	N,546	204	294.118	1	187
320	1	1	1	R,6001	359	167.131	1	15564
321	1	1	1	N,3266	4922	12.1902	1	110
322	1	1	1	N,484	218	275.229	1	281
323	1	1	1	N,1359	390	153.846	1	4031
324	1	1	1	N,1750	235	255.319	1	156
325	1	1	1	N,609	6016	9.9734	1	250
326	1	1	1	R,7203	156	384.615	1	922
327	1	1	1	N,859				15438
328	1	1	1	N,2782				140
329	1	1	1	N,469				437
330	1	1	1	R,7250				2078
331	1	1	1	N,875				578
332	1	1	1	N,1453				25064
333	1	1	1	N,469				2500
334	1	1	1	N,1000				2892
335	1	1	1	R,7437				4328
336	1	1	1	N,687				10281
337	1	1	1	N,641				594
338	1	1	1	N,1094				13844
339	1	1	1	N,313				Visit end
340	1	1	1	N,484				250
341	1	1	1	N,766				437
342	1	1	1	R,6313				2625
				N,782				3828
				N,1328				3188
				N,1141				4360
				N,1156				2281
				R,5672				3516
				N,3234				13610
				N,1156				187
				N,3922				438
				R,9656				4187
				N,1063				9485
				R,8578				421
				Visit end				3734
				R,7047				6470
				N,875				8344
				N,984				5141
				N,735				5141
				N,1282				500
				N,1218				406
				R,7656				21812
				N,953				203
				N,1344				2141
				R,6469				21533
				N,517				375
				N,2656				Visit end
				N,797				187
				R,6500				203
				N,688				3110
				N,1297				109
				N,1078				2828
				R,10062				3688
				N,875				203
				N,844				657
				N,719				4438
				N,891				3625
				R,6922				4609
				N,922				11937
				N,515				265
				R,5750				140
				N,797				2516
				Visit end				516
				R,6485				7218
				N,3125				375
				N,797				297
				N,531				4797
				N,235				218
				N,1093				687
				R,8532				6173
				N,1125				375
				N,671				16578
				N,1656				172
				N,1047				4423
				R,6860				16313
				N,3735				203
				R,6689				296
				N,594				7266
				N,703				7468
				N,1125				Visit end
				N,1594				172
				R,5547				204
				N,922				328
				N,1203				3094
				N,563				531
				N,922				10219
				R,6563				640
				N,828				3657
				R,5531				16328
				N,781				375
				N,625				562
				R,6125				15720
				N,422				1797
				N,563				19187
				N,1579				187
				R,4672				281
				Visit end				3782
				R,4953				265
				N,1687				9672
				N,656				516
				N,609				10672
				N,1313				6079
				N,1031				313
				R,5922				6657
				N,1063				531
				N,938				6453
				R,6609				7048
				N,938				4343
				N,719				Visit end
				R,5343				125
				N,969				203
				R,6532				328
				N,891				359
				N,781				3031
				N,1329				4906
				N,219				266
				R,10828				2406
				N,812				8656
				N,2031				3094
				R,7594				5985
				N,1593				8736
				N,906				219
				N,547				2704
				R,7969				5218
				N,1172				578
				N,1047				9453
				Visit end				687
				R,6562				5783
				N,844				3797
				N,203				625
				N,2454				16517
				N,328				4046
				N,1922				11579
				R,8001				Visit end
				N,969				234
				N,1391				110
				N,1203				1892
				R,7718				6359
				N,1437				7267
				R,9312				265
				N,1187				500
				N,2250				5422
				N,1157				563
				N,1312				7250
				R,6860				547
				N,1156				4079
				N,812				8953
				N,969				328
				N,812				7469
				R,7516				266
				N,1235				11594
				R,6312				546
				Visit end				8437
				R,6204				10547
				N,656				297
				N,484				281
				N,750				7593
				N,875				15719
				R,8078				4422
				N,375				6437
				N,1188				5391
				N,859				250
				N,1109				3937
				R,7750				7703
				N,1047				Visit end
				N,1625				203
				R,6172				3953
				N,797				6392
				N,1265				4547
				N,453				3954
				R,7876				406
				N,860				11625
				N,1110				218
				R,7796				672
				N,719				4298
				N,610				9000
				N,1642				3984
				R,4265				4703
				N,735				4595
				N,828				219
				R,9282				297
				N,1188				688
				N,766				5750
				N,1484				5329
				Visit end				3187
				R,5219				5470
				N,844				9328
				N,547				500
				N,812				2703
				R,7453				12343
				N,1235				266
				N,984				296
				R,6157				Visit end
				N,547				172
				N,1141				360
				N,718				578
				R,8736				2125
				N,1406				2579
				N,1344				4610
				R,8250				3453
				N,718				500
				N,250				7297
				N,265				532
				N,1313				3438
				R,10219				515
				N,938				3219
				N,1000				6578
				R,6156				203
				N,782				250
				N,360				172
				R,7251				141
				N,2016				2719
				N,907				156
				Visit end				203
				R,6985				438
				N,640				828
				N,453				719
				N,656				4705
				N,1031				453
				N,500				2157
				N,828				12251
				R,6953				282
				N,953				516
				N,1281				2938
				N,609				Visit end
				R,8126				140
				N,750				360
				N,1656				4156
				N,1250				484
				N,329				3563
				R,8812				235
				N,859				4516
				N,359				235
				N,1094				4109
				N,625				484
				N,531				2125
				N,609				516
				N,625				3656
				N,781				266
				R,6562				110
				N,906				250
				N,593				7594
				R,6500				485
				N,640				6640
				N,1015				10314
				N,2734				125
				Visit end				312
				R,8063				5375
				N,782				828
				N,641				3578
				N,750				172
				N,500				657
				N,859				4328
				N,484				5484
				R,6593				266
				N,734				5187
				N,1485				297
				N,500				4219
				N,578				234
				N,594				10407
				R,6063				157
				N,3203				234
				N,484				2687
				N,609				9203
				N,1406				281
				N,750				593
				R,8719				9187
				N,2031				Visit end
				N,578				438
				N,547				359
				R,6594				2234
				N,985				3078
				N,1078				4078
				N,843				14079
				N,281				172
				N,94				140
				R,7876				438
				N,328				188
				N,1219				6250
				N,328				6672
				N,1298				312
				N,531				656
				R,4718				281
				N,484				2672
				N,313				593
				N,266				8751
				N,4250				3562
				R,7985				18532
				N,1533				156
				N,1141				391
				Visit end				4312
				R,5156				187
				N,1031				3171
				N,688				7859
				N,157				203
				N,922				5688
				N,922				7594
				R,6203				4234
				N,500				4094
				N,594				234
				N,437				9861
				N,625				4657
				N,1109				266
				R,6297				4765
				N,469				5407
				N,625				172
				N,813				12141
				N,672				Visit end
				N,157				250
				R,8656				4235
				N,922				2140
				R,4735				10094
				N,531				469
				N,641				297
				N,2844				3469
				N,157				6078
				N,1688				4094
				R,6985				219
				N,547				4344
				N,1422				235
				R,6953				5282
				N,3938				390
				N,1125				4656
				N,281				328
				R,7421				312
				N,656				6125
				N,531				171
				N,813				109
				R,7063				281
				N,421				375
				N,1578				281
				Visit end				735
				R,6781				4954
				N,500				500
				N,797				4485
				N,641				1266
				R,7172				2203
				N,3344				2969
				N,625				312
				N,1015				6469
				R,8438				Visit end
				N,890				344
				N,1250				1093
				N,1515				2923
				N,312				5234
				R,9079				3812
				N,813				141
				N,1531				3688
				N,438				3328
				N,578				203
				R,6329				6281
				N,688				453
				N,516				3640
				N,563				250
				N,812				2672
				N,469				141
				N,546				5470
				N,844				250
				N,422				390
				R,7218				4859
				N,766				125
				N,578				516
				N,3281				4266
				N,391				235
				R,7766				438
				Visit end				4297
				R,8688				3797
				N,625				4845
				N,625				484
				N,1110				4015
				N,1219				563
				R,6094				8593
				N,562				219
				N,954				500
				N,1078				3922
				N,469				6454
				R,6078				250
				N,1063				3687
				N,1204				3265
				N,312				172
				N,1031				Fin Bloc
				N,203				Fin Bloc
				R,6297				Visit end
				N,453				422
				N,594				5109
				N,907				172
				N,484				172
				N,593				6814
				N,1359				5187
				R,8515				3718
				N,672				6140
				N,1765				5094
				N,1375				359
				R,6078				6017
				N,1110				296
				N,1375				360
				N,594				7797
				R,7563				360
				N,406				172
				N,812				5421
				N,953				250
				N,1766				6375
				R,7813				109
				N,891				391
				N,1563				9704
				N,625				312
				Fin Bloc				8093
				Fin Bloc				406
				Visit end				250
				R,7359				7671
				R,516				125
				R,1156				3531
				R,344				125
				R,281				3281
				R,1547				203
				R,938				6251
				R,938				296
				R,1360				453
				R,1000				7421
				R,1687				203
				R,1813				531
				R,2750				343
				R,2750				3547
				R,1140				12312
				R,3875				187
				R,500				235
				R,1516				31017
				R,1516				250
				R,797				3219
				R,3406				203
				R,734				10125
				R,1266				157
				R,1329				250
				R,1110				109
				R,3859				219
				R,782				266
				R,672				281
				R,3360				297
				R,1078				2064
				R,469				4422
				R,906				4485
				R,3719				281
				R,1063				266
				R,3063				421
				R,3063				4063
				R,1610				172
				R,3891				250
				R,3297				281
				R,813				4750
				R,750				312
				R,1391				13423
				R,500				125
				R,3937				203
				R,2250				250
				R,531				125
				R,875				4422
				R,2875				235
				R,2093				297
				R,703				12265
				R,2703				172
				R,4517				157
				R,562				188
				R,6250				125
				R,719				141
				R,609				203
				R,1109				328
				R,1859				19844
				R,125				172
				R,1937				203
				R,5391				219
				R,735				188
				R,985				141
				R,5281				359
				R,703				250
				R,922				188
				R,1063				10875
				R,5109				141
				R,2547				16282
				R,1141				156
				R,6625				187
				R,1406				203
				R,969				281
				R,1984				187
				R,6157				7141
				R,828				328
				R,1485				6922
				R,3046				171
				R,687				203
				R,5609				281
				R,656				265
				R,641				219
				R,5063				5812
				R,922				15359
				R,1031				219
				R,2703				235
				R,1094				313
				R,5438				14656
				R,1156				172
				R,1109				204
				R,7172				359
				R,1047				4922
				R,500				218
				R,1468				390
				R,2297				235
				R,750				6016
				R,1829				156
				R,578
				R,3532
				R,469
				R,781
				R,2750
				R,891
				R,1625
				R,969
				R,4767
				R,1110
				R,4203
				R,969
				R,1907
				R,3203
				R,6516
				R,640
				R,922
				R,4422
				R,468
				R,5703
				R,766
				R,1578
				R,3704
				R,2125
				R,812
				R,1547
				R,5141

## Sheet: B7
Essai	Goutte	Intervalle	Quantité consommée	Response Length	Inter Reinforcement Interval	Inter Reinforcement Rate	Inter Reinforcement Response	IRT	Load Size	Reinforcers Per Visit	Resp P V	Interval Inter-Visit	Visit Length	Response Rate Per Visit		Notes
2	5	200	33	R,12955	8344	7.1908	1	8344	264	8	8	488316	183278	2.61897		right before V13, an additional fake response was made. Ignore.
3	5	200	33	R,11235	11969	5.01295	1	11969	297	9	9	547866	167917	3.21587
4	5	200	33	R,15939	7812	7.68049	1	7812	298	10	10	489564	146213	4.1036
5	5	200	33	R,35955	4548	13.1926	1	4548	332	12	12	526845	122790	5.86367
6	5	200	33	R,24673	6751	8.88757	1	6751	264	8	8	456951	122960	3.90371
7	5	200	33	R,8453	6954	8.62813	1	6954	Fin Bloc	Fin Bloc	Fin Bloc	Fin Bloc	Fin Bloc	Fin BLoc
8	5	200	33	R,8454	11000	5.45455	1	11000	Fin Bloc	Fin Bloc	Fin Bloc	Fin Bloc	Fin Bloc	Fin BLoc
9	5	200	33	R,8236	Visit end	Visit end	Visit end	Visit end	231	7	7	398541	127867	3.28466
Visit end				Visit end	4640	12.931	1	4640	330	10	33	346427	272206	7.2739
10	5	200	33	R,11642	1234	48.6224	1	1234	231	7	23	370225	254331	5.426
11	5	200	33	R,25331	312	192.308	1	312	231	7	22	337005	218810	6.03263
12	5	200	33	R,27049	907	66.1521	1	907	297	9	25	389943	283925	5.28309
13	5	200	33	R,11078	2219	27.0392	1	2219	231	7	19	385349	191857	5.94193
14	5	200	33	R,20673	5422	11.066	1	5422	264	8	20	423178	254921	4.70734
15	5	200	33	R,9298	109	550.459	1	109	264	8	22	471166	208434	6.33294
16	5	200	33	R,9751	5798	10.3484	1	5798	264	8	21	382317	210339	5.99033
17	5	200	33	R,22392	Visit end	Visit end	Visit end	Visit end	326	10	22	402785	265764	4.96681
18	5	200	33	R,10062	1438	41.7246	1	1438	297	9	20	416021	265359	4.52218
Visit end				Visit end	4609	13.018	1	4609	271	9	19	344798	237840	4.79314
19	5	200	33	R,15470	156	384.615	1	156	363	11	21	397473	279767	4.50375
20	5	200	33	R,11204	4016	14.9402	1	4016	260	8	21	349534	217136	5.80281
21	5	200	33	R,12392	4078	14.7131	1	4078	321	10	20	378176	278735	4.30516
22	5	200	1	R,109	4156	14.437	1	4156	327	10	23	382082	294374	4.68791
23	5	200	33	R,12220	125	480	1	125	264	8	15	375783	184820	4.8696
24	5	200	33	R,19080	6626	9.05524	1	6626	363	11	26	415426	298768	5.22144
25	5	200	33	R,11001	11704	5.12645	1	11704	297	9	20	413737	225496	5.3216
26	5	200	33	R,12313	Visit end	Visit end	Visit end	Visit end	329	10	23	469051	256235	5.38568
27	5	200	33	R,10343	109	550.459	1	109	Fin Bloc	Fin Bloc	Fin Bloc	Fin Bloc	Fin Bloc	Fin BLoc
28	5	200	33	R,5173	203	295.567	1	203	Fin Bloc	Fin Bloc	Fin Bloc	Fin Bloc	Fin Bloc	Fin BLoc
Visit end				Visit end	140	428.571	1	140	300	10	18	536594	267576	4.03624
29	5	200	33	R,14579	125	480	1	125	50	52	52		619388	5.03723
30	5	200	1	R,110	110	545.455	1	110
31	5	200	33	R,12500	1141	52.5855	1	1141
32	5	200	33	R,11345	5265	11.396	1	5265
33	5	200	1	R,109	3532	16.9875	1	3532
34	5	200	33	R,10235	4439	13.5166	1	4439
35	5	200	33	R,9673	8782	6.83216	1	8782
36	5	200	33	R,8001	156	384.615	1	156
37	5	200	33	R,8218	Visit end	Visit end	Visit end	Visit end
38	5	200	33	R,7953	4860	12.3457	1	4860
39	5	200	33	R,10329	6001	9.99833	1	6001
40	5	200	33	R,5736	4922	12.1902	1	4922
Visit end				Visit end	5626	10.6648	1	5626
41	5	200	33	R,13422	8939	6.71216	1	8939
42	5	200	33	R,8109	5720	10.4895	1	5720
43	5	200	33	R,10626	12516	4.79386	1	12516
44	5	200	33	R,9234	Visit end	Visit end	Visit end	Visit end
45	5	200	33	R,8953	109	550.459	1	109
46	5	200	33	R,10375	3234	18.5529	1	3234
47	5	200	33	R,7828	3875	15.4839	1	3875
48	5	200	33	R,5829	2812	21.3371	1	2812
Visit end				Visit end	6094	9.84575	1	6094
49	5	200	33	R,23626	3516	17.0648	1	3516
50	5	200	33	R,12626	Fin Bloc	Fin Bloc	Fin Bloc	Fin Bloc
51	5	200	33	R,9783	Fin Bloc	Fin Bloc	Fin Bloc	Fin Bloc
52	5	200	33	R,9126	Visit end	Visit end	Visit end	Visit end
53	5	200	33	R,8141	15579	19.2567	5	2688
54	5	200	33	R,7422	19298	9.32739	3	328
55	5	200	33	R,37503	17471	10.3028	3	3078
Fin Bloc				Fin Bloc	19016	12.621	4	2422
Fin Bloc				Fin Bloc	18766	12.7891	4	4109
Visit end				Visit end	29612	4.05241	2	2640
56	5	200	33	R,5375	32049	5.6164	3	3126
57	5	200	33	N,1313	15298	19.6104	5	11407
58	5	200	33	N,734	17189	10.4718	3	7641
59	5	200	33	N,657	Visit end	Visit end	Visit end	1921
60	5	200	33	N,250	16314	14.7113	4	4157
61	5	200	33	R,8470	21892	8.22218	3	609
62	5	200	33	N,1063	26971	6.67383	3	9157
63	5	200	33	N,1062	38519	4.67302	3	188
64	5	200	33	R,9047	51879	4.62615	4	6062
65	5	200	33	N,2813	20971	11.4444	4	1922
Visit end				N,939	Visit end	Visit end	Visit end	4281
66	5	200	33	R,7438	15579	11.554	3	2766
67	5	200	33	N,922	17110	10.5202	3	7016
68	5	200	33	N,1656	27330	6.58617	3	3594
69	5	200	33	N,422	16345	11.0125	3	24564
70	5	200	33	R,6642	46284	5.18538	4	3906
71	5	200	33	N,812	21455	8.38965	3	3500
72	5	200	33	N,1219	Visit end	Visit end	Visit end	22298
Visit end				N,750	15907	11.3158	3	2187
73	5	200	33	R,7719	35082	5.13084	3	4282
74	5	200	33	N,1454	22142	8.12935	3	281
75	5	200	33	R,10360	25751	6.99002	3	297
76	5	200	33	N,1266	42299	4.25542	3	3985
77	5	200	33	N,1079	28299	8.48087	4	2219
78	5	200	33	R,9657	23971	7.50907	3	5812
79	5	200	33	N,969	20282	5.91658	2	6704
Visit end				N,1516	Visit end	Visit end	Visit end	Visit end
80	5	200	33	N,1110	18689	12.8418	4	2031
81	5	200	33	N,671	24174	7.44602	3	3375
82	5	200	33	R,10063	21361	5.61771	2	3359
83	5	200	33	N,1047	27283	6.59751	3	4610
84	5	200	33	N,1407	20205	5.93912	2	4015
85	5	200	33	R,13157	15814	11.3823	3	6110
86	5	200	33	Visit end	Visit end	Visit end	Visit end	9251
87	5	200	33	R,20313	30988	7.74493	4	3954
88	5	200	33	N,892	32938	3.64321	2	6485
Visit end				N,969	23860	7.54401	3	12516
89	5	200	33	N,1078	26471	2.26663	1	2438
90	5	200	33	R,8454	16986	7.06464	2	3937
91	5	200	33	N,1391	26047	6.91058	3	29768
92	5	200	33	N,1125	22861	5.24911	2	1970
93	5	200	33	R,7735	Visit end	Visit end	Visit end	3266
94	5	200	33	N,2844	15173	15.8176	4	5375
95	5	200	33	N,1172	29079	6.19003	3	38769
Visit end				R,12017	20938	8.59681	3	2562
96	5	200	33	N,1438	14845	8.08353	2	4437
97	5	200	33	N,938	17674	10.1845	3	4219
98	5	200	33	R,7734	15907	7.54385	2	6438
99	5	200	33	N,390	17656	6.79656	2	4390
100	5	200	33	N,1141	Visit end	Visit end	Visit end	Visit end
101	5	200	33	N,968	17313	10.3968	3	3594
102	5	200	33	R,8125	20641	8.72051	3	6735
103	5	200	33	N,658	18673	6.42639	2	3203
Visit end				N,1641	24158	7.45095	3	2672
105	5	200	33	N,1016	24657	7.30016	3	6640
106	5	200	33	R,8001	18486	6.4914	2	5407
107	5	200	33	N,1016	18485	9.73763	3	6141
108	5	200	33	Visit end	Visit end	Visit end	Visit end	5798
109	5	200	33	R,7188	18267	9.85383	3	13251
110	5	200	33	N,1203	18843	9.55262	3	4532
111	5	200	33	N,844	21829	8.24591	3	5500
112	5	200	33	R,12251	26439	9.0775	4	4016
Visit end				N,1125	25313	4.74065	2	5547
113	5	200	33	N,1266	25877	2.31866	1	5516
114	5	200	33	R,8453	23516	5.10291	2	297
115	5	200	33	N,1094	19720	6.08519	2	32626
116	5	200	33	N,1046	14674	4.08886	1	6937
117	5	200	33	R,7594	Visit end	Visit end	Visit end	6284
118	5	200	33	N,1016	15142	7.92498	2	6516
119	5	200	33	N,1281	17407	3.44689	1	4626
120	5	200	33	R,6438	25908	4.63177	2	6312
Visit end				N,922	25485	7.06298	3	Visit end
121	5	200	33	N,953	18204	9.88794	3	2453
122	5	200	33	N,423	30502	5.90125	3	7828
123	5	200	33	R,10829	23861	5.02913	2	3454
124	5	200	33	N,906	30845	3.89042	2	4470
125	5	200	33	N,812	Visit end	Visit end	Visit end	5814
126	5	200	29	R,8609	15954	11.2824	3	23049
127	5	200	33	N,969	21768	2.75634	1	5750
128	5	200	33	N,1438	36142	3.32024	2	4360
129	5	200	33	Visit end	14703	8.1616	2	7828
130	5	200	33	R,11845	24423	4.9134	2	3407
Visit end				N,1078	22923	5.23492	2	6593
131	5	200	33	N,1094	15204	11.839	3	14094
132	5	200	33	R,11312	21235	5.65105	2	3891
133	5	200	33	N,812	Visit end	Visit end	Visit end	3516
134	5	200	33	N,937	16719	7.17746	2	32970
135	5	200	33	R,5969	14579	8.23102	2	2798
136	5	200	33	N,3563	15033	11.9737	3	7406
137	5	200	33	N,641	27580	4.35098	2	2484
138	5	200	33	R,7297	27346	4.38821	2	14033
139	5	200	33	N,797	22830	5.25624	2	4157
Visit end				N,860	16751	7.16375	2	6187
140	5	200	33	R,6704	19736	3.04013	1	11658
141	5	200	33	N,1031	15735	3.81316	1	6798
142	5	200	33	N,891	24314	7.40314	3	12672
143	5	200	33	R,5688	Visit end	Visit end	Visit end	Visit end
144	5	200	33	N,203	15	4000	1	2531
145	5	200	33	N,672	17048	14.0779	4	3844
146	5	200	33	N,703	19829	9.07761	3	3891
147	5	200	7	R,5906	16535	10.886	3	6110
148	5	200	33	N,1141	20829	5.7612	2	6001
Visit end				N,828	21235	2.82552	1	6267
149	5	200	33	R,8187	29080	4.12655	2	9984
150	5	200	33	N,797	17126	7.00689	2	3250
151	5	200	33	R,7299	Visit end	Visit end	Visit end	16861
152	5	200	33	Visit end	21501	11.1623	4	3298
153	5	200	33	R,6406	30986	5.80908	3	8985
154	5	200	33	N,750	27876	2.15239	1	12954
155	5	200	33	N,813	17221	6.96824	2	6939
156	5	200	33	N,750	22032	5.44662	2	12407
157	5	200	33	R,7312	39737	3.01986	2	2828
158	5	200	33	N,1094	15814	3.79411	1	2047
159	5	200	33	N,828	15690	3.82409	1	10079
Visit end				R,9829	22970	5.22421	2	3781
160	5	200	33	N,1250	Visit end	Visit end	Visit end	Visit end
161	5	200	33	R,7985	28267	8.49047	4	2017
162	5	200	33	N,968	18986	9.48067	3	2641
163	5	200	33	N,1078	20579	8.74678	3	3234
164	5	200	33	R,7781	37314	6.4319	4	21612
165	5	200	29	N,859	24344	2.46467	1	11843
166	5	200	33	R,8799	22797	5.26385	2	19329
167	5	200	33	N,250	19345	3.10158	1	3109
Visit end				N,610	27969	4.29046	2	3797
168	5	200	30	R,11298	26688	4.4964	2	15188
169	5	200	32	N,1140	Visit end	Visit end	Visit end	26471
170	5	200	33	Visit end	15	4000	1	2438
171	5	200	33	R,6984	17001	7.05841	2	13672
172	5	200	33	N,484	19938	9.02799	3	3765
173	5	200	28	N,266	16158	3.71333	1	5297
174	5	200	33	N,734	16861	7.11702	2	15157
175	5	200	33	R,10751	19454	6.1684	2	6548
176	5	200	33	N,1766	16048	7.47757	2	15329
177	5	200	33	R,7251	16376	3.6639	1	3047
Visit end				N,782	Visit end	Visit end	Visit end	5391
178	5	200	33	N,984	16	7500	2	Visit end
179	5	200	33	R,5672	22158	8.12348	3	2813
180	5	200	33	R,6734	15220	7.88436	2	3626
181	5	200	33	N,876	24721	9.70835	4	2781
182	5	200	33	R,7720	17565	6.83177	2	2875
183	5	200	33	N,781	24095	4.98029	2	3547
184	5	200	33	N,1047	22126	5.42348	2	8344
185	5	200	33	R,7594	22298	10.7633	4	14876
186	5	200	33	N,984	19690	9.1417	3	3531
187	5	200	30	R,12375	39502	3.03782	2	6640
Visit end				N,548	24674	2.43171	1	9235
188	5	200	33	N,703	Visit end	Visit end	Visit end	2563
189	5	200	33	Visit end	15	4000	1	11345
190	5	200	33	R,13204	30235	5.95337	3	3563
191	5	200	33	N,1594	14720	8.15217	2	7610
192	5	200	33	N,703	15970	3.75704	1	4094
193	5	200	33	N,781	22641	7.95018	3	4689
194	5	200	33	R,12064	17784	10.1215	3	10437
195	5	200	33	N,1218	16939	7.08424	2	2937
Visit end				N,1094	21283	8.45745	3	13844
196	5	200	33	R,4923	19517	6.14849	2	2578
197	5	200	33	N,594	Visit end	Visit end	Visit end	4000
198	5	200	33	N,938	16	3750	1	Visit end
199	5	200	33	R,8750	14782	8.11798	2	3063
200	5	200	33	N,937	18080	6.63717	2	3813
201	5	200	33	R,8531	25704	4.66853	2	8891
202	5	200	33	N,1282	17564	6.83216	2	5125
203	5	200	33	N,1125	14923	8.04128	2	3172
204	5	200	33	R,7828	27268	4.40076	2	10048
205	5	200	33	N,781	19282	6.22342	2	3328
206	5	200	33	R,7720	23251	10.3221	4	14595
Visit end				N,875	19470	9.24499	3	2813
207	5	200	33	R,5923	Visit end	Visit end	Visit end	7781
208	5	200	33	N,688	16	7500	2	11830
209	5	200	33	N,953	30158	3.97904	2	2359
210	5	200	33	Visit end	18939	6.33613	2	6079
211	5	200	33	R,10516	23407	7.69001	3	14860
212	5	200	33	N,687	22954	5.22785	2	9189
213	5	200	33	N,859	17126	7.00689	2	8500
214	5	200	33	R,7142	16360	3.66748	1	2656
215	5	200	33	N,1453	22438	5.34807	2	3783
Visit end				N,843	20641	5.81367	2	10312
216	5	200	33	R,8219	26485	2.26543	1	3797
217	5	200	33	N,750	Fin Bloc	Fin Bloc	Fin Bloc	Visit end
218	5	200	33	R,8516	Fin Bloc	Fin Bloc	Fin Bloc	2704
219	5	200	33	N,953	Visit end	Visit end	Visit end	5109
220	5	200	33	N,781	16	3750	1	8485
221	5	200	33	R,10157	2485	24.1449	1	4328
222	5	200	33	N,656	2110	28.436	1	5500
223	5	200	33	N,703	10689	5.61325	1	7312
224	5	200	33	R,6453	532	112.782	1	8828
225	5	200	32	N,797	10266	5.84454	1	3984
Visit end				R,5859	4016	14.9402	1	7110
226	5	200	33	N,1031	10048	5.97134	1	3984
227	5	200	33	N,703	328	182.927	1	3391
228	5	200	33	R,6298	2890	20.7612	1	3907
229	5	200	33	N,969	11220	5.34759	1	12610
230	5	200	3	Visit end	9875	6.07595	1	4406
231	5	200	33	R,8234	343	174.927	1	20032
232	5	200	33	N,1031	9986	6.00841	1	25877
233	5	200	33	N,938	20017	2.99745	1	4047
234	5	200	33	R,9814	2218	27.0514	1	18532
235	5	200	33	N,937	28064	2.13797	1	6344
Fin Bloc				N,766	6843	8.76808	1	12533
Fin Bloc				R,7736	7562	7.93441	1	14674
Visit end				N,1047	6391	9.3882	1	Visit end
236	1	1	1	N,860	15390	3.89864	1	3454
237	1	1	1	R,7969	390	153.846	1	10907
238	1	1	1	N,969	6001	9.99833	1	17407
239	1	1	0	N,906	6672	8.99281	1	11001
240	1	1	1	N,672	19626	3.05717	1	13939
241	1	1	1	R,6422	172	348.837	1	2672
242	1	1	1	N,875	16955	3.53878	1	2719
243	1	1	1	R,6188	719	83.4492	1	19095
244	1	1	1	R,5703	3453	17.3762	1	2984
245	1	1	1	N,937	21017	2.85483	1	3656
246	1	1	1	R,6111	22752	2.63713	1	9954
247	1	1	1	N,843	11970	5.01253	1	2937
248	1	1	1	R,6281	5093	11.7809	1	5235
249	1	1	1	R,6828	13687	4.38372	1	20626
250	1	1	1	Visit end	16094	3.7281	1	9844
251	1	1	1	R,7938	203	295.567	1	13002
252	1	1	1	N,781	12611	4.75775	1	9829
253	1	1	1	R,5563	15048	3.98724	1	20188
254	1	1	1	R,9922	6360	9.43396	1	2937
255	1	1	1	N,968	11922	5.03271	1	Visit end
256	1	1	1	R,7422	39095	1.53472	1	6438
257	1	1	1	N,484	27627	2.17179	1	7345
258	1	1	1	N,515	18297	3.27923	1	484
259	1	1	1	R,9173	22969	2.61222	1	21768
260	1	1	1	N,766	1172	51.1945	1	3313
261	1	1	1	N,844	3172	18.9155	1	31970
262	1	1	1	R,11469	4016	14.9402	1	2266
263	1	1	1	N,844	23720	2.52951	1	12000
264	1	1	1	N,860	125	480	1	3859
265	1	1	1	R,6454	375	160	1	19876
266	1	1	1	N,1015	500	120	1	4407
267	1	1	1	R,8938	13111	4.57631	1	17735
268	1	1	1	N,828				2563
269	1	1	1	R,7189				10751
270	1	1	1	N,1000				172
271	1	1	1	Visit end				12297
272	1	1	1	R,7234				5562
273	1	1	1	N,578				2375
274	1	1	1	N,1109				Visit end
275	1	1	1	R,6219				2031
276	1	1	1	R,10125				13594
277	1	1	1	N,859				3359
278	1	1	1	R,5923				10345
279	1	1	1	N,437				2359
280	1	1	1	R,8595				2453
281	1	1	1	N,688				9345
282	1	1	0	R,6594				14485
283	1	1	1	N,781				12111
284	1	1	1	R,7844				12313
285	1	1	1	N,734				13845
286	1	1	1	N,984				5314
287	1	1	1	R,422				16594
				N,3376				5187
				R,9157				11001
				N,1000				19736
				Visit end				15735
				R,5657				2437
				N,1094				5750
				R,6329				11751
				N,875				Visit end
				R,5984				2156
				N,94				2766
				N,782				6126
				R,5313				4047
				N,984				6547
				R,7501				5391
				N,1188				6422
				R,9046				4095
				N,922				7034
				R,10611				3547
				N,563				3656
				R,8687				15781
				R,6984				21235
				R,5485				13438
				N,3548				14407
				N,828				4515
				R,7547				11845
				Visit end				3250
				R,5484				7939
				N,969				297
				N,203				Visit end
				N,781				2110
				R,6578				5063
				N,797				4797
				N,672				7328
				R,8078				5157
				N,859				6688
				N,1000				17985
				R,10062				27876
				N,1392				6344
				R,13439				10221
				R,6125				4219
				N,1235				16969
				R,6266				4047
				N,766				35065
				R,5984				15814
				N,859				15690
				N,703				10751
				N,390				11234
				Visit end				5110
				R,5938				Visit end
				N,906				3453
				N,469				3937
				N,828				4609
				R,6282				14001
				N,859				8969
				N,297				157
				R,5344				8736
				R,5063				8953
				N,656				266
				R,8390				10266
				N,844				2078
				R,5079				453
				N,625				7611
				R,5562				24829
				R,5984				24344
				R,5265				14079
				N,985				8000
				R,6047				19345
				N,844				12376
				Visit end				14437
				R,6531				3625
				N,766				22298
				N,719				382082
				N,782				Visit end
				R,9094				8830
				N,828				7125
				N,296				7173
				R,6984				4016
				N,797				6922
				N,297				16158
				R,8688				3250
				N,312				9767
				N,625				3297
				N,1406				15407
				R,6361				3266
				R,5985				12376
				N,718				16376
				R,6423				4485
				R,5688				Visit end
				N,1156				3782
				R,6517				7438
				N,765				9516
				R,5814				4594
				Visit end				9922
				R,10000				2813
				N,1046				3032
				R,5782				4625
				N,937				12047
				N,890				8908
				R,5610				7923
				R,6390				10501
				N,3844				12484
				R,5843				9141
				N,735				12313
				R,6031				3860
				N,406				6344
				R,7328				360
				R,10500				9704
				N,1015				8548
				Visit end				157
				R,5719				10032
				N,594				13688
				N,828				25032
				R,6172				24674
				N,704				Visit end
				R,9453				3203
				N,610				10703
				N,687				15110
				N,907				5094
				R,4875				9282
				N,734				15970
				R,4062				4797
				N,1110				6642
				R,5954				9500
				N,672				4891
				R,5953				4360
				N,515				7298
				N,984				8750
				N,531				7658
				R,5906				6703
				N,578				5908
				N,375				6875
				R,5703				10813
				N,782				7766
				R,6890				Visit end
				R,6016				3016
				Visit end				11016
				R,8189				3062
				N,375				14095
				N,844				7422
				R,5422				17235
				N,344				4157
				R,6609				12501
				R,8625				4391
				N,937				9688
				N,765				4047
				R,9532				22737
				N,594				4640
				N,641				13907
				R,6703				6719
				N,531				407
				R,7312				5313
				N,860				8845
				N,937				6657
				R,7469				4939
				N,938				6469
				R,6531				8703
				Visit end				Visit end
				R,8203				4093
				N,750				25704
				R,8594				6641
				N,923				11798
				R,7250				3140
				N,1047				4485
				R,6984				14719
				N,906				14266
				R,5845				7375
				N,844				141
				R,5938				14438
				N,484				16360
				R,8954				11610
				N,735				9953
				R,5204				11609
				N,765				7875
				N,421				26485
				N,781				Fin Bloc
				R,3937				Fin Bloc
				N,734				Visit end
				N,671				2485
				R,5703				2110
				N,580				10689
				Visit end				532
				R,9844				10266
				N,361				4016
				R,7985				10048
				N,500				328
				R,5703				2890
				N,594				11220
				N,469				9875
				R,7392				343
				N,1313				9986
				R,140				20017
				N,2547				2218
				R,7891				28064
				R,6235				6843
				N,875				7562
				R,8064				6391
				N,1157				15390
				R,9797				390
				R,6001				6001
				Fin Bloc				6672
				Fin Bloc				19626
				Visit end				172
				R,2937				16955
				R,515				719
				R,4094				3453
				R,1484				21017
				R,359				22752
				R,1312				11970
				R,1890				5093
				R,5406				13687
				R,532				16094
				R,422				203
				R,2172				12611
				R,594				15048
				R,3547				6360
				R,1937				11922
				R,3422				39095
				R,344				27627
				R,2375				18297
				R,2986				22969
				R,531				1172
				R,2673				3172
				R,157				4016
				R,1969				23720
				R,594				125
				R,2672				375
				R,796				500
				R,3953				13111
				R,1062
				R,5437
				R,766
				R,2406
				R,2281
				R,969
				R,157
				R,3282
				R,688
				R,4593
				R,1250
				R,1093
				R,3672
				R,235
				R,5578
				R,953
				R,5001
				R,5094
				R,8078
				R,1594
				R,94
				R,1110
				R,297
				R,6250
				R,1281
				R,281

## Sheet: B8
Essai	Goutte	Intervalle	Quantité consommée	Response Length	Inter Reinforcement Interval	Inter Reinforcement Rate	Inter Reinforcement Response	IRT	Load Size	Reinforcers Per Visit	Resp P V	Interval Inter-Visit	Visit Length	Response Rate Per Visit
2	5	200	33	R,11000	625	96	1	625	297	9	9	543943	112036	4.81988
3	5	200	33	R,8344	5547	10.8167	1	5547	264	8	8	474615	102458	4.68485
4	5	200	33	R,9422	4470	13.4228	1	4470	264	8	8	587602	101661	4.72157
5	5	200	33	R,9031	4469	13.4258	1	4469	297	9	9	590477	113426	4.76081
6	5	200	33	R,13610	5641	10.6364	1	5641	330	10	10	526866	121536	4.93681
7	5	200	33	R,8126	6000	10	1	6000	Fin Bloc	Fin Bloc	Fin Bloc	Fin Bloc	Fin Bloc	Fin BLoc
8	5	200	33	R,6406	2922	20.5339	1	2922	Fin Bloc	Fin Bloc	Fin Bloc	Fin Bloc	Fin Bloc	Fin BLoc
9	5	200	33	R,7954	3656	16.4114	1	3656	297	9	9	623591	108835	4.96164
10	5	200	33	R,4813	Visit end	Visit end	Visit end	Visit end	297	9	28	488036	228229	7.36103
Visit end				Visit end	4188	14.3266	1	4188	231	7	19	477242	189507	6.01561
11	5	200	33	R,12875	6094	9.84575	1	6094	264	8	21	513943	194759	6.46953
12	5	200	33	R,6047	8937	6.71366	1	8937	297	9	28	518429	237981	7.05939
13	5	200	33	R,7064	5797	10.3502	1	5797	231	7	20	519176	192946	6.21936
14	5	200	33	R,6078	3625	16.5517	1	3625	297	9	25	380734	222228	6.74982
15	5	200	33	R,7079	10173	5.89797	1	10173	330	10	28	393624	274809	6.11334
16	5	200	33	R,6719	2782	21.5672	1	2782	264	8	23	423061	211273	6.53183
17	5	200	33	R,7109	Visit end	Visit end	Visit end	Visit end	330	10	30	460188	235727	7.63595
18	5	200	33	R,7891	3343	17.948	1	3343	264	8	25	480984	212820	7.04821
Visit end				Visit end	4986	12.0337	1	4986	264	8	26	463591	252790	6.17113
19	5	200	33	R,9861	3781	15.8688	1	3781	330	10	30	480046	245527	7.33117
20	5	200	33	R,8969	9891	6.06612	1	9891	264	8	25	477809	191382	7.83773
21	5	200	33	R,8140	5594	10.7258	1	5594	297	9	25	425376	205320	7.30567
22	5	200	33	R,7751	4907	12.2274	1	4907	297	9	27	434935	215742	7.50897
23	5	200	33	R,7829	5657	10.6063	1	5657	264	8	26	453965	193553	8.05981
24	5	200	33	R,8125	Visit end	Visit end	Visit end	Visit end	330	10	32	448860	254555	7.54257
25	5	200	33	R,7734	2750	21.8182	1	2750	264	8	22	464153	205508	6.42311
26	5	200	33	R,5093	4001	14.9963	1	4001	297	9	24	423106	227741	6.32297
Visit end				Visit end	6375	9.41176	1	6375	Fin Bloc	Fin Bloc	Fin Bloc	Fin Bloc	Fin Bloc	Fin BLoc
27	5	200	33	R,10828	7533	7.96495	1	7533	Fin Bloc	Fin Bloc	Fin Bloc	Fin Bloc	Fin Bloc	Fin BLoc
28	5	200	33	R,7781	6172	9.72132	1	6172	330	10	24	430293	243885	5.90442
29	5	200	33	R,7250	10688	5.61377	1	10688	63	63	63		604219	6.25601
30	5	200	33	R,6875	6375	9.41176	1	6375
31	5	200	33	R,6296	4126	14.5419	1	4126
32	5	200	33	R,7438	Visit end	Visit end	Visit end	Visit end
33	5	200	33	R,6500	563	106.572	1	563
34	5	200	33	R,6688	2641	22.7187	1	2641
35	5	200	33	R,5750	3625	16.5517	1	3625
Visit end				Visit end	3297	18.1984	1	3297
36	5	200	33	R,8923	8828	6.79656	1	8828
37	5	200	33	R,6843	17251	3.47806	1	17251
38	5	200	33	R,7376	4250	14.1176	1	4250
39	5	200	33	R,7000	2938	20.4221	1	2938
40	5	200	33	R,7532	3360	17.8571	1	3360
41	5	200	33	R,7891	Visit end	Visit end	Visit end	Visit end
42	5	200	33	R,7359	3172	18.9155	1	3172
43	5	200	33	R,7673	4250	14.1176	1	4250
44	5	200	33	R,7765	5282	11.3593	1	5282
45	5	200	33	R,6421	6266	9.57549	1	6266
Visit end				Visit end	7890	7.60456	1	7890
46	5	200	33	R,10266	6002	9.99667	1	6002
47	5	200	33	R,7329	3063	19.5886	1	3063
48	5	200	33	R,7172	8438	7.11069	1	8438
49	5	200	33	R,7422	Fin Bloc	Fin Bloc	Fin Bloc	Fin Bloc
50	5	200	33	R,6642	Fin Bloc	Fin Bloc	Fin Bloc	Fin Bloc
51	5	200	33	R,6406	Visit end	Visit end	Visit end	Visit end
52	5	200	33	R,6625	28657	8.37492	4	4844
53	5	200	33	R,6860	24204	7.43679	3	2859
54	5	200	33	R,5750	16860	10.6762	3	3969
Fin Bloc				Fin Bloc	19907	9.04205	3	13907
Fin Bloc				Fin Bloc	20017	14.9873	5	4516
Visit end				Visit end	15173	7.90879	2	8375
55	5	200	33	R,10610	18126	13.2406	4	9313
56	5	200	33	N,1453	15141	11.8883	3	3375
57	5	200	33	N,1078	Visit end	Visit end	Visit end	6672
58	5	200	33	N,547	18329	9.8205	3	3797
59	5	200	33	R,7938	19986	9.0063	3	2750
60	5	200	33	N,1172	19704	12.1803	4	7593
61	5	200	33	N,828	21329	8.43921	3	7204
62	5	200	33	R,7563	16219	11.0981	3	641
63	5	200	33	N,1641	17422	6.88784	2	4109
Visit end				N,1375	Visit end	Visit end	Visit end	2204
64	5	200	33	R,7330	15673	11.4847	3	2954
65	5	200	33	N,1125	21361	5.61771	2	5625
66	5	200	33	N,1235	21548	8.35344	3	4797
67	5	200	33	R,6734	14673	12.2674	3	2656
68	5	200	33	N,1422	18907	12.6937	4	906
69	5	200	33	N,859	18328	9.82104	3	2766
70	5	200	33	N,1281	15938	7.52918	2	6485
Visit end				N,922	Visit end	Visit end	Visit end	4626
71	5	200	33	R,7812	18612	12.8949	4	2188
72	5	200	33	N,7720	19595	9.18602	3	3297
73	5	200	33	R,7094	15720	11.4504	3	7422
74	5	200	33	N,1328	17861	6.71855	2	Visit end
75	5	200	33	N,1156	22001	8.18145	3	5547
76	5	200	33	N,859	24767	9.69031	4	4766
77	5	200	33	R,7657	22204	8.10665	3	4922
78	5	200	33	N,1109	24719	9.70913	4	2751
Visit end				N,1125	Visit end	Visit end	Visit end	5766
79	5	200	33	R,7406	16829	14.2611	4	8797
80	5	200	33	Visit end	25861	4.64019	2	1953
81	5	200	33	R,10360	22720	10.5634	4	3844
82	5	200	33	N,2219	16251	11.0762	3	3547
83	5	200	33	N,875	37173	3.22815	2	7001
84	5	200	33	R,8671	16172	14.8405	4	4406
85	5	200	33	N,1391	Visit end	Visit end	Visit end	3484
86	5	200	33	N,1281	17189	10.4718	3	10938
87	5	200	33	R,14110	14968	12.0257	3	2094
Visit end				N,1297	17500	10.2857	3	2813
88	5	200	33	N,1109	14750	12.2034	3	7562
89	5	200	33	N,953	15406	11.6838	3	12140
90	5	200	33	R,13360	17531	6.84502	2	3344
91	5	200	33	N,1344	37799	6.34937	4	Visit end
92	5	200	33	N,1157	18846	6.3674	2	4156
93	5	200	33	R,9500	Visit end	Visit end	Visit end	2891
94	5	200	33	N,2891	15250	11.8033	3	6111
Visit end				N,859	15017	11.9864	3	8360
95	5	200	33	R,10408	17626	10.2122	3	11548
96	5	200	33	N,1938	15985	11.2606	3	2234
97	5	200	33	R,10109	18422	9.77093	3	9454
98	5	200	33	Visit end	20283	8.87443	3	6797
99	5	200	33	R,10392	38862	4.63177	3	3016
100	5	200	33	N,1453	40862	4.40507	3	2329
101	5	200	33	N,1062	16142	11.151	3	7828
102	5	200	33	R,8468	Visit end	Visit end	Visit end	1828
103	5	200	33	N,1453	20188	11.8883	4	5892
Visit end				R,7328	16563	10.8676	3	1954
104	5	200	33	N,1110	22173	10.824	4	6047
105	5	200	33	N,1953	39407	3.04514	2	3828
106	5	200	33	R,8218	15673	11.4847	3	4375
107	5	200	33	N,953	16250	11.0769	3	8094
108	5	200	33	N,547	14703	8.1616	2	5922
109	5	200	33	R,11438	Visit end	Visit end	Visit end	6282
110	5	200	33	N,1500	16408	14.627	4	Visit end
111	5	200	33	N,921	18220	13.1723	4	2814
112	5	200	33	N,765	24501	9.79552	4	3032
113	5	200	33	R,8923	15407	15.5773	4	3235
Visit end				N,1109	18422	9.77093	3	5797
114	5	200	33	N,922	19204	9.37305	3	5767
115	5	200	33	R,6204	16657	10.8063	3	4000
116	5	200	33	N,3734	17797	10.1141	3	6969
117	5	200	33	R,7360	15921	3.76861	1	4142
118	5	200	33	Visit end	Visit end	Visit end	Visit end	4344
119	5	200	33	R,7297	18673	12.8528	4	4953
120	5	200	33	N,1656	16892	10.6559	3	5564
121	5	200	33	N,1125	16923	10.6364	3	10860
Visit end				N,953	20376	8.83392	3	6672
122	5	200	33	R,6593	27157	6.62813	3	5063
123	5	200	33	N,1594	35674	6.72759	4	6564
124	5	200	33	N,1265	15938	15.0584	4	3625
125	5	200	33	R,6562	Visit end	Visit end	Visit end	3484
126	5	200	33	N,1078	19126	12.5484	4	1984
127	5	200	33	N,1203	18672	9.6401	3	11939
128	5	200	33	R,14907	37736	3.17999	2	10328
129	5	200	33	N,1437	18110	13.2523	4	1922
130	5	200	33	R,6298	39860	4.51581	3	7907
131	5	200	33	N,1562	32188	7.45619	4	5360
Visit end				N,2140	16751	10.7456	3	4688
132	5	200	33	R,6968	Visit end	Visit end	Visit end	1953
133	5	200	33	N,1563	18484	12.9842	4	10093
134	5	200	33	N,1344	15470	15.5139	4	593
135	5	200	33	N,828	14829	12.1384	3	Visit end
136	5	200	33	R,6016	16391	14.6422	4	3391
137	5	200	33	N,1329	19360	9.29752	3	3469
138	5	200	33	N,718	17125	10.5109	3	3063
139	5	200	33	R,8797	16236	7.39098	2	3812
Visit end				N,984	32785	5.49032	3	5236
140	5	200	33	N,797	18423	9.7704	3	3704
141	5	200	33	N,844	Visit end	Visit end	Visit end	1922
142	5	200	33	R,7033	15829	15.162	4	3407
143	5	200	33	N,1438	21048	11.4025	4	6140
144	5	200	33	Visit end	15234	15.7542	4	7486
145	5	200	33	R,9688	24642	7.3046	3	2343
146	5	200	33	N,1703	15469	11.6362	3	6578
147	5	200	33	N,516	20236	8.89504	3	4876
Visit end				N,875	20063	8.97174	3	4313
148	5	200	33	R,8453	Visit end	Visit end	Visit end	31626
149	5	200	33	N,16921	16	3750	1	3266
150	5	200	33	R,9110	15876	15.1172	4	4313
151	5	200	33	N,1265	16783	10.7251	3	2484
152	5	200	33	N,875	17594	6.82051	2	3500
153	5	200	33	N,1625	14657	12.2808	3	Visit end
154	5	200	33	R,7828	15063	11.9498	3	6281
155	5	200	33	N,688	19218	9.36622	3	3188
156	5	200	33	N,1766	16345	11.0125	3	4173
157	5	200	33	R,7468	26111	4.59576	2	4922
Visit end				N,1234	Visit end	Visit end	Visit end	3703
158	5	200	33	R,7345	15	8000	2	3687
159	5	200	33	N,718	19579	12.258	4	3578
160	5	200	33	N,875	19891	9.04932	3	4438
161	5	200	33	N,1016	15593	11.5436	3	7078
162	5	200	33	R,8048	15860	15.1324	4	5812
163	5	200	33	Visit end	22095	8.14664	3	4125
164	5	200	33	R,6828	15391	11.6951	3	2719
165	5	200	33	N,2187	16734	10.7565	3	5797
Visit end				N,1344	21970	8.19299	3	4312
166	5	200	33	R,7453	Visit end	Visit end	Visit end	2937
167	5	200	33	N,1859	16	3750	1	7015
168	5	200	33	N,797	16719	17.9437	5	8953
169	5	200	33	R,9470	15109	11.9134	3	2516
170	5	200	33	N,1125	20376	11.7786	4	4234
171	5	200	33	N,1281	25470	7.06714	3	4953
172	5	200	33	R,6720	29767	4.03131	2	23080
173	5	200	33	N,1125	19750	12.1519	4	4251
174	5	200	33	N,969	16173	14.8395	4	13470
Visit end				R,14001	Visit end	Visit end	Visit end	2984
175	5	200	33	N,1250	16	3750	1	Visit end
176	5	200	33	N,1110	20579	11.6624	4	3282
177	5	200	33	R,5517	16531	14.5182	4	3703
178	5	200	33	N,1563	33734	5.33586	3	6125
179	5	200	33	R,5313	17781	13.4976	4	4203
180	5	200	33	N,1063	29064	8.25764	4	2923
181	5	200	33	N,891	15970	11.2711	3	5219
182	5	200	33	N,1062	15922	11.3051	3	4687
183	5	200	33	R,3031	19845	9.07029	3	5890
Visit end				N,1125	18549	9.70403	3	3875
184	5	200	33	R,4891	Visit end	Visit end	Visit end	4891
185	5	200	33	N,2047	16	3750	1	3392
186	5	200	33	Visit end	16015	11.2395	3	5406
187	5	200	33	R,3298	17251	13.9122	4	5453
188	5	200	33	N,1125	22001	8.18145	3	5892
189	5	200	33	N,1015	21001	11.428	4	4796
190	5	200	33	R,4797	32501	3.69219	2	2625
191	5	200	33	N,1188	18563	9.69671	3	5828
Visit end				N,1484	25423	4.72014	2	9876
192	5	200	33	R,5953	Visit end	Visit end	Visit end	3469
193	5	200	33	N,1454	16	3750	1	4484
194	5	200	33	N,1720	19016	12.621	4	28658
195	5	200	33	R,9656	19844	9.07075	3	3906
196	5	200	33	N,1187	20859	5.75291	2	4079
197	5	200	33	N,1109	20251	11.8513	4	30188
198	5	200	33	R,6204	25439	4.71717	2	3875
199	5	200	33	N,1234	21767	8.2694	3	6391
200	5	200	33	N,1047	19765	9.10701	3	3938
201	5	200	33	R,6625	19923	6.02319	2	Visit end
Visit end				N,782	Visit end	Visit end	Visit end	3750
202	5	200	33	N,1172	15	4000	1	4907
203	5	200	33	R,13515	19875	12.0755	4	3204
204	5	200	33	N,1126	20220	11.8694	4	4469
205	5	200	33	N,1125	24689	7.2907	3	2875
206	5	200	33	R,11484	14563	8.24006	2	4641
207	5	200	33	N,1236	18564	6.46412	2	7438
208	5	200	33	N,1453	27439	4.37334	2	4328
209	5	200	33	R,7516	17703	6.77851	2	3390
Visit end				N,766	16750	7.16418	2	4656
210	5	200	33	N,1172	17673	6.79002	2	6939
211	5	200	33	R,7312	Fin Bloc	Fin Bloc	Fin Bloc	4015
212	5	200	33	Visit end	Fin Bloc	Fin Bloc	Fin Bloc	34454
213	5	200	33	R,8016	Visit end	Visit end	Visit end	4328
214	5	200	33	N,1593	16	3750	1	5922
215	5	200	33	N,1015	2125	28.2353	1	3578
216	5	200	33	N,1250	2125	28.2353	1	4454
217	5	200	33	R,7594	2375	25.2632	1	4734
218	5	200	33	N,734	13986	4.29	1	4953
Visit end				N,875	7922	7.57384	1	5625
219	5	200	33	R,7813	10125	5.92593	1	8219
220	5	200	33	N,1094	5985	10.0251	1	6298
221	5	200	33	N,969	3735	16.0643	1	Visit end
222	5	200	33	N,797	3485	17.2166	1	3766
223	5	200	33	R,9047	8813	6.80812	1	2470
224	5	200	33	N,938	12422	4.83014	1	3265
225	5	200	33	R,6578	14423	4.16002	1	3563
226	5	200	33	N,719	18109	3.31327	1	3516
227	5	200	33	N,1126	8532	7.03235	1	3626
228	5	200	33	R,5765	2109	28.4495	1	2515
Fin Bloc				N,953	10204	5.88005	1	6125
Fin Bloc				N,1156	27313	2.19676	1	3172
Visit end				R,7236	3907	15.3571	1	3953
229	1	1	1	N,859	3797	15.8019	1	3829
230	1	1	1	R,6594	4469	13.4258	1	11422
231	1	1	1	N,1375	18892	3.17595	1	2094
232	1	1	1	Visit end	24922	2.40751	1	4187
233	1	1	1	R,5281	2140	28.0374	1	3204
234	1	1	1	N,1437	3390	17.6991	1	3406
235	1	1	1	N,938	16250	3.69231	1	5828
236	1	1	1	N,969	13563	4.4238	1	6860
237	1	1	1	R,8687	2453	24.4598	1	3015
238	1	1	1	N,625	21266	2.82141	1	3594
239	1	1	1	N,953	2438	24.6103	1	9470
240	1	1	1	N,860	6093	9.84737	1	3671
241	1	1	1	R,6422	6203	9.67274	1	4703
242	1	1	1	N,843	13453	4.45997	1	5063
243	1	1	1	N,563	2813	21.3295	1	4892
244	1	1	1	N,719	3110	19.2926	1	4203
245	1	1	1	R,6531	10250	5.85366	1	8000
246	1	1	1	N,1375	2172	27.6243	1	3578
247	1	1	1	N,578	5172	11.6009	1	15921
248	1	1	1	N,563	2828	21.2164	1	Visit end
249	1	1	1	R,12188	2969	20.2088	1	2687
250	1	1	1	N,1422	2797	21.4516	1	3500
251	1	1	1	N,1297	5391	11.1297	1	6344
252	1	1	1	R,8297	3891	15.4202	1	3016
253	1	1	1	N,1047	8844	6.78426	1	7172
254	1	1	1	N,1422	9767	6.14314	1	5609
255	1	1	1	R,5407	3797	15.8019	1	2407
256	1	1	1	N,1031	5328	11.2613	1	2579
257	1	1	1	N,968	4078	14.7131	1	9578
258	1	1	1	R,5172	7375	8.13559	1	3032
259	1	1	1	N,984	3687	16.2734	1	3453
260	1	1	1	N,1032	13125	4.57143	1	5110
261	1	1	1	R,10001	6593	9.10056	1	10031
262	1	1	1	R,5204	20266	2.96062	1	3109
263	1	1	1	Visit end	9016	6.65484	1	5220
264	1	1	1	R,6172	7688	7.80437	1	16922
265	1	1	1	N,719	8298	7.23066	1	3408
266	1	1	1	N,735	4578	13.1062	1	2937
267	1	1	1	N,1672	3953	15.1783	1	3313
268	1	1	1	R,6609	10219	5.87142	1	22860
269	1	1	1	N,922	4704	12.7551	1	2516
270	1	1	1	N,782	6875	8.72727	1	3907
271	1	1	1	R,10375	7968	7.53012	1	3609
272	1	1	1	N,766	875	68.5714	1	3453
273	1	1	1	N,968				Visit end
274	1	1	1	R,7109				3344
275	1	1	1	N,813				3064
276	1	1	1	N,969				4828
277	1	1	1	R,7422				4953
278	1	1	1	N,1047				7766
279	1	1	1	N,859				2812
280	1	1	1	R,6906				6437
281	1	1	1	N,953				6454
282	1	1	1	N,1375				30204
283	1	1	1	N,828				2907
284	1	1	1	R,7250				4140
285	1	1	1	N,765				4109
286	1	1	1	N,703				4187
287	1	1	1	N,985				4375
288	1	1	1	R,9344				6938
289	1	1	1	Visit end				26110
290	1	1	1	R,6250				2969
291	1	1	1	N,890				2812
				N,812				3485
				N,1235				20813
				R,8985				6562
				N,1047				3642
				N,610				5204
				R,6203				4718
				N,1078				5984
				R,6516				Visit end
				N,657				3031
				N,516				4062
				N,1594				2578
				R,8314				3875
				N,1156				2704
				N,1281				4047
				R,6641				4094
				N,750				1563
				N,703				4797
				N,656				4219
				R,8157				3796
				N,609				2766
				N,734				1797
				R,6578				3297
				N,1329				6000
				N,672				3079
				Visit end				9890
				R,4907				4469
				N,2610				3172
				N,1250				8141
				N,1078				4578
				R,7875				8188
				N,1016				7064
				N,906				4485
				N,1140				5720
				R,5859				20612
				N,844				5844
				N,1173				6251
				R,10266				4719
				N,843				Visit end
				N,813				3610
				N,875				2422
				R,5844				2469
				N,781				4766
				N,1141				3078
				R,8923				4079
				N,484				4844
				N,750				6766
				R,11470				3859
				N,984				3437
				R,8843				2859
				N,562				2797
				N,1406				3250
				R,5890				5282
				N,563				14266
				N,1046				4313
				R,6547				4656
				Visit end				4985
				R,9234				4359
				N,1031				5376
				N,906				8516
				N,625				3062
				R,8047				4047
				N,750				11297
				N,656				Visit end
				N,875				2844
				R,6391				4281
				N,688				1953
				N,844				4375
				N,750				5610
				R,6609				5283
				N,1001				4594
				N,843				10938
				R,6376				5406
				N,687				3688
				N,828				6703
				R,8453				2812
				N,1125				3640
				N,860				4359
				R,7891				5938
				N,1016				9390
				N,641				3313
				R,5860				5359
				Visit end				4157
				R,5485				6125
				N,1313				5110
				N,563				10625
				N,547				14031
				R,11218				6359
				N,687				Visit end
				N,609				2968
				R,5609				2719
				N,1250				2469
				R,5407				9204
				N,532				3000
				N,922				4344
				R,6141				10953
				N,438				2812
				N,688				7250
				R,5282				3234
				N,797				3422
				N,359				610
				R,4766				5423
				N,156				2906
				N,797				4750
				R,8218				4125
				N,1455				11970
				R,4594				3328
				N,594				4781
				Visit end				5813
				R,13110				10031
				N,891				734
				N,640				4578
				N,688				4656
				R,5718				8407
				N,625				7016
				N,969				Visit end
				R,5814				2516
				N,1016				1750
				N,1281				2391
				R,6438				2609
				N,93				3453
				N,1187				3281
				N,2219				5656
				R,8500				5140
				N,422				6579
				N,828				2344
				R,7578				4329
				N,844				5344
				N,625				2859
				R,6704				6891
				N,766				14360
				N,625				9172
				R,6375				20001
				N,641				3282
				N,1250				4329
				R,8377				3656
				Visit end				4765
				R,8109				3500
				N,2047				3673
				N,1312				3156
				N,297				2968
				N,344				Visit end
				R,5923				2312
				N,438				5125
				N,594				4189
				R,6719				6109
				N,641				2843
				N,546				3047
				N,593				3562
				R,6000				4203
				N,610				2609
				N,750				2453
				R,7812				27359
				N,594				3046
				R,4141				2735
				N,1968				4406
				N,656				5797
				N,1094				2391
				R,5500				6062
				N,547				3532
				N,141				13875
				N,2188				5563
				R,5969				3844
				Visit end				5110
				R,5531				5562
				N,657				4687
				N,1046				3719
				N,1141				3687
				R,6219				2844
				N,922				11891
				N,766				2782
				N,1188				5282
				R,7220				8970
				N,578				Visit end
				N,735				4937
				R,6642				4812
				N,344				4375
				N,656				2986
				N,797				2860
				R,5156				3062
				N,672				6578
				N,938				2453
				N,1594				3782
				R,7296				15063
				N,625				2703
				N,828				4985
				R,8344				2687
				N,688				9016
				N,1266				2188
				R,7125				29735
				N,798				3140
				N,625				5172
				R,8093				9282
				N,765				3187
				N,750				22126
				R,4938				Visit end
				Visit end				2296
				R,7658				3469
				N,891				4861
				N,1000				5156
				R,6047				5172
				N,593				8828
				N,672				4375
				N,500				7062
				R,6094				13437
				N,203				2938
				N,500				2531
				R,6297				7625
				N,422				4328
				N,594				8938
				N,594				15923
				R,5906				6266
				N,578				3125
				R,8219				11017
				N,141				5187
				N,828				4266
				R,6938				9000
				N,110				11845
				R,5578				7250
				Visit end				Visit end
				R,7297				1797
				N,1141				3282
				N,1015				6328
				N,1078				5171
				R,8516				3234
				N,359				4328
				N,1110				3938
				R,5907				6392
				N,360				2281
				R,8656				6625
				N,923				13579
				N,219				5172
				N,1687				8876
				R,5344				2922
				N,578				15126
				R,5812				6531
				N,844				20423
				N,515				4500
				R,7047				12516
				N,578				6219
				N,734				10078
				R,7078				9516
				N,828				7407
				R,5204				Fin Bloc
				Visit end				Fin Bloc
				R,8642				Visit end
				N,484				2125
				N,328				2125
				N,2469				2375
				R,7392				13986
				N,375				7922
				N,1094				10125
				N,859				5985
				R,5187				3735
				N,844				3485
				N,1360				8813
				R,5781				12422
				N,515				14423
				R,4891				18109
				N,516				8532
				R,6016				2109
				N,485				10204
				R,6656				27313
				N,687				3907
				R,8454				3797
				N,453				4469
				R,6031				18892
				N,750				24922
				R,7360				2140
				Fin Bloc				3390
				Fin Bloc				16250
				Visit end				13563
				R,2828				2453
				R,469				21266
				R,219				2438
				R,312				6093
				R,2718				6203
				R,3438				13453
				R,812				2813
				R,1765				3110
				R,609				10250
				R,469				2172
				R,3593				5172
				R,906				2828
				R,6313				2969
				R,1656				2797
				R,1172				5391
				R,531				3891
				R,2985				8844
				R,2953				9767
				R,1046				3797
				R,1141				5328
				R,2218				4078
				R,2891				7375
				R,1329				3687
				R,1485				13125
				R,1453				6593
				R,1610				20266
				R,844				9016
				R,1406				7688
				R,1187				8298
				R,1470				4578
				R,1079				3953
				R,1547				10203
				R,1812				4704
				R,1187				6860
				R,876				7968
				R,1265				875
				R,484
				R,2047
				R,2203
				R,3188
				R,5641
				R,1031
				R,1156
				R,1921
				R,1359
				R,1438
				R,1609
				R,2625
				R,1688
				R,5095
				R,938
				R,1204
				R,3781
				R,2203
				R,2000
				R,1765
				R,2625
				R,735
				R,6422
				R,1140
				R,3594
				R,578
				R,719

## Sheet: B9
Essai	Goutte	Intervalle	Quantité consommée	Response Length	Inter Reinforcement Interval	Inter Reinforcement Rate	Inter Reinforcement Response	IRT	Load Size	Reinforcers Per Visit	Resp P V	Interval Inter-Visit	Visit Length	Response Rate Per Visit
2	5	200	33	R,16190	7906	7.58917	1	7906	297	9	9	351195	144246	3.7436
3	5	200	33	R,8846	5359	11.1961	1	5359	359	11	11	318196	140884	4.68471
4	5	200	33	R,9735	7625	7.86885	1	7625	297	9	9	275503	132915	4.06275
5	5	200	33	R,10674	9079	6.60866	1	9079	297	9	9	486378	122695	4.40116
6	5	200	33	R,9407	3626	16.5472	1	3626	297	9	9	352071	110883	4.87
7	5	200	33	R,10000	5891	10.185	1	5891	Fin Bloc	Fin Bloc	Fin Bloc	Fin Bloc	Fin Bloc	Fin BLoc
8	5	200	33	R,10156	4392	13.6612	1	4392	Fin Bloc	Fin Bloc	Fin Bloc	Fin Bloc	Fin Bloc	Fin BLoc
9	5	200	33	R,8750	7720	7.77202	1	7720	297	9	9	349930	113415	4.76127
10	5	200	33	R,8890	Visit end	Visit end	Visit end	Visit end	231	7	21	280689	189482	6.64971
Visit end				Visit end	8110	7.39827	1	8110	231	7	21	345802	170485	7.39068
11	5	200	33	R,11813	5219	11.4965	1	5219	231	7	19	301490	170590	6.68269
12	5	200	33	R,6954	5204	11.5296	1	5204	264	8	25	314099	214093	7.0063
13	5	200	33	R,8563	4703	12.7578	1	4703	264	8	21	205624	181434	6.94467
14	5	200	33	R,8172	5343	11.2296	1	5343	231	7	21	320489	165558	7.61063
15	5	200	33	R,7017	5156	11.6369	1	5156	264	8	25	357069	197202	7.60641
16	5	200	33	R,7095	4578	13.1062	1	4578	264	8	24	278454	192810	7.46849
17	5	200	33	R,7204	4094	14.6556	1	4094	264	8	22	308489	181309	7.28039
18	5	200	33	R,7361	5782	10.377	1	5782	297	9	25	387210	212062	7.0734
19	5	200	29	R,6953	5579	10.7546	1	5579	264	8	23	280533	189623	7.2776
20	5	200	33	R,8172	Visit end	Visit end	Visit end	Visit end	264	8	22	369008	195715	6.7445
21	5	200	33	R,7812	3344	17.9426	1	3344	297	9	29	304237	228297	7.62165
Visit end				Visit end	3798	15.7978	1	3798	264	8	23	267549	208014	6.63417
22	5	200	33	R,9485	4625	12.973	1	4625	264	8	22	237124	198497	6.64997
23	5	200	33	R,8015	4485	13.3779	1	4485	297	9	25	244591	223827	6.7016
24	5	200	33	R,16845	9392	6.38842	1	9392	264	8	25	175494	182201	8.23267
25	5	200	33	R,9985	2610	22.9885	1	2610	264	8	27	264983	208075	7.78565
26	5	200	33	R,10391	6282	9.5511	1	6282	297	9	30	356550	232282	7.7492
27	5	200	33	R,15063	4673	12.8397	1	4673	Fin Bloc	Fin Bloc	Fin Bloc	Fin Bloc	Fin Bloc	Fin BLoc
28	5	200	33	R,7203	Visit end	Visit end	Visit end	Visit end	Fin Bloc	Fin Bloc	Fin Bloc	Fin Bloc	Fin Bloc	Fin BLoc
29	5	200	33	R,7703	1828	32.8228	1	1828	231	7	21	281485	170918	7.37196
30	5	200	33	R,9016	4250	14.1176	1	4250	67	68	68		599163	6.8095
Visit end				Visit end	4390	13.6674	1	4390
31	5	200	33	R,17485	3391	17.6939	1	3391
32	5	200	33	R,16079	4000	15	1	4000
33	5	200	33	R,7236	5343	11.2296	1	5343
34	5	200	33	R,8423	6453	9.298	1	6453
35	5	200	33	R,8204	3703	16.2031	1	3703
36	5	200	33	R,7173	Visit end	Visit end	Visit end	Visit end
37	5	200	33	R,7642	4188	14.3266	1	4188
38	5	200	33	R,9454	3563	16.8397	1	3563
39	5	200	33	R,7641	3625	16.5517	1	3625
Visit end				Visit end	3172	18.9155	1	3172
40	5	200	33	R,12751	3188	18.8206	1	3188
41	5	200	33	R,6297	3687	16.2734	1	3687
42	5	200	33	R,8001	4688	12.7986	1	4688
43	5	200	33	R,7501	3985	15.0565	1	3985
44	5	200	33	R,7328	Visit end	Visit end	Visit end	Visit end
45	5	200	33	R,9688	4267	14.0614	1	4267
46	5	200	33	R,10861	4298	13.96	1	4298
47	5	200	33	R,8609	4390	13.6674	1	4390
48	5	200	33	R,9766	3157	19.0054	1	3157
Visit end				Visit end	3312	18.1159	1	3312
49	5	200	33	R,10343	6595	9.0978	1	6595
50	5	200	33	R,9453	3765	15.9363	1	3765
51	5	200	33	R,6719	3484	17.2216	1	3484
52	5	200	33	R,9454	Fin Bloc	Fin Bloc	Fin Bloc	Fin Bloc
53	5	200	33	R,8704	Fin Bloc	Fin Bloc	Fin Bloc	Fin Bloc
54	5	200	33	R,10095	Visit end	Visit end	Visit end	Visit end
55	5	200	33	R,8720	17642	13.6039	4	1860
56	5	200	33	R,7970	20329	8.85435	3	2828
57	5	200	33	R,8689	21971	8.19262	3	2688
Fin Bloc				Fin Bloc	14641	12.2942	3	5110
Fin Bloc				Fin Bloc	35175	5.11727	3	3438
Visit end				Visit end	17298	10.4058	3	8657
58	5	200	33	R,10844	Visit end	Visit end	Visit end	5703
59	5	200	33	N,2047	18298	13.1162	4	3642
60	5	200	33	N,2047	15439	11.6588	3	2906
61	5	200	33	N,1062	26973	6.67334	3	12704
62	5	200	33	R,5610	19830	12.1029	4	2797
63	5	200	33	N,1406	16329	11.0233	3	6579
64	5	200	33	N,1125	15673	7.65648	2	2453
Visit end				R,17470	Visit end	Visit end	Visit end	7048
65	5	200	33	N,1640	14986	12.0112	3	3312
66	5	200	33	N,1079	22611	10.6143	4	19924
67	5	200	33	R,5906	17751	10.1403	3	3437
68	5	200	33	N,1297	15907	7.54385	2	6032
69	5	200	33	N,1515	18111	9.93871	3	4563
70	5	200	33	R,5470	19845	9.07029	3	4923
71	5	200	33	N,3047	Visit end	Visit end	Visit end	Visit end
Visit end				N,1844	16893	10.6553	3	2140
72	5	200	33	R,5547	17705	10.1666	3	2298
73	5	200	33	N,2079	15626	11.5193	3	5312
74	5	200	33	N,1187	18752	9.59898	3	3906
75	5	200	33	R,5390	38549	4.66938	3	3187
76	5	200	33	N,1266	23596	10.1712	4	6611
77	5	200	33	Visit end	19471	9.24452	3	2547
78	5	200	33	R,6908	Visit end	Visit end	Visit end	5501
Visit end				N,2141	17751	13.5204	4	5172
79	5	200	33	N,1359	15517	7.73345	2	13550
80	5	200	33	N,1142	24674	7.29513	3	3359
81	5	200	33	R,5516	15736	7.62583	2	3798
82	5	200	33	N,1797	19798	9.09183	3	4234
83	5	200	33	N,1297	17814	10.1044	3	4611
84	5	200	33	R,6766	18267	9.85383	3	3484
85	5	200	33	N,1594	Visit end	Visit end	Visit end	3906
86	5	200	33	N,1156	17142	14.0007	4	6344
Visit end				R,6547	21642	11.0895	4	9125
87	5	200	33	N,1359	14938	8.0332	2	3735
88	5	200	33	N,1297	16018	11.2374	3	7562
89	5	200	33	N,1172	18893	9.52734	3	Visit end
90	5	200	33	R,7625	16032	11.2275	3	4500
91	5	200	33	N,1345	Visit end	Visit end	Visit end	3187
92	5	200	33	N,1250	15345	15.6403	4	4439
93	5	200	33	R,7704	16969	10.6076	3	2454
94	5	200	33	N,2813	24141	7.45619	3	4375
Visit end				R,7876	15939	7.5287	2	3329
95	5	200	33	N,1439	21486	11.1701	4	9453
96	5	200	33	Visit end	19299	9.32691	3	8062
97	5	200	33	R,9423	15345	11.7302	3	3970
98	5	200	33	N,1516	Visit end	Visit end	Visit end	2719
99	5	200	33	N,1344	15063	3.98327	1	9469
100	5	200	33	R,11797	14705	12.2407	3	4516
101	5	200	33	N,1109	17251	13.9122	4	3047
Visit end				N,984	17986	10.0078	3	7095
102	5	200	33	N,907	17938	10.0346	3	5797
103	5	200	33	R,7501	19688	9.14262	3	5032
104	5	200	33	N,1844	15078	11.9379	3	5329
105	5	200	33	N,1156	Visit end	Visit end	Visit end	6750
106	5	200	33	R,6672	15657	7.6643	2	Visit end
107	5	200	33	N,1922	18720	12.8205	4	2891
108	5	200	33	R,9391	19611	9.17852	3	3126
109	5	200	33	N,1000	17548	10.2576	3	7689
Visit end				N,1172	17126	10.5103	3	3173
110	5	200	33	R,10391	15219	11.8273	3	3875
111	5	200	33	N,1390	19688	9.14262	3	7673
112	5	200	33	N,1344	Visit end	Visit end	Visit end	3172
113	5	200	33	R,6204	16877	3.55513	1	6954
114	5	200	33	Visit end	17047	14.0787	4	3219
115	5	200	33	R,8672	23252	10.3217	4	5267
116	5	200	33	N,1391	16846	10.685	3	5734
117	5	200	33	N,1796	16220	11.0974	3	4188
Visit end				R,6719	18721	9.61487	3	4406
118	5	200	33	N,1921	21768	8.26902	3	6048
119	5	200	33	N,1063	25189	7.14598	3	23611
120	5	200	33	R,6109	Visit end	Visit end	Visit end	3000
121	5	200	33	N,969	19188	12.5078	4	3078
122	5	200	33	N,1312	19235	12.4773	4	4875
123	5	200	33	R,6109	18298	13.1162	4	8454
124	5	200	33	N,2500	27736	4.32651	2	5954
125	5	200	33	N,1063	14627	12.306	3	5687
Visit end				R,6204	19330	6.20797	2	4501
126	5	200	33	N,1547	15563	11.5659	3	5814
127	5	200	33	N,2937	Visit end	Visit end	Visit end	4188
128	5	200	33	R,6219	16626	10.8264	3	Visit end
129	5	200	33	N,1391	20439	11.7423	4	3922
130	5	200	33	N,1079	17594	13.641	4	3828
131	5	200	33	N,1719	34845	3.44382	2	2704
132	5	200	33	R,5328	17283	10.4149	3	3281
133	5	200	33	N,2266	16282	11.0552	3	3485
134	5	200	33	N,1063	16782	7.15052	2	10438
Visit end				R,5687	Visit end	Visit end	Visit end	4423
135	5	200	33	N,1468	21080	8.5389	3	6469
136	5	200	33	N,984	18440	13.0152	4	11017
137	5	200	33	Visit end	22424	10.7028	4	8079
138	5	200	33	R,5329	19752	12.1507	4	5032
139	5	200	33	N,2094	19861	9.06299	3	5515
140	5	200	33	N,1062	15845	11.3601	3	4313
141	5	200	33	N,860	18345	6.54129	2	5313
142	5	200	33	R,4812	20095	11.9433	4	4422
Visit end				N,1594	Visit end	Visit end	Visit end	4265
143	5	200	33	R,5469	26050	9.21305	4	5939
144	5	200	33	N,1390	22393	10.7176	4	7516
145	5	200	33	N,1375	24237	4.95111	2	3923
146	5	200	33	R,6047	14814	8.10045	2	3906
147	5	200	33	N,2625	17907	10.0519	3	Visit end
148	5	200	33	R,6672	17642	10.2029	3	3095
149	5	200	33	N,1610	19220	12.487	4	3453
150	5	200	33	N,3047	Visit end	Visit end	Visit end	3265
Visit end				R,7266	16	3750	1	3610
151	5	200	33	N,1594	14704	4.08052	1	3625
152	5	200	33	N,1594	19330	12.4159	4	4140
153	5	200	33	R,9922	15032	11.9745	3	3843
154	5	200	33	N,2016	14766	8.12678	2	6282
155	5	200	33	N,906	19704	9.1352	3	8656
156	5	200	33	R,6360	16423	10.9602	3	4345
157	5	200	33	Visit end	20080	8.96414	3	2469
158	5	200	33	R,8516	Visit end	Visit end	Visit end	4142
159	5	200	33	N,1656	15	12000	3	7423
Visit end				N,1235	20970	2.86123	1	3283
160	5	200	33	N,828	15594	11.5429	3	7156
161	5	200	33	R,6907	19955	9.0203	3	3829
162	5	200	33	N,1141	16672	10.7965	3	3313
163	5	200	33	N,1689	18158	9.91299	3	5281
164	5	200	33	N,922	19658	9.15658	3	4578
165	5	200	33	R,6751	16751	10.7456	3	4375
166	5	200	33	N,1937	19564	9.20057	3	Visit end
167	5	200	33	R,9062	Visit end	Visit end	Visit end	2750
Visit end				N,1219	16	11250	3	2828
168	5	200	33	N,765	17722	13.5425	4	2985
169	5	200	33	R,7031	16079	11.1947	3	3376
170	5	200	33	N,1078	18330	13.0933	4	9219
171	5	200	33	N,3547	18266	9.85437	3	2453
172	5	200	33	R,8531	20157	11.9065	4	3234
173	5	200	33	N,1485	15438	11.6595	3	4187
174	5	200	33	N,1375	14892	12.087	3	5406
175	5	200	33	R,8392	Visit end	Visit end	Visit end	11766
Visit end				N,1328	15	4000	1	3609
176	5	200	33	Visit end	21563	11.1302	4	10955
177	5	200	33	R,7548	15657	11.4965	3	2110
178	5	200	33	N,1422	21642	8.31716	3	3813
179	5	200	33	N,1031	20392	11.7693	4	5890
180	5	200	33	N,953	15610	11.5311	3	5797
181	5	200	33	R,5641	19688	12.1902	4	4078
182	5	200	33	N,1282	14876	12.1	3	5720
183	5	200	33	N,781	Visit end	Visit end	Visit end	5313
184	5	200	33	R,8189	16	11250	3	5517
Visit end				N,1297	19329	9.31243	3	3734
185	5	200	33	N,1485	17471	13.737	4	3688
186	5	200	33	R,10470	23298	10.3013	4	5828
187	5	200	33	N,1375	15751	11.4278	3	2672
188	5	200	33	R,6296	20094	11.9439	4	Visit end
189	5	200	33	N,1000	20501	8.78006	3	15063
190	5	200	33	N,1610	17313	10.3968	3	3783
191	5	200	33	N,1266	21048	11.4025	4	3562
192	5	200	33	R,7938	Visit end	Visit end	Visit end	5110
Visit end				N,1188	16	7500	2	4829
193	5	200	33	N,3000	19189	12.5072	4	2953
194	5	200	33	R,6828	17033	7.04515	2	3297
195	5	200	33	N,1719	15690	11.4723	3	3156
196	5	200	33	N,687	15047	11.9625	3	4625
197	5	200	33	R,5032	15267	7.86009	2	3281
198	5	200	33	N,1407	24688	7.29099	3	7735
199	5	200	33	N,829	Fin Bloc	Fin Bloc	Fin Bloc	3875
200	5	200	33	Visit end	Fin Bloc	Fin Bloc	Fin Bloc	4968
Visit end				R,6829	Visit end	Visit end	Visit end	4734
201	5	200	33	R,11000	15	16000	4	5844
202	5	200	33	N,1406	2251	26.6548	1	6361
203	5	200	33	N,844	20190	2.97177	1	4250
204	5	200	33	R,4922	3188	18.8206	1	1922
205	5	200	33	N,1234	10110	5.93472	1	5172
206	5	200	33	N,891	3750	16	1	5906
207	5	200	33	N,891	2703	22.1976	1	3297
208	5	200	33	R,6594	9187	6.53097	1	4328
209	5	200	33	N,1376	5938	10.1044	1	3829
Visit end				N,969	6875	8.72727	1	Visit end
210	5	200	33	R,7313	5985	10.0251	1	3000
211	5	200	33	N,892	7767	7.72499	1	10860
212	5	200	33	N,3469	5375	11.1628	1	2984
213	5	200	33	R,6736	4312	13.9147	1	3703
214	5	200	33	N,1546	11484	5.22466	1	2641
215	5	200	33	N,1687	4250	14.1176	1	6485
216	5	200	33	R,10377	3703	16.2031	1	4438
Fin Bloc				N,1172	4720	12.7119	1	4016
Fin Bloc				N,906	3423	17.5285	1	6641
Visit end				R,6767	2937	20.429	1	5407
217	1	1	1	N,1203	3438	17.452	1	5000
218	1	1	1	N,1016	5813	10.3217	1	4140
219	1	1	1	N,890	7906	7.58917	1	4391
220	1	1	1	Visit end	8767	6.84385	1	4406
221	1	1	1	R,7657	10422	5.75705	1	3907
222	1	1	1	N,1797	5110	11.7417	1	4734
223	1	1	1	R,11126	4078	14.7131	1	1906
224	1	1	1	N,907	4360	13.7615	1	5157
225	1	1	1	N,1047	4032	14.881	1	4875
226	1	1	1	N,953	2000	30	1	5515
227	1	1	1	R,6844	4689	12.7959	1	2953
228	1	1	1	N,1297	375	160	1	Visit end
229	1	1	1	N,3219	5391	11.1297	1	16877
230	1	1	1	R,6094	5423	11.064	1	3125
231	1	1	1	N,1328	8219	7.30016	1	2687
232	1	1	1	N,1673	531	112.994	1	4751
233	1	1	1	R,6157	6531	9.18695	1	3359
234	1	1	1	N,1360	18173	3.3016	1	3485
235	1	1	1	N,3062	6095	9.84413	1	3094
236	1	1	1	R,6704	3703	16.2031	1	4704
237	1	1	1	N,2469	9235	6.49702	1	5141
238	1	1	1	N,953	12579	4.76985	1	4329
239	1	1	1	R,7266	7469	8.0332	1	4500
240	1	1	1	N,2220	14843	4.04231	1	5783
241	1	1	1	N,4125	4876	12.3052	1	5109
242	1	1	1	R,5892	4891	12.2674	1	4829
243	1	1	1	Visit end	9939	6.03682	1	3329
244	1	1	1	R,6688	9563	6.27418	1	3892
245	1	1	1	R,5844	4047	14.8258	1	3735
246	1	1	1	N,1359	359	167.131	1	8548
247	1	1	1	N,1016	12032	4.9867	1	3438
248	1	1	1	N,750	7406	8.10154	1	7282
249	1	1	1	R,8391	5548	10.8147	1	6173
250	1	1	1	N,1719	3687	16.2734	1	7328
251	1	1	1	N,859	391	153.453	1	3985
252	1	1	1	N,4250	12173	4.92894	1	11360
253	1	1	1	R,5875	8767	6.84385	1	Visit end
254	1	1	1	N,1047	4609	13.018	1	3562
255	1	1	1	N,1187	281	213.523	1	2766
256	1	1	1	R,5953	7313	8.20457	1	3375
257	1	1	1	N,1438	4485	13.3779	1	3343
258	1	1	1	N,1515	14064	4.26621	1	2328
259	1	1	1	R,4968	4985	12.0361	1	2875
260	1	1	1	N,1281	6578	9.12131	1	2718
261	1	1	1	N,1265	4579	13.1033	1	7360
262	1	1	1	R,6531	12470	4.81155	1	2765
263	1	1	1	N,1172	8907	6.73627	1	3531
264	1	1	1	N,3703	10938	5.48546	1	5158
265	1	1	1	R,5750				3719
266	1	1	1	N,1328				5188
267	1	1	1	N,1188				19204
268	1	1	1	R,6142				4876
269	1	1	1	Visit end				2563
270	1	1	1	R,5454				5251
271	1	1	1	N,3079				5531
272	1	1	1	N,1563				12704
273	1	1	1	N,1500				5547
274	1	1	1	R,5033				3703
275	1	1	1	N,1312				3015
276	1	1	1	N,1657				Visit end
277	1	1	1	N,985				3672
278	1	1	1	R,9595				2937
279	1	1	1	N,1172				7656
280	1	1	1	N,797				3407
281	1	1	1	N,1156				3406
282	1	1	1	R,6359				3593
283	1	1	1	N,3344				6501
				R,6141				1922
				N,1109				4173
				N,828				4437
				R,6047				3093
				N,1095				6171
				R,6422				8688
				N,1454				3969
				N,1844				1812
				R,10595				3595
				Visit end				3937
				R,7703				5532
				N,1344				4016
				N,1017				6735
				R,6438				8531
				N,1672				Visit end
				N,938				3187
				N,922				9392
				R,8688				5032
				N,1046				3470
				N,1485				3156
				N,1438				3438
				R,5783				4625
				N,19986				5673
				R,6001				2578
				N,7063				2797
				N,844				8125
				R,6125				4125
				N,1188				4640
				N,1609				2641
				R,5922				5501
				N,1516				4954
				R,9204				3891
				Visit end				8610
				R,7531				4797
				N,1375				4484
				N,2094				3703
				R,6281				9985
				N,1875				4844
				N,954				2422
				N,922				3172
				R,6000				4266
				N,1437				5531
				N,782				4578
				N,1032				Visit end
				R,6626				2784
				N,907				3453
				N,1469				6235
				N,469				10251
				R,9812				3329
				N,1531				5594
				N,875				2969
				R,10000				7564
				N,1548				6720
				N,1313				7657
				R,6079				4828
				N,3516				8345
				R,6656				5266
				N,1454				4641
				N,984				4828
				N,2266				9234
				R,7470				3625
				N,1422				2672
				Visit end				4001
				R,9937				4469
				N,906				3265
				N,656				3079
				N,1765				Visit end
				R,7922				14704
				N,1094				2658
				N,1031				3422
				N,812				5062
				R,9015				3266
				N,9860				3359
				R,9844				5501
				N,1641				4313
				R,7547				3672
				N,1516				4516
				N,1656				3359
				R,8001				3845
				N,1314				5297
				N,797				5531
				R,6484				3407
				N,984				4313
				N,1469				4610
				N,1953				4844
				R,7001				5126
				Visit end				3594
				R,8392				3750
				R,11406				Visit end
				N,2109				20970
				N,1203				4000
				N,1610				4422
				R,7329				4860
				N,859				2532
				N,1000				6922
				R,11251				7000
				N,6578				2735
				R,6766				4687
				N,3000				6843
				N,4203				4953
				R,10720				4548
				N,1813				3719
				N,1359				3438
				R,6531				5562
				N,4094				4892
				N,1406				3828
				R,7078				5375
				N,828				5062
				N,813				4078
				Visit end				7813
				R,5313				5689
				R,7939				3891
				N,922				5501
				N,1390				Visit end
				R,6297				2938
				N,1625				3454
				N,1876				3343
				R,6375				3500
				N,1000				3188
				N,1407				3751
				R,7251				6859
				N,2157				2938
				N,2781				2750
				R,5719				3656
				N,4453				3939
				N,1313				3656
				R,5516				5407
				N,1375				6531
				N,1111				3796
				R,13407				3047
				N,719				4923
				N,1265				4235
				R,7281				5423
				N,1187				4234
				N,813				3687
				Visit end				3797
				R,13360				5375
				N,1406				3782
				N,735				Visit end
				N,2346				2359
				R,8375				3375
				N,1437				5485
				N,844				3781
				R,6110				2594
				N,2266				6625
				N,1297				3016
				N,1484				3109
				R,7000				5234
				N,1672				6345
				N,1000				3313
				R,7783				3236
				N,2094				4797
				N,609				5547
				N,1453				3859
				R,6078				5922
				N,1031				2938
				N,1063				2062
				R,6548				3609
				N,906				5220
				N,1032				6234
				R,6047				3359
				Visit end				4156
				R,6907				3172
				N,1094				3016
				N,1203				3032
				N,4266				Visit end
				R,7267				3594
				N,1375				2844
				N,2047				3703
				R,7641				3454
				N,5876				3016
				N,1078				3016
				R,9328				5033
				N,859				3421
				N,968				3032
				N,1672				4094
				R,7720				8704
				N,1031				2906
				N,1860				4985
				R,7220				5375
				N,797				2484
				N,797				4391
				N,969				4093
				R,12392				5626
				N,3250				3531
				N,939				4171
				R,12344				10251
				N,1156				2922
				N,609				3188
				Visit end				7468
				R,5610				4031
				N,7891				3422
				N,1297				5188
				R,11110				2953
				N,1312				3609
				N,1031				Visit end
				N,609				2203
				R,4500				2500
				N,2000				5203
				N,875				4922
				N,1172				4048
				R,5688				11422
				N,1141				3406
				N,1344				1829
				R,7470				7205
				N,1406				3875
				N,797				3656
				N,1297				3500
				R,12189				3532
				N,1063				3922
				N,1485				4891
				R,7204				3844
				N,2625				6484
				N,1110				4486
				R,7298				2875
				N,1250				2657
				N,500				Fin Bloc
				N,3704				Fin Bloc
				R,7297				Visit end
				N,5486				2251
				Visit end				20190
				R,5579				3188
				N,1703				10110
				N,922				3750
				N,1736				2703
				R,6968				9187
				N,1563				5938
				R,9032				6875
				N,1938				5985
				N,1312				7767
				R,7407				5375
				N,953				4312
				N,3063				11484
				R,7000				4250
				N,7813				3703
				R,7751				4720
				N,3312				3423
				N,6157				2937
				R,6469				3438
				N,1718				5813
				N,1125				7906
				N,921				8767
				Fin Bloc				10422
				Fin Bloc				5110
				Visit end				4078
				R,2297				4360
				R,1078				4032
				R,5906				2000
				R,1062				4689
				R,1704				375
				R,1125				5391
				R,1704				5423
				R,3485				8219
				R,1110				531
				R,5672				6531
				R,750				18173
				R,2297				6095
				R,7220				3703
				R,891				9235
				R,876				12579
				R,1063				7469
				R,8000				14843
				R,765				4876
				R,438				4891
				R,406				9939
				R,5344				9563
				R,938				4047
				R,2578				359
				R,1297				12032
				R,1172				7406
				R,8454				5548
				R,515				3687
				R,578				391
				R,9281				12173
				R,672				8767
				R,203				4609
				R,5562				281
				R,297				7313
				R,906				4485
				R,297				14064
				R,8173				4985
				R,1906				6578
				R,1375				4579
				R,719				12470
				R,3625				8907
				R,1656				10938
				R,7188
				R,751
				R,1016
				R,4109
				R,656
				R,1062
				R,3407
				R,328
				R,1094
				R,2563
				R,1266
				R,6906
				R,578
				R,1594
				R,5218
				R,1172
				R,547
				R,4720
				R,1390
				R,937
				R,5281
				R,1453
				R,2126
				R,3093
				R,2078
				R,5938

## Sheet: B10
Essai	Goutte	Intervalle	Quantité consommée	Response Length	Inter Reinforcement Interval	Inter Reinforcement Rate	Inter Reinforcement Response	IRT	Load Size	Reinforcers Per Visit	Resp P V	Interval Inter-Visit	Visit Length	Response Rate Per Visit		Notes:
2	5	200	33	R,10220	375	160	1	375	363	11	11	337453	106504	6.19695		extra acidental visit made, ignore
3	5	200	33	R,9828	172	348.837	1	172	297	9	9	228902	85362	6.326
4	5	200	33	R,13219	500	120	1	500	393	12	12	264665	103894	6.93014
5	5	200	33	R,8704	343	174.927	1	343	297	9	9	201508	115113	4.69104
6	5	200	33	R,10157	546	109.89	1	546	363	11	11	192412	112176	5.88361
7	5	200	33	R,7783	671	89.4188	1	671	Fin Bloc	Fin Bloc	Fin Bloc	Fin Bloc	Fin Bloc	Fin BLoc
8	5	200	33	R,10407	109	550.459	1	109	Fin Bloc	Fin Bloc	Fin Bloc	Fin Bloc	Fin Bloc	Fin BLoc
9	5	200	33	R,9672	345	173.913	1	345	330	10	10	150754	94161	6.37206
10	5	200	33	R,6437	281	213.523	1	281	264	8	37	145707	212292	10.4573
11	5	200	33	R,8407	2937	20.429	1	2937	297	9	51	165787	227321	13.4611
12	5	200	33	R,5391	Visit end	Visit end	Visit end	Visit end	264	8	49	173289	229945	12.7857
Visit end				Visit end	563	106.572	1	563	231	7	30	203960	163692	10.9963
13	5	200	33	R,9062	171	350.877	1	171	297	9	45	173913	234869	11.4958
14	5	200	33	R,9267	406	147.783	1	406	264	8	37	255179	201710	11.0059
15	5	200	33	R,10079	265	226.415	1	265	264	8	35	172944	195491	10.7422
16	5	200	33	R,10173	250	240	1	250	297	9	45	178475	227194	11.8841
17	5	200	33	R,9266	328	182.927	1	328	231	7	27	257792	175161	9.24863
18	5	200	33	R,11782	125	480	1	125	297	9	50	247693	236743	12.672
19	5	200	33	R,9063	375	160	1	375	297	9	49	208053	250447	11.739
20	5	200	33	R,8265	Visit end	Visit end	Visit end	Visit end	297	9	50	161552	250101	11.9952
21	5	200	33	R,5922	172	348.837	1	172	363	12	58	137708	303042	11.4836
Visit end				Visit end	203	295.567	1	203	297	9	35	182348	225163	9.32658
22	5	200	33	R,10484	328	182.927	1	328	330	10	48	164911	273283	10.5385
23	5	200	33	R,11860	219	273.973	1	219	297	9	54	189848	235070	13.7831
24	5	200	33	R,9907	328	182.927	1	328	297	9	47	142582	224680	12.5512
25	5	200	33	R,9579	218	275.229	1	218	330	10	49	167990	255258	11.5178
26	5	200	33	R,10875	172	348.837	1	172	264	8	42	252210	202005	12.4749
27	5	200	33	R,10876	141	425.532	1	141	Fin Bloc	Fin Bloc	Fin Bloc	Fin Bloc	Fin Bloc	Fin BLoc
28	5	200	33	R,8360	157	382.166	1	157	Fin Bloc	Fin Bloc	Fin Bloc	Fin Bloc	Fin Bloc	Fin BLoc
29	5	200	33	R,6312	359	167.131	1	359	297	9	56	225662	221321	15.1816
30	5	200	33	R,6640	3046	19.698	1	3046	1553	119	119		473437	15.0812
31	5	200	33	R,6876	Visit end	Visit end	Visit end	Visit end
32	5	200	33	R,5188	203	295.567	1	203
33	5	200	30	R,1594	344	174.419	1	344
Visit end				Visit end	187	320.856	1	187
34	5	200	33	R,32876	312	192.308	1	312
35	5	200	33	R,11125	203	295.567	1	203
36	5	200	33	R,12423	594	101.01	1	594
37	5	200	33	R,9657	343	174.927	1	343
38	5	200	33	R,11345	578	103.806	1	578
39	5	200	33	R,9453	Visit end	Visit end	Visit end	Visit end
40	5	200	33	R,9673	188	319.149	1	188
41	5	200	33	R,8532	797	75.2823	1	797
42	5	200	33	R,7265	234	256.41	1	234
Visit end				Visit end	515	116.505	1	515
43	5	200	33	R,11298	704	85.2273	1	704
44	5	200	33	R,12109	453	132.45	1	453
45	5	200	33	R,11470	437	137.3	1	437
46	5	200	33	R,11266	141	425.532	1	141
47	5	200	33	R,16000	265	226.415	1	265
48	5	200	33	R,10063	156	384.615	1	156
49	5	200	33	R,7672	Visit end	Visit end	Visit end	Visit end
50	5	200	33	R,7922	188	319.149	1	188
51	5	200	33	R,7845	172	348.837	1	172
52	5	200	33	R,6297	609	98.5222	1	609
53	5	200	33	R,6344	281	213.523	1	281
Visit end				Visit end	204	294.118	1	204
54	5	200	33	R,11579	266	225.564	1	266
55	5	200	33	R,7876	281	213.523	1	281
56	5	200	33	R,9828	375	160	1	375
57	5	200	33	R,9688	453	132.45	1	453
58	5	200	33	R,13438	Fin Bloc	Fin Bloc	Fin Bloc	Fin Bloc
59	5	200	33	R,7359	Fin Bloc	Fin Bloc	Fin Bloc	Fin Bloc
60	5	200	33	R,8766	Visit end	Visit end	Visit end	Visit end
61	5	200	33	R,7766	15579	23.108	6	781
62	5	200	33	R,8016	23985	15.0094	6	109
63	5	200	33	R,7016	15359	15.626	4	313
Fin Bloc				Fin Bloc	15892	22.6529	6	767
Fin Bloc				Fin Bloc	15094	23.8505	6	6453
Visit end				Visit end	30736	7.80843	4	265
64	5	200	33	R,14626	15126	15.8667	4	219
65	5	200	33	N,2282	Visit end	Visit end	Visit end	265
66	5	200	33	N,1250	16172	18.5506	5	3359
67	5	200	33	N,1296	16921	14.1836	4	4985
68	5	200	33	N,1141	17891	30.1828	9	156
69	5	200	33	N,922	17892	13.4138	4	10265
70	5	200	33	R,10766	15236	27.5663	7	140
71	5	200	33	N,875	15688	19.1229	5	734
Visit end				N,1032	18797	15.96	5	5563
72	5	200	33	N,1391	21359	16.8547	6	5094
73	5	200	33	N,906	Visit end	Visit end	Visit end	234
74	5	200	33	N,532	18735	19.2154	6	656
75	5	200	33	R,10486	22486	13.3416	5	3703
76	5	200	33	N,563	18719	16.0265	5	266
77	5	200	33	N,2000	20501	20.4868	7	406
78	5	200	33	N,1265	21126	22.7208	8	4375
79	5	200	33	R,9456	18907	25.3874	8	890
80	5	200	33	N,1438	17955	16.7084	5	3109
Visit end				N,953	Visit end	Visit end	Visit end	93
81	5	200	33	N,2689	14579	16.462	4	203
82	5	200	33	N,515	18782	19.1673	6	594
83	5	200	33	N,657	15625	15.36	4	4438
84	5	200	33	R,8250	15376	19.5109	5	453
85	5	200	33	N,1063	17703	13.557	4	4812
86	5	200	33	N,2610	14751	12.2026	3	4750
87	5	200	33	N,719	Visit end	Visit end	Visit end	16908
88	5	200	33	N,625	15580	19.2555	5	343
Visit end				N,750	19485	12.3172	4	2765
90	5	200	33	R,8094	16205	18.5128	5	4547
91	5	200	33	N,1157	14906	24.1513	6	438
92	5	200	33	N,1297	18454	16.2566	5	Visit end
93	5	200	33	N,1359	15157	11.8757	3	219
94	5	200	33	R,8703	19719	15.2138	5	203
95	5	200	33	N,1532	26423	20.4367	9	4688
96	5	200	33	N,1532	Visit end	Visit end	Visit end	4141
Visit end				N,3969	16189	14.8249	4	547
97	5	200	33	R,10140	20454	23.4673	8	2234
98	5	200	33	Visit end	15844	26.5085	7	5031
99	5	200	33	R,11251	17579	17.0658	5	218
100	5	200	33	N,1094	15344	19.5516	5	4093
101	5	200	33	N,1031	15642	19.1791	5	172
102	5	200	33	N,1390	14767	8.12623	2	390
103	5	200	33	N,2859	Visit end	Visit end	Visit end	1797
104	5	200	33	R,8064	21861	19.2123	7	125
105	5	200	33	N,2375	16595	21.6933	6	250
Visit end				N,2438	19001	15.7886	5	422
106	5	200	33	N,532	16142	14.868	4	422
107	5	200	33	R,9360	15641	11.5082	3	438
108	5	200	33	N,1704	15111	15.8825	4	5125
109	5	200	33	N,1438	17095	17.549	5	672
110	5	200	33	N,781	Visit end	Visit end	Visit end	4205
111	5	200	33	N,844	19298	18.6548	6	3860
112	5	200	33	N,562	15032	23.9489	6	5063
113	5	200	33	N,1422	15532	23.178	6	172
Visit end				N,984	16516	10.8985	3	141
114	5	200	33	N,1015	15359	15.626	4	1781
115	5	200	33	R,7047	21829	10.9945	4	281
116	5	200	33	N,906	14829	28.3229	7	219
117	5	200	33	N,1515	19188	21.8887	7	359
118	5	200	33	N,1671	Visit end	Visit end	Visit end	4454
119	5	200	33	R,7406	15094	23.8505	6	6922
120	5	200	33	N,3359	15000	12	3	297
121	5	200	33	N,938	16484	14.5596	4	266
Visit end				N,1329	20969	20.0296	7	3156
122	5	200	33	N,1078	16265	7.37781	2	297
123	5	200	33	N,266	16970	14.1426	4	4063
124	5	200	33	N,859	Visit end	Visit end	Visit end	125
125	5	200	33	R,7890	15017	11.9864	3	375
126	5	200	33	N,1375	18203	29.6654	9	984
127	5	200	33	N,734	16923	17.7274	5	9000
128	5	200	33	N,781	18672	19.2802	6	4578
129	5	200	33	N,1860	19766	15.1776	5	140
130	5	200	33	R,9719	15642	23.015	6	188
Visit end				N,1015	16048	18.6939	5	297
131	5	200	33	N,766	15859	18.9167	5	1438
132	5	200	33	N,1594	Visit end	Visit end	Visit end	7562
133	5	200	33	N,875	16	22500	6	687
134	5	200	33	R,7189	17407	10.3407	3	156
135	5	200	33	N,2375	19080	15.7233	5	297
136	5	200	33	N,516	15407	23.366	6	2953
137	5	200	33	N,1593	18611	16.1195	5	172
Visit end				N,1156	19172	18.7774	6	Visit end
138	5	200	33	N,1516	15500	23.2258	6	2656
139	5	200	33	R,7845	22329	18.8096	7	328
140	5	200	33	N,3063	19095	21.9953	7	328
141	5	200	33	N,531	Visit end	Visit end	Visit end	2609
142	5	200	33	N,875	16	15000	4	3345
143	5	200	33	N,2063	14562	24.7219	6	4984
144	5	200	33	N,797	14985	16.016	4	328
145	5	200	33	Visit end	16172	18.5506	5	3953
146	5	200	33	R,10359	18688	16.0531	5	187
Visit end				N,1657	21938	13.6749	5	3297
147	5	200	33	N,547	17875	33.5664	10	9064
148	5	200	33	N,625	14892	16.116	4	765
149	5	200	33	N,781	22391	10.7186	4	422
150	5	200	33	N,875	Visit end	Visit end	Visit end	4594
151	5	200	33	R,8672	15	28000	7	719
152	5	200	33	N,1094	24611	9.75174	4	3454
153	5	200	33	N,2641	18783	12.7775	4	6468
154	5	200	33	N,969	15188	19.7524	5	172
155	5	200	33	N,953	15468	23.2739	6	218
Visit end				R,9297	16735	21.5118	6	203
156	5	200	33	N,4391	14906	24.1513	6	500
157	5	200	33	N,1609	17251	20.8684	6	234
158	5	200	33	N,1453	15235	19.6915	5	3361
159	5	200	33	N,1312	14860	20.1884	5	391
160	5	200	33	R,9360	16297	22.09	6	2328
161	5	200	33	N,3219	26298	9.12617	4	312
162	5	200	33	N,641	Visit end	Visit end	Visit end	500
163	5	200	33	N,391	15	4000	1	4391
164	5	200	33	N,797	18250	13.1507	4	203
Visit end				N,1641	16110	14.8976	4	297
165	5	200	33	N,2656	15017	27.9683	7	829
166	5	200	33	R,11843	17767	13.5082	4	547
167	5	200	33	N,984	17344	13.8376	4	218
168	5	200	33	N,1313	16875	10.6667	3	375
169	5	200	0	N,438	14719	12.2291	3	640
170	5	200	33	N,625	15688	15.2983	4	843
171	5	200	33	N,968	Visit end	Visit end	Visit end	485
172	5	200	33	N,1188	38	3157.89	2	1657
173	5	200	33	N,6359	16985	14.1301	4	4968
174	5	200	33	R,9047	15969	11.2718	3	204
175	5	200	33	N,1016	20205	20.7869	7	5235
176	5	200	33	N,954	19501	15.3838	5	406
Visit end				N,750	17173	20.9631	6	484
177	5	200	33	N,1188	16923	10.6364	3	5344
178	5	200	33	N,1375	21282	11.2771	4	375
179	5	200	33	N,1031	15689	19.1217	5	5437
180	5	200	33	N,2860	16906	14.1961	4	234
181	5	200	33	R,10125	Visit end	Visit end	Visit end	3719
182	5	200	33	N,968	15	28000	7	Visit end
183	5	200	33	N,2062	18187	39.5887	12	3609
184	5	200	33	N,766	14594	24.6677	6	328
185	5	200	33	N,2486	14953	24.0754	6	4704
Visit end				R,8454	17610	20.4429	6	281
186	5	200	33	N,828	22157	16.2477	6	312
187	5	200	33	N,2188	15876	15.1172	4	297
188	5	200	33	N,422	17156	13.9893	4	2219
189	5	200	33	N,1156	17047	21.1181	6	312
190	5	200	33	Visit end	Visit end	Visit end	Visit end	4062
191	5	200	33	R,10328	15	16000	4	3595
192	5	200	33	N,2297	16578	21.7155	6	203
193	5	200	33	N,938	14548	20.6214	5	859
194	5	200	33	N,2422	14984	24.0256	6	5297
195	5	200	33	R,8516	15751	15.2371	4	4047
Visit end				N,3813	16453	36.4675	10	360
196	5	200	33	N,859	18360	19.6078	6	5328
197	5	200	33	N,1578	15313	23.5094	6	281
198	5	200	33	N,813	16923	10.6364	3	547
199	5	200	33	N,922	Visit end	Visit end	Visit end	4469
200	5	200	33	R,8531	16	3750	1	1265
201	5	200	33	N,1110	18626	22.5491	7	4187
202	5	200	33	N,1078	15297	27.4564	7	4813
203	5	200	33	N,3031	21766	11.0264	4	609
204	5	200	33	R,7688	15048	23.9234	6	6251
Visit end				N,938	14954	16.0492	4	4531
205	5	200	33	N,2422	23564	15.2775	6	235
206	5	200	33	N,469	26766	11.2082	5	438
207	5	200	33	N,562	15454	23.2949	6	219
208	5	200	33	R,7829	15172	11.864	3	656
209	5	200	33	N,2032	Visit end	Visit end	Visit end	Visit end
210	5	200	33	N,875	15	4000	1	203
211	5	200	33	N,3922	18719	16.0265	5	579
212	5	200	33	R,12047	15876	15.1172	4	3266
213	5	200	33	N,2203	16392	25.6223	7	4157
Visit end				N,1531	18751	19.199	6	390
214	5	200	33	R,7859	15672	30.6279	8	5359
215	5	200	33	N,1093	15485	15.4989	4	141
216	5	200	33	N,1188	16579	14.4761	4	329
217	5	200	33	N,484	Visit end	Visit end	Visit end	7750
218	5	200	33	Visit end	16	15000	4	516
219	5	200	33	R,13672	14642	36.8802	9	5406
220	5	200	33	N,2329	15205	19.7304	5	125
221	5	200	33	N,2562	20282	23.6663	8	219
222	5	200	33	N,1031	19703	24.3618	8	5047
223	5	200	33	N,1063	16704	21.5517	6	328
Visit end				R,7235	16985	24.7277	7	469
224	5	200	33	N,3906	14907	24.1497	6	3672
225	5	200	33	N,672	15970	22.5423	6	297
226	5	200	33	N,1312	Fin Bloc	Fin Bloc	Fin Bloc	4343
227	5	200	33	R,10203	Fin Bloc	Fin Bloc	Fin Bloc	125
228	5	200	33	N,1500	Visit end	Visit end	Visit end	218
229	5	200	33	N,1875	15	4000	1	4468
230	5	200	33	N,673	187	320.856	1	375
231	5	200	33	N,844	328	182.927	1	5125
Visit end				R,8562	281	213.523	1	625
232	5	200	33	N,1078	234	256.41	1	7235
233	5	200	33	N,641	281	213.523	1	4109
234	5	200	33	N,1343	3781	15.8688	1	469
235	5	200	33	N,563	328	182.927	1	4266
236	5	200	33	N,2047	281	213.523	1	203
237	5	200	33	R,9158	266	225.564	1	875
238	5	200	33	N,1157	329	182.371	1	297
239	5	200	33	N,1641	6969	8.60956	1	4750
240	5	200	33	N,1047	125	480	1	172
Fin Bloc				N,3798	156	384.615	1	234
Fin Bloc				R,7468	187	320.856	1	281
Visit end				N,2094	360	166.667	1	187
241	1	1	1	N,1250	406	147.783	1	187
242	1	1	1	R,9751	7954	7.54337	1	625
243	1	1	1	N,4672	140	428.571	1	5984
244	1	1	1	N,1235	203	295.567	1	125
245	1	1	1	N,2421	282	212.766	1	11844
246	1	1	1	N,1000	328	182.927	1	468
247	1	1	1	R,7297	4062	14.771	1	4625
248	1	1	1	N,969	140	428.571	1	Visit end
249	1	1	1	N,688	344	174.419	1	234
250	1	1	1	N,1001	235	255.319	1	344
251	1	1	1	N,657	344	174.419	1	10453
252	1	1	1	N,1235	110	545.455	1	125
253	1	1	1	N,687	344	174.419	1	281
254	1	1	1	N,813	3734	16.0686	1	407
255	1	1	1	N,734	5173	11.5987	1	766
256	1	1	1	R,8064	282	212.766	1	250
257	1	1	1	N,782	250	240	1	688
258	1	1	1	N,1671	3875	15.4839	1	218
259	1	1	1	Visit end	125	480	1	3250
260	1	1	1	R,10687	141	425.532	1	6343
261	1	1	1	N,1220	125	480	1	375
262	1	1	1	N,1734	187	320.856	1	672
263	1	1	1	N,2079	453	132.45	1	547
264	1	1	1	R,10765	172	348.837	1	4171
265	1	1	1	N,1922	3328	18.0288	1	125
266	1	1	1	N,1484	296	202.703	1	3391
267	1	1	1	N,1204	5531	10.8479	1	391
268	1	1	1	N,609	172	348.837	1	454
269	1	1	1	N,1000	328	182.927	1	766
270	1	1	1	N,860	2812	21.3371	1	3515
271	1	1	1	N,1172	125	480	1	516
272	1	1	1	R,7954	125	480	1	6547
273	1	1	1	N,766	171	350.877	1	203
274	1	1	1	N,1547	437	137.3	1	2093
275	1	1	1	N,125	9437	6.35795	1	203
276	1	1	1	N,1500	3640	16.4835	1	5875
277	1	1	1	N,672	140	428.571	1	156
278	1	1	1	N,1562	188	319.149	1	626
279	1	1	1	R,10485	266	225.564	1	375
280	1	1	1	N,1390	798	75.188	1	984
281	1	1	1	N,1547	6391	9.3882	1	5281
282	1	1	1	N,2047	219	273.973	1	266
283	1	1	1	N,797	250	240	1	6547
284	1	1	1	R,9938	438	136.986	1	4297
285	1	1	1	N,1063	2906	20.6469	1	Visit end
286	1	1	1	N,3266	265	226.415	1	313
287	1	1	1	N,453	297	202.02	1	297
288	1	1	1	N,2032	9203	6.51961	1	375
289	1	1	1	R,11406	188	319.149	1	5062
290	1	1	1	N,4438	266	225.564	1	265
291	1	1	1	N,1156	11703	5.12689	1	922
292	1	1	1	N,797	281	213.523	1	9782
293	1	1	1	N,1719	250	240	1	734
294	1	1	1	R,12468	359	167.131	1	1266
295	1	1	1	N,3923	656	91.4634	1	3688
296	1	1	1	R,12188	6298	9.52683	1	328
297	1	1	1	Visit end	204	294.118	1	407
298	1	1	1	R,10828	422	142.18	1	5141
299	1	1	1	N,859	6453	9.298	1	5500
300	1	1	1	N,642	532	112.782	1	344
301	1	1	1	N,1047	18469	3.24869	1	859
302	1	1	1	N,1094	265	226.415	1	3297
303	1	1	1	N,657	187	320.856	1	5047
304	1	1	1	N,546	172	348.837	1	579
305	1	1	1	R,10281	265	226.415	1	4313
306	1	1	1	N,1282	344	174.419	1	296
307	1	1	1	N,1422	672	89.2857	1	6735
308	1	1	1	N,1734	687	87.3362	1	312
309	1	1	1	N,281	438	136.986	1	9828
310	1	1	1	N,312	12984	4.62107	1	156
311	1	1	1	R,11172	234	256.41	1	5813
312	1	1	1	N,1782	203	295.567	1	235
313	1	1	1	N,437	7765	7.72698	1	172
314	1	1	1	N,532	281	213.523	1	6205
315	1	1	1	N,1203	35094	1.70969	1	407
316	1	1	1	R,8562	328	182.927	1	4267
317	1	1	1	N,1281	14063	4.26651	1	203
318	1	1	1	N,2094	156	384.615	1	1406
319	1	1	1	N,844	58944	1.01792	1	5687
320	1	1	1	R,7703	234	256.41	1	Visit end
321	1	1	1	N,720	2610	22.9885	1	2187
322	1	1	1	N,4625	1859	32.2754	1	391
323	1	1	1	R,8672	1109	54.1028	1	156
324	1	1	1	N,1562	343	174.927	1	4797
325	1	1	1	N,484	3672	16.3399	1	422
326	1	1	1	N,640	219	273.973	1	6469
327	1	1	1	R,9718	3500	17.1429	1	296
328	1	1	1	N,1140	281	213.523	1	281
329	1	1	1	N,2297	313	191.693	1	3359
330	1	1	1	N,672	4641	12.9282	1	609
331	1	1	1	N,1016	281	213.523	1	3220
332	1	1	1	R,7109	4266	14.0647	1	235
333	1	1	1	Visit end	5611	10.6933	1	4766
334	1	1	1	R,12875	10766	5.5731	1	406
335	1	1	1	N,1703	297	202.02	1	391
336	1	1	1	N,500	203	295.567	1	3687
337	1	1	1	N,1032	25765	2.32874	1	109
338	1	1	1	N,985	21376	2.80689	1	516
339	1	1	1	N,656	2031	29.5421	1	4468
340	1	1	1	R,7250	94	638.298	1	3828
341	1	1	1	N,2329	6234	9.62464	1	4329
342	1	1	1	N,922	250	240	1	437
343	1	1	1	N,1219	7516	7.98297	1	625
344	1	1	1	N,1047				578
345	1	1	1	N,1515				10656
346	1	1	1	R,8687				3517
347	1	1	1	N,2078				640
348	1	1	1	N,594				4297
349	1	1	1	N,547				6672
350	1	1	0	N,1391				328
351	1	1	1	N,1047				438
352	1	1	1	R,11501				7689
353	1	1	1	N,1641				266
354	1	1	1224	N,2250				172
355	1	1	214	R,8891				203
356	1	1	1	N,1532				109
357	1	1	1	N,1390				1484
358	1	1	1	N,141				4532
359	1	1	0	R,9094				172
				N,1328				156
				N,485				234
				N,4890				250
				R,7500				4828
				N,906				719
				N,859				Visit end
				N,2187				312
				N,531				406
				N,563				2735
				N,578				2578
				R,11422				890
				N,1547				4235
				N,2157				172
				N,531				7437
				N,844				5110
				N,844				172
				N,1609				5266
				R,11000				437
				N,672				5797
				Visit end				203
				R,10656				468
				N,1438				3421
				N,1031				281
				N,531				453
				N,110				4469
				N,828				4563
				R,11829				8953
				N,828				5875
				N,1453				3470
				R,10501				500
				N,1906				3094
				N,1500				250
				N,1406				Visit end
				R,8517				3594
				N,516				2407
				N,657				7470
				N,1235				172
				N,688				500
				N,343				312
				N,3672				344
				R,9157				313
				N,1437				359
				R,9703				297
				N,1531				4188
				N,422				4375
				N,7703				2422
				R,14016				3173
				Visit end				250
				R,14187				6140
				N,906				187
				N,640				5578
				R,9923				265
				N,1140				219
				N,1016				250
				N,860				4031
				N,687				110
				N,781				4984
				N,563				109
				N,437				141
				N,1859				141
				R,12437				10516
				N,766				469
				N,578				563
				N,922				6766
				N,2485				109
				R,6813				125
				N,1641				156
				N,703				328
				N,703				313
				N,563				4079
				N,4609				563
				R,9485				6125
				N,1110				328
				N,1031				953
				N,375				188
				N,1359				4703
				R,8297				4094
				N,1704				266
				N,765				4406
				N,2672				234
				N,1172				3750
				N,1141				329
				R,9375				Visit end
				N,1156				203
				N,953				3125
				N,1297				12173
				N,1234				235
				R,11048				4236
				N,1359				4265
				N,2391				218
				N,687				5907
				N,1156				250
				R,6579				516
				N,1266				656
				N,906				4142
				N,282				4688
				N,93				546
				N,937				157
				Visit end				3766
				R,7766				453
				N,1406				3031
				N,500				6376
				R,8391				109
				N,734				454
				N,1125				4485
				N,1438				234
				N,922				188
				R,7515				9078
				N,1203				281
				N,922				296
				N,234				1781
				N,1125				4234
				N,1125				312
				R,7875				5360
				N,1109				203
				N,1000				297
				N,656				390
				N,2063				719
				R,9078				172
				N,1031				6766
				N,1265				6359
				N,609				188
				N,1203				4517
				N,516				235
				R,11798				219
				N,719				219
				N,235				407
				N,172				8172
				N,1516				938
				N,594				312
				R,10515				8298
				N,1938				Visit end
				N,1251				343
				N,1000				2922
				N,344				672
				N,906				6656
				N,1984				375
				R,11578				219
				N,859				500
				N,1062				4954
				N,625				2890
				N,390				110
				N,359				3422
				N,1843				453
				R,11531				234
				N,1219				3203
				N,328				203
				N,6688				156
				Visit end				235
				R,13766				3468
				N,891				204
				N,156				9406
				N,156				203
				N,1422				266
				N,750				235
				R,14360				6548
				N,2125				5812
				N,2250				1093
				N,2156				281
				R,8688				328
				N,1797				250
				N,766				156
				N,1016				235
				N,5078				391
				R,9969				516
				N,1203				4516
				N,1126				157
				N,1375				266
				N,1515				657
				R,10313				3188
				N,1234				5703
				N,906				359
				N,1187				6141
				N,5547				219
				R,9908				6781
				N,141				218
				N,219				328
				N,266				4578
				N,2031				297
				N,453				172
				N,890				375
				N,1609				Visit end
				N,531				578
				N,3812				344
				R,10187				454
				N,1484				21158
				N,1203				6360
				N,2391				359
				R,10172				3375
				N,953				3110
				N,6782				313
				N,1156				656
				R,9313				4141
				N,610				375
				N,578				3438
				N,2531				1031
				N,578				3844
				N,891				172
				N,750				234
				Visit end				3750
				R,7750				93
				N,1110				172
				N,421				609
				N,546				328
				R,12344				4047
				N,1656				141
				N,2219				4563
				N,1704				1656
				R,8734				187
				N,1359				328
				N,1328				3734
				N,2219				234
				N,1359				5125
				R,9657				234
				N,1125				297
				N,640				468
				N,563				3751
				N,734				297
				N,3282				6125
				R,94				250
				N,766				4016
				N,672				156
				N,484				5719
				N,3797				343
				N,1156				141
				R,8626				3736
				N,125				4329
				N,1000				188
				N,438				484
				N,1391				344
				N,688				3797
				R,10297				297
				N,1297				4125
				N,594				406
				N,250				3578
				N,1922				125
				N,2016				3110
				R,10859				4671
				N,719				14220
				N,704				Visit end
				N,625				203
				N,2703				6343
				R,8938				4812
				N,1546				3907
				N,1265				188
				N,2312				7062
				N,859				3937
				R,9329				141
				N,281				453
				N,1156				234
				N,250				578
				N,1422				2844
				N,641				313
				R,11548				297
				N,1656				3844
				N,672				4016
				N,1844				3032
				R,9219				3641
				Visit end				391
				R,9658				4421
				N,922				6828
				N,1063				345
				N,1000				3953
				R,9516				4500
				N,2000				7844
				N,985				235
				N,1797				4453
				R,9687				8078
				N,1360				141
				N,1017				109
				N,1031				4156
				N,2234				6172
				N,359				250
				N,453				171
				R,11062				Visit end
				N,1969				172
				N,1031				1547
				N,3687				9406
				R,7922				188
				N,94				375
				N,953				5500
				N,750				203
				R,10610				141
				N,1593				328
				N,2703				219
				R,13860				3922
				N,110				296
				N,1937				4156
				R,8719				344
				N,1766				3843
				N,548				141
				N,2687				172
				R,11438				4047
				N,735				250
				Visit end				453
				R,8595				3016
				N,1922				203
				N,1359				156
				N,2391				3875
				R,9125				266
				N,3376				9281
				N,6515				219
				R,9578				220
				N,1500				375
				N,625				4047
				N,1156				7845
				N,563				187
				N,563				4298
				N,6392				234
				R,11125				313
				N,1047				4891
				N,890				157
				N,2172				344
				N,6939				3875
				R,10062				7860
				N,1156				234
				N,953				297
				N,407				469
				N,719				3344
				N,5969				250
				R,12047				109
				N,1734				281
				N,5469				Visit end
				R,10406				156
				N,828				187
				N,609				203
				N,7391				94
				R,8578				250
				N,938				265
				N,328				203
				N,718				312
				N,3812				3437
				R,12188				282
				N,484				250
				N,703				3937
				N,3406				172
				R,10173				172
				N,1172				4000
				N,1062				4484
				N,1563				265
				N,859				219
				N,891				5359
				N,438				219
				Visit end				188
				R,7454				219
				N,2094				219
				N,688				3234
				N,656				407
				N,1125				3062
				N,375				281
				N,688				93
				N,672				5859
				N,516				141
				N,750				3390
				N,500				172
				N,547				282
				R,7282				3343
				N,297				250
				N,1672				5859
				N,203				3359
				N,2157				282
				N,953				5204
				R,9173				125
				N,2094				4344
				N,640				141
				N,1453				266
				N,437				4203
				N,891				344
				R,10985				5578
				N,625				265
				N,1563				203
				N,672				109
				N,1110				6500
				N,3797				359
				R,12126				2891
				N,188				297
				N,1140				Visit end
				N,953				328
				N,4125				422
				N,2455				329
				R,11953				297
				N,125				8062
				N,969				406
				N,5812				359
				R,12578				4314
				N,6406				4766
				N,906				219
				N,890				188
				R,11314				250
				N,234				3375
				N,813				203
				N,1266				3234
				N,828				250
				N,907				218
				R,9078				375
				N,1235				5001
				N,172				4140
				N,578				94
				Visit end				781
				R,12001				3407
				N,1313				141
				N,890				156
				N,578				125
				N,625				219
				N,3328				234
				R,11766				203
				N,219				3453
				N,109				203
				N,3218				282
				N,1156				4343
				R,9578				141
				N,1078				406
				N,719				4969
				N,1141				344
				N,2203				156
				N,2313				609
				R,11315				2078
				N,1078				3688
				N,2063				234
				N,3000				4812
				R,9235				8078
				N,797				141
				N,984				125
				N,640				Visit end
				N,1016				234
				N,500				344
				N,469				5422
				N,219				203
				N,609				219
				N,2297				219
				R,11876				5141
				N,125				5610
				N,1203				250
				N,1578				156
				N,438				313
				N,4531				3156
				R,9797				219
				N,1204				141
				N,657				563
				N,109				297
				N,109				3594
				N,1657				15000
				R,10281				218
				N,1688				3328
				N,6891				328
				R,9906				4563
				Visit end				125
				R,9375				281
				N,1297				6454
				N,391				110
				N,875				188
				N,2953				125
				N,860				1828
				N,468				3844
				R,6609				156
				N,1672				3047
				N,437				250
				N,594				8688
				N,156				203
				N,1422				4672
				N,1156				172
				R,9719				219
				N,234				13813
				N,156				203
				N,1922				360
				R,9188				4875
				N,736				297
				N,719				5454
				N,687				94
				N,2766				359
				N,1297				8594
				R,9938				125
				N,5031				Visit end
				N,421				250
				N,2609				328
				R,7344				484
				N,141				6406
				N,1265				3422
				N,266				266
				N,3251				4813
				N,828				750
				R,6953				5422
				N,1125				266
				N,1937				2422
				N,3984				204
				N,641				3594
				R,9610				297
				N,359				391
				N,765				235
				N,922				516
				N,297				3969
				N,1828				141
				R,9000				266
				N,1656				4484
				N,4438				187
				R,10890				343
				Visit end				609
				R,9344				109
				N,1547				4705
				N,453				250
				N,1657				187
				N,4172				3719
				R,8078				171
				N,2219				4360
				N,1796				281
				N,610				6125
				R,8562				188
				N,2015				266
				N,860				4329
				N,484				4891
				N,2937				93
				N,594				156
				N,2093				5047
				R,10281				546
				N,1297				Visit end
				N,1016				266
				N,468				141
				N,141				282
				N,6266				2970
				R,9563				250
				N,891				172
				N,157				141
				N,687				4328
				N,1171				188
				N,860				5126
				N,516				297
				N,1297				203
				R,12095				3484
				N,140				110
				N,985				172
				N,3406				7704
				R,10515				172
				N,1797				282
				N,828				157
				N,4375				328
				R,8844				360
				N,813				5750
				N,547				281
				N,125				94
				Visit end				172
				R,8078				203
				N,1093				5016
				N,406				156
				N,843				3984
				N,1344				235
				N,390				297
				N,375				4125
				N,359				219
				N,1094				3548
				R,9843				156
				N,1110				422
				N,1047				265
				N,781				4000
				N,3047				266
				R,10312				125
				N,766				5844
				N,828				235
				N,1140				203
				N,593				266
				N,1359				4673
				N,453				219
				N,218				94
				R,9439				250
				N,562				6421
				N,813				8641
				N,375				172
				N,312				156
				N,672				156
				N,500				140
				N,6328				250
				R,8172				Fin Bloc
				N,1546				Fin Bloc
				N,188				Visit end
				N,1125				187
				N,1578				328
				N,3500				281
				R,9250				234
				N,1063				281
				N,109				3781
				N,922				328
				N,422				281
				N,1250				266
				N,2281				329
				R,10500				6969
				N,406				125
				N,1422				156
				N,281				187
				N,484				360
				N,391				406
				R,11969				7954
				N,1515				140
				N,1110				203
				N,453				282
				N,735				328
				N,2642				4062
				R,9344				140
				Fin Bloc				344
				Fin Bloc				235
				Visit end				344
				R,2282				110
				R,938				344
				R,297				3734
				R,453				5173
				R,313				282
				R,313				250
				R,844				3875
				R,297				125
				R,250				141
				R,421				125
				R,609				187
				R,1875				453
				R,375				172
				R,750				3328
				R,219				296
				R,265				5531
				R,266				172
				R,1219				328
				R,438				2812
				R,281				125
				R,437				125
				R,266				171
				R,563				437
				R,313				9437
				R,218				3640
				R,281				140
				R,265				188
				R,203				266
				R,203				798
				R,938				6391
				R,843				219
				R,531				250
				R,344				438
				R,359				2906
				R,375				265
				R,281				297
				R,344				9203
				R,313				188
				R,500				266
				R,812				11703
				R,235				281
				R,204				250
				R,250				359
				R,922				656
				R,156				6298
				R,250				204
				R,344				422
				R,235				6453
				R,157				532
				R,344				18469
				R,1329				265
				R,1110				187
				R,250				172
				R,640				265
				R,219				344
				R,234				672
				R,234				687
				R,609				438
				R,203				12984
				R,187				234
				R,329				203
				R,172				7765
				R,250				281
				R,1203				35094
				R,640				328
				R,234				14063
				R,1516				156
				R,266				58944
				R,203				234
				R,313				2610
				R,156				1859
				R,203				1109
				R,218				343
				R,313				3672
				R,140				219
				R,156				3500
				R,297				281
				R,391				313
				R,516				4641
				R,250				281
				R,673				4266
				R,375				5611
				R,375				10766
				R,4344				297
				R,1625				203
				R,141				25765
				R,3266				21376
				R,1375				2031
				R,5282				94
				R,469				6234
				R,2563				250
				R,3078				7516
				R,765
				R,235
				R,860
				R,281
				R,187
				R,1235
				R,735
				R,688
				R,218
				R,266
				R,172
				R,203
				R,234
				R,187
				R,1922
				R,2640
				R,312
				R,109
				R,141
				R,2172
				R,500
				R,19516
				R,3392
				R,1297
				R,375
				R,234
				R,109

[truncated: 8 more sheets: ISI, Reinforcers Per Visit, Resp Per Rein Per Visit, IRT, Response Duration, Visit Duration, Response Rate, PRP]
