# Supplementary material for: An Assessment of Fixed Interval Timing in Free-Flying Honey Bees (Apis mellifera ligustica): An Analysis of Individual Performance
Source: PLoS One. 2014 Jul 1;9(7):e101262. doi: 10.1371/journal.pone.0101262 (PMC4077790; doi:10.1371/journal.pone.0101262)
Supplement: File S3 — 0-30-X Raw Data. Contains all ten 0-30-X subjects' cleaned data as well as group analyses of intersession interval, reinforcers per visit, responses per reinforce per visit, interresponse times, response duration, visit duration, response rate, and post reinforcement pause. (XLSX) [file pone.0101262.s003.xlsx]

## Sheet: B1
Essai	Goutte	Intervalle	Quantité consommée	Response Length	Inter Reinforcement Interval	Inter Reinforcement Rate	Inter Reinforcement Response	IRT	Load Size	Reinforcers Per Visit	Responses Per Visit	Interval Inter-Visit	Visit Length	Response Rate Per Visit		Notes:
2	5	200	33	R,11061	202	297.03	1	202	363	11	11	210647	104084	6.34103		finished
3	5	200	33	R,5460	156	384.615	1	156	264	8	8	201880	88998	5.39338
4	5	200	33	R,8081	655	91.6031	1	655	388	12	12	152818	108248	6.65139
5	5	200	33	R,8175	10202	5.8812	1	10202	297	9	9	386381	64725	8.34299
6	5	200	33	R,8518	8923	6.7242	1	8923	363	11	11	186202	106938	6.1718
7	5	200	33	R,6926	188	319.149	1	188	Fin Bloc	Fin Bloc	Fin Bloc	Fin Bloc	Fin Bloc	Fin BLoc
8	5	200	33	R,8315	514	116.732	1	514	Fin Bloc	Fin Bloc	Fin Bloc	Fin Bloc	Fin Bloc	Fin BLoc
9	5	200	33	R,8846	655	91.6031	1	655	330	10	10	210803	70747	8.48092
10	5	200	33	R,5616	265	226.415	1	265	330	10	55	128436	441012	7.48279
11	5	200	33	R,4009	4431	13.541	1	4431	264	8	43	154893	383635	6.72514
12	5	200	33	R,2886	Visit end	Visit end	Visit end	Visit end	297	9	45	126657	387801	6.96233
Visit end				Visit end	297	202.02	1	297	297	9	42	213720	529808	4.75644
13	5	200	33	R,12464	2168	27.6753	1	2168	231	7	29	192770	448766	3.8773
14	5	200	33	R,6006	6022	9.96347	1	6022	297	9	26	195469	502601	3.10385
15	5	200	33	R,5850	796	75.3769	1	796	Fin Bloc	Fin Bloc	Fin Bloc	Fin Bloc	Fin Bloc	Fin BLoc
16	5	200	33	R,7113	12604	4.76039	1	12604	Fin Bloc	Fin Bloc	Fin Bloc	Fin Bloc	Fin Bloc	Fin BLoc
17	5	200	33	R,5585	9578	6.26436	1	9578	259	8	29	235015	502211	3.46468
18	5	200	33	R,8440	358	167.598	1	358	269	9	30	209883	398284	4.51939
19	5	200	33	R,5414	Visit end	Visit end	Visit end	Visit end	330	10	41	103490	430467	5.71472
20	5	200	33	R,6303	7691	7.80133	1	7691	264	8	35	127577	305683	6.86986
Visit end				Visit end	7550	7.94702	1	7550	264	8	33	194017	376179	5.26345
21	5	200	33	R,4368	234	256.41	1	234	330	10	45	298428	475552	5.67761
22	5	200	25	R,1326	374	160.428	1	374	231	7	29	134987	270474	6.43315
23	5	200	33	R,5335	327	183.486	1	327	297	9	42	187699	394587	6.38642
24	5	200	33	R,5367	18736	3.20239	1	18736	297	9	49	290300	329520	8.92207
25	5	200	33	R,5211	328	182.927	1	328	292	9	51	139777	336633	9.09002
26	5	200	33	R,5382	203	295.567	1	203	330	10	46	188542	397348	6.94605
27	5	200	33	R,7737	4898	12.2499	1	4898	264	8	38	129902	307445	7.41596
28	5	200	33	R,5990	2496	24.0385	1	2496	Fin Bloc	Fin Bloc	Fin Bloc	Fin Bloc	Fin Bloc	Fin BLoc
29	5	200	33	R,7863	499	120.24	1	499	Fin Bloc	Fin Bloc	Fin Bloc	Fin Bloc	Fin Bloc	Fin BLoc
30	5	200	33	R,7472	Visit end	Visit end	Visit end	Visit end	Fin Bloc	Fin Bloc	Fin Bloc	Fin Bloc	Fin Bloc	Fin BLoc
31	5	200	33	R,6662	359	167.131	1	359	Fin Bloc	Fin Bloc	Fin Bloc	Fin Bloc	Fin Bloc	Fin BLoc
32	5	200	33	R,2199	265	226.415	1	265	264	8	39	201615	338863	6.90545
Visit end				Visit end	437	137.3	1	437	Fin Bloc	Fin Bloc	Fin Bloc	Fin Bloc	Fin Bloc	Fin BLoc
33	5	200	33	R,11295	374	160.428	1	374	Fin Bloc	Fin Bloc	Fin Bloc	Fin Bloc	Fin Bloc	Fin BLoc
34	5	200	33	R,5631	203	295.567	1	203	305	10	43	319925	410125	6.29077
35	5	200	33	R,5445	359	167.131	1	359	92	94	94		613144	9.19849
36	5	200	33	R,6068	593	101.18	1	593
37	5	200	33	R,5211	5133	11.6891	1	5133
38	5	200	33	R,5647	Visit end	Visit end	Visit end	Visit end
39	5	200	33	R,6536	265	226.415	1	265
40	5	200	33	R,5865	2901	20.6825	1	2901
41	5	200	33	R,5304	5382	11.1483	1	5382
Visit end				Visit end	12402	4.83793	1	12402
42	5	200	33	R,5476	5460	10.989	1	5460
43	5	200	33	R,3292	8611	6.96783	1	8611
44	5	200	33	R,3807	374	160.428	1	374
45	5	200	33	R,4368	4446	13.4953	1	4446
46	5	200	33	R,6989	765	78.4314	1	765
47	5	200	33	R,5803	6911	8.68181	1	6911
48	5	200	33	R,5164	Visit end	Visit end	Visit end	Visit end
49	5	200	33	R,6100	281	213.523	1	281
50	5	200	33	R,6052	6006	9.99001	1	6006
51	5	200	33	R,6786	265	226.415	1	265
52	5	200	33	R,5584	343	174.927	1	343
Visit end				Visit end	250	240	1	250
53	5	200	33	R,5242	297	202.02	1	297
54	5	200	33	R,5413	2933	20.4569	1	2933
55	5	200	33	R,5320	5694	10.5374	1	5694
56	5	200	33	R,5975	203	295.567	1	203
57	5	200	33	R,6505	Fin Bloc	Fin Bloc	Fin Bloc	Fin Bloc
58	5	200	33	R,5584	Fin Bloc	Fin Bloc	Fin Bloc	Fin Bloc
59	5	200	33	R,6380	Visit end	Visit end	Visit end	Visit end
60	5	200	33	R,5226	15	4000	1	421
61	5	200	33	R,5164	41699	10.0722	7	359
62	5	200	33	R,3666	34086	10.5615	6	5273
Fin Bloc				Fin Bloc	49593	4.83939	4	250
Fin Bloc				Fin Bloc	29983	8.00454	4	8970
Visit end				Visit end	31606	13.2886	7	3510
63	5	200	33	R,3916	50419	7.14017	6	13323
64	5	200	33	N,2730	49327	10.9474	9	234
65	5	200	33	N,1388	48734	3.69352	3	577
66	5	200	33	N,1825	46987	7.66169	6	4446
67	5	200	33	N,874	Visit end	Visit end	Visit end	13151
68	5	200	33	N,1560	55256	6.51513	6	172
69	5	200	33	N,1216	29952	12.0192	6	8783
70	5	200	33	R,4680	42198	4.26561	3	624
71	5	200	33	N,1778	39202	7.65267	5	9765
72	5	200	33	N,968	32635	16.5467	9	15335
Visit end				N,1372	95207	2.52082	4	20405
73	5	200	33	N,2106	29890	16.0589	8	250
74	5	200	33	N,499	Visit end	Visit end	Visit end	328
75	5	200	33	R,6349	43400	8.29493	6	5600
76	5	200	33	N,1295	36473	8.22526	5	20373
77	5	200	33	N,983	36223	4.96922	3	156
78	5	200	33	N,1186	29594	8.10975	4	437
79	5	200	33	R,4695	53664	8.94454	8	234
80	5	200	33	N,1419	53570	5.60015	5	7582
Visit end				N,983	38704	9.30136	6	4804
81	5	200	33	N,1030	37128	9.69619	6	296
82	5	200	33	R,4774	Visit end	Visit end	Visit end	10842
83	5	200	33	N,1045	33244	7.21935	4	405
84	5	200	33	N,1622	37970	7.90097	5	9375
85	5	200	33	N,936	50840	5.90087	5	281
86	5	200	33	N,1654	50170	4.78374	4	7207
87	5	200	33	N,1124	114910	3.13289	6	328
88	5	200	33	N,874	52650	3.4188	3	27128
89	5	200	33	R,4009	38438	10.9267	7	172
Visit end				N,968	72056	2.49806	3	343
90	5	200	33	N,2028	Visit end	Visit end	Visit end	5429
91	5	200	33	N,749	16	18750	5	265
92	5	200	33	N,983	48251	8.70448	7	687
93	5	200	33	N,967	69873	2.5761	3	327
94	5	200	33	R,4836	73274	2.45653	3	10748
95	5	200	33	N,811	88015	2.04511	3	1887
96	5	200	33	N,1045	62962	5.71773	6	22807
97	5	200	33	N,1155	42744	5.61482	4	405
98	5	200	33	N,561	Visit end	Visit end	Visit end	1560
Visit end				N,827	15	12000	3	44788
99	5	200	33	N,718	77236	2.33052	3	421
100	5	200	33	N,765	29718	6.05694	3	405
101	5	200	33	N,780	35100	8.54701	5	1060
102	5	200	33	R,6740	45740	2.62352	2	952
103	5	200	33	N,889	92696	2.58911	4	12371
104	5	200	33	N,1092	75286	1.59392	2	811
105	5	200	33	R,5086	52635	3.41978	3	2621
Visit end				N,827	37252	3.2213	2	2574
106	5	200	33	N,656	Visit end	Visit end	Visit end	Visit end
107	5	200	33	N,702	15	8000	2	250
108	5	200	33	N,655	75395	4.77485	6	265
109	5	200	33	N,28127	52634	2.2799	2	4914
110	5	200	33	R,5538	57174	2.09886	2	4742
111	5	200	33	N,1575	44429	4.05141	3	12230
112	5	200	33	N,1170	102789	2.9186	5	172
113	5	200	33	Visit end	42292	5.67483	4	374
114	5	200	33	R,5740	62727	3.8261	4	265
Visit end				N,1264	Fin Bloc	Fin Bloc	Fin Bloc	5912
115	5	200	28	N,951	Fin Bloc	Fin Bloc	Fin Bloc	15709
116	5	200	33	N,1576	Visit end	Visit end	Visit end	484
117	5	200	33	N,1701	16	11250	3	609
118	5	200	33	N,27191	58095	3.09837	3	4509
119	5	200	33	R,6115	39296	3.05375	2	6303
120	5	200	33	N,1420	59452	5.04609	5	28407
121	5	200	33	N,1061	41589	4.32807	3	280
122	5	200	33	N,921	43118	2.78306	2	3214
Fin Bloc				N,2511	31356	3.82702	2	7582
Fin Bloc				N,686	30763	9.75197	5	358
Visit end				R,6536	41153	7.28987	5	22432
123	5	200	33	N,1419	Visit end	Visit end	Visit end	281
124	5	200	33	N,1560	15	12000	3	296
125	5	200	33	R,10328	29812	6.03784	3	390
126	5	200	33	N,1061	42260	8.51869	6	3385
127	5	200	33	N,1622	50217	5.97407	5	3712
128	5	200	33	N,1841	35802	5.02765	3	5538
129	5	200	5	N,812	54288	5.52608	5	453
130	5	200	33	R,6646	41153	4.37392	3	5523
131	5	200	33	N,1685	39733	6.04032	4	5413
Visit end				N,593	38095	6.30004	4	203
132	5	200	33	N,780	30154	9.94893	5	1716
133	5	200	33	N,952	Visit end	Visit end	Visit end	10171
134	5	200	33	N,1498	16	11250	3	79310
135	5	200	33	N,686	30154	7.95914	4	172
136	5	200	33	N,639	30373	5.92632	3	328
137	5	200	33	N,811	33665	5.3468	3	671
138	5	200	33	R,8705	32963	9.10111	5	4773
139	5	200	33	N,1030	41855	4.30056	3	3572
140	5	200	33	N,1248	39453	9.12478	6	3276
141	5	200	33	N,1529	34195	12.2825	7	5257
Visit end				R,6942	Visit end	Visit end	Visit end	4321
142	5	200	33	N,1622	15	16000	4	344
143	5	200	33	N,717	41434	5.79234	4	Visit end
144	5	200	33	N,1233	32620	7.35745	4	172
145	5	200	33	N,874	49202	2.43893	2	250
146	5	200	33	N,1092	65130	4.60617	5	4633
147	5	200	33	N,1170	43742	6.8584	5	3557
148	5	200	33	N,812	47330	6.33847	5	3261
149	5	200	33	R,6801	31465	9.5344	5	26489
Visit end				N,1138	Visit end	Visit end	Visit end	328
150	5	200	33	Visit end	16	11250	3	3682
151	5	200	33	R,5912	43914	4.09892	3	17659
152	5	200	33	N,889	44913	5.34366	4	296
153	5	200	33	N,936	60201	1.99332	2	10296
154	5	200	33	N,1170	36753	11.4276	7	764
155	5	200	33	N,920	33103	9.06262	5	5226
156	5	200	33	N,1123	36410	11.5353	7	27862
157	5	200	33	R,8611	93319	3.21478	5	687
Visit end				N,1341	29905	8.02541	4	6427
158	5	200	33	N,889	37752	7.9466	5	13245
159	5	200	33	N,1295	Visit end	Visit end	Visit end	4337
160	5	200	33	N,687	16	11250	3	234
161	5	200	33	R,6365	31730	9.45477	5	296
162	5	200	33	N,1591	29968	8.00854	4	3791
163	5	200	33	N,780	30841	1.94546	1	468
164	5	200	33	R,6255	32167	7.46106	4	13774
165	5	200	33	N,1888	38938	9.24547	6	374
166	5	200	33	N,1622	41309	5.80987	4	1451
167	5	200	33	N,1388	Visit end	Visit end	Visit end	24539
Visit end				R,6068	15	20000	5	312
168	5	200	33	N,2980	29765	10.079	5	8362
169	5	200	33	N,671	29547	10.1533	5	530
170	5	200	33	N,1685	57626	3.12359	3	15554
171	5	200	33	N,546	50965	4.70911	4	23634
172	5	200	33	N,1311	29827	8.0464	4	297
173	5	200	33	N,499	69155	2.60285	3	546
174	5	200	33	N,1045	35054	17.1164	10	6038
Visit end				R,5413	36302	9.91681	6	14555
175	5	200	33	N,1576	Visit end	Visit end	Visit end	203
176	5	200	33	N,1357	16	7500	2	11684
177	5	200	33	N,1014	32229	9.30839	5	7410
178	5	200	33	N,1216	31902	11.2846	6	499
179	5	200	33	R,5616	34055	8.80928	5	8096
180	5	200	33	N,1139	31964	11.2627	6	3900
181	5	200	33	N,1138	31964	13.1398	7	3931
182	5	200	33	N,733	32853	10.9579	6	8049
183	5	200	33	N,1435	36722	8.16949	5	2496
Visit end				N,936	39000	6.15385	4	Visit end
184	5	200	33	R,5413	Visit end	Visit end	Visit end	3370
185	5	200	33	N,1779	32	9375	5	11731
186	5	200	33	N,780	31793	15.0977	8	5569
187	5	200	33	N,874	31762	11.3343	6	8019
188	5	200	33	N,1092	32401	9.25897	5	483
189	5	200	33	N,718	45099	2.66081	2	12511
190	5	200	33	R,6225	43399	8.29512	6	5086
191	5	200	33	N,686	33353	12.5926	7	8346
192	5	200	33	Visit end	32385	16.6744	9	7441
Visit end				R,4664	31246	11.5215	6	421
193	5	200	33	N,1591	Visit end	Visit end	Visit end	671
194	5	200	33	N,1654	31	3870.97	2	11731
195	5	200	33	N,1310	34070	8.8054	5	483
196	5	200	33	R,5616	29827	12.0696	6	33992
197	5	200	28	N,874	53040	4.52489	4	5211
198	5	200	33	N,1061	43119	6.95749	5	359
199	5	200	33	N,873	29594	6.08231	3	3963
200	5	200	33	N,1295	31434	11.4526	6	37783
201	5	200	33	R,5211	32495	5.53931	3	281
Visit end				N,1217	46129	5.2028	4	4681
202	5	200	33	N,795	34991	10.2884	6	3463
203	5	200	33	N,1124	Visit end	Visit end	Visit end	6755
204	5	200	33	N,406	31	7741.94	4	5990
205	5	200	33	R,4992	35693	10.086	6	90542
206	5	200	33	N,2074	31621	7.58989	4	328
207	5	200	33	N,546	33041	3.63185	2	4727
208	5	200	33	N,234	30654	5.87199	3	44912
209	5	200	33	R,4836	35958	8.34307	5	1809
210	5	200	33	N,280	41356	14.5082	10	375
211	5	200	33	N,1170	34102	7.03771	4	3432
Visit end				N,452	Visit end	Visit end	Visit end	4680
212	5	200	33	N,359	31	7741.94	4	9345
213	5	200	33	N,921	34523	10.4278	6	328
214	5	200	33	R,6677	29890	8.02944	4	11092
215	5	200	33	N,1918	48049	6.24363	5	546
216	5	200	33	N,765	35225	8.51668	5	6333
217	5	200	33	R,7036	32338	9.27701	5	62743
218	5	200	33	N,1981	49359	7.2935	6	328
219	5	200	33	N,1934	43243	4.16252	3	6038
Visit end				N,921	Fin Bloc	Fin Bloc	Fin Bloc	5881
220	5	200	33	N,826	Fin Bloc	Fin Bloc	Fin Bloc	11091
221	5	200	33	N,1076	Fin Bloc	Fin Bloc	Fin Bloc	Visit end
222	5	200	33	N,639	Fin Bloc	Fin Bloc	Fin Bloc	359
223	5	200	33	R,6131	Visit end	Visit end	Visit end	421
224	5	200	33	N,1451	31	9677.42	5	515
225	5	200	33	N,983	30748	5.85404	3	3260
226	5	200	33	R,5975	43961	4.09454	3	4228
227	5	200	33	N,951	38392	7.81413	5	12184
Fin Bloc				N,2418	33041	5.44778	3	18907
Fin Bloc				N,780	38563	6.22358	4	12699
Fin Bloc				N,921	32729	12.8327	7	484
Fin Bloc				Visit end	50903	4.71485	4	53118
Visit end				R,5132	40170	8.96191	6	390
228	5	200	33	N,2340	37674	4.77783	3	10203
229	5	200	8	N,1451	Fin Bloc	Fin Bloc	Fin Bloc	60232
230	5	200	33	N,936	Fin Bloc	Fin Bloc	Fin Bloc	8720
231	5	200	33	N,967	Visit end	Visit end	Visit end	343
232	5	200	33	N,1154	32	9375	5	73086
233	5	200	33	N,1529	265	226.415	1	421
234	5	200	33	R,6396	250	240	1	374
235	5	200	33	N,1809	3495	17.1674	1	4727
236	5	200	33	N,1763	3245	18.49	1	3619
237	5	200	33	R,8158	3135	19.1388	1	7191
Fin Bloc				N,1607	6162	9.7371	1	42276
Fin Bloc				N,842	10062	5.96303	1	265
Visit end				R,5850	452	132.743	1	1825
238	1	1	1	N,4696	32433	1.84997	1	6677
239	1	1	1	N,1170	374	160.428	1	30873
240	1	1	1	R,5663	3011	19.9269	1	6178
241	1	1	1	N,999	7035	8.52878	1	10093
242	1	1	1	N,889	13089	4.584	1	Visit end
243	1	1	1	N,718	7067	8.49017	1	468
244	1	1	1	N,936	15132	3.96511	1	4087
245	1	1	1	N,796	437	137.3	1	70903
246	1	1	1	R,6849	577	103.986	1	5382
247	1	1	1	N,1061	670	89.5522	1	10826
248	1	1	1	N,1107	422	142.18	1	10718
249	1	1	1	N,936	484	123.967	1	390
250	1	1	1	R,6099	593	101.18	1	562
251	1	1	1	N,1591	499	120.24	1	3869
252	1	1	1	N,1638	20078	2.98835	1	7378
253	1	1	1	Visit end	172	348.837	1	19094
254	1	1	1	R,6771	405	148.148	1	12699
255	1	1	1	N,920	3230	18.5759	1	31403
256	1	1	1	N,858	374	160.428	1	5351
257	1	1	1	R,7722	19797	3.03076	1	12745
258	1	1	1	N,1872	3057	19.6271	1	4976
259	1	1	1	N,920	234	256.41	1	67314
260	1	1	1	R,6614	4758	12.6103	1	999
261	1	1	1	N,1092	280	214.286	1	72930
262	1	1	1	N,1045	562	106.762	1	4711
263	1	1	1	N,780	17285	3.47122	1	14321
264	1	1	1	N,890	2761	21.7313	1	31419
265	1	1	1	R,4789	344	174.419	1	312
266	1	1	1	N,1638	390	153.846	1	35630
267	1	1	1	R,4648	3057	19.6271	1	6380
268	1	1	1	N,702	343	174.927	1	Visit end
269	1	1	1	N,1436	4587	13.0804	1	3386
270	1	1	1	N,172	452	132.743	1	328
271	1	1	1	R,4773	12527	4.78965	1	4274
272	1	1	1	N,1357	15787	3.8006	1	4602
273	1	1	1	R,4930	499	120.24	1	8954
274	1	1	1	N,1154	219	273.973	1	48345
275	1	1	1	N,1014	421	142.518	1	20498
276	1	1	1	R,4446	19562	3.06717	1	30732
277	1	1	1	N,1310	296	202.703	1	20342
278	1	1	1	R,4400	187	320.856	1	35740
279	1	1	1	N,1466	296	202.703	1	10795
280	1	1	0	Visit end	344	174.419	1	1607
281	1	1	1	R,4524	249	240.964	1	23790
282	1	1	1	N,2277	765	78.4314	1	390
283	1	1	1	N,702	125	480	1	8065
284	1	1	1	N,811	250	240	1	4665
285	1	1	1	N,687	358	167.598	1	12105
286	1	1	1	N,1014	265	226.415	1	71417
287	1	1	1	R,6318	203	295.567	1	359
288	1	1	1	N,1404	593	101.18	1	983
289	1	1	1	R,4618	13619	4.40561	1	4446
290	1	1	1	N,1092	421	142.518	1	33447
291	1	1	1	R,4867	312	192.308	1	639
292	1	1	1	N,5226	1014	59.1716	1	5803
293	1	1	1	N,3011	4696	12.7768	1	6505
294	1	1	1	R,5990	3994	15.0225	1	46488
295	1	1	1	N,1732	577	103.986	1	7363
296	1	1	1	N,1404	281	213.523	1	10654
297	1	1	1	N,1014	390	153.846	1	Fin Bloc
298	1	1	1	N,1997	3338	17.9748	1	Fin Bloc
299	1	1	1	R,5850	874	68.6499	1	Visit end
300	1	1	1	N,1638	2933	20.4569	1	343
301	1	1	1	N,686	500	120	1	7613
302	1	1	1	N,733	296	202.703	1	46535
303	1	1	1	R,6131	453	132.45	1	327
304	1	1	1	N,999	13526	4.4359	1	37643
305	1	1	1	N,1435	421	142.518	1	203
306	1	1	1	N,858	484	123.967	1	8814
307	1	1	1	R,5367	765	78.4314	1	6084
308	1	1	1	N,1841	405	148.148	1	8487
309	1	1	1	N,1248	281	213.523	1	30202
310	1	1	1	Fin Bloc	515	116.505	1	4695
311	1	1	1	Fin Bloc	156	384.615	1	12464
312	1	1	1	Visit end	640	93.75	1	21434
313	1	1	1	R,5553	10561	5.68128	1	26925
314	1	1	1	N,1186	218	275.229	1	13728
315	1	1	0	N,2418	125	480	1	26177
316	1	1	1	R,4680	234	256.41	1	3791
317	1	1	1	N,1326	343	174.927	1	20140
318	1	1	1	R,7223	218	275.229	1	140
319	1	1	1	N,2527	187	320.856	1	312
320	1	1	1	N,1482	281	213.523	1	343
321	1	1	1	N,811	234	256.41	1	327
322	1	1	1	N,826	1809	33.1675	1	671
323	1	1	1	R,5117				6786
324	1	1	1	N,1030				4228
325	1	1	1	N,1966				4196
326	1	1	1	R,4088				19266
327	1	1	1	N,2465				796
328	1	1	1	R,6443				2481
329	1	1	1	N,1388				Visit end
330	1	1	1	R,265				297
331	1	1	1	N,109				22979
				N,3744				343
				N,3932				4945
				N,1716				327
				R,8253				3026
				N,1529				405
				N,1918				11091
				N,1420				15818
				N,1139				3651
				R,5319				187
				N,1513				11825
				N,1747				6926
				Visit end				22589
				R,5538				390
				N,2761				421
				N,3432				30404
				R,6677				6583
				N,2106				375
				N,1935				5757
				N,843				6334
				N,718				27316
				N,1046				374
				R,6630				10998
				N,2168				25959
				N,905				4945
				N,1248				8580
				N,718				9095
				R,4539				11060
				N,3354				2043
				N,1233				14321
				R,4852				6630
				N,2293				10842
				N,1388				405
				N,3946				6474
				N,296				8440
				R,5148				6193
				N,2684				3354
				N,1138				2324
				R,3619				5569
				N,1560				Visit end
				N,3510				452
				N,983				13650
				R,6194				5382
				N,2356				6864
				N,1170				15413
				N,733				12589
				R,7847				281
				N,1825				10249
				N,1576				16053
				N,1092				359
				N,795				265
				R,5648				6147
				N,3339				593
				N,1014				7519
				Visit end				13042
				R,4930				188
				N,1139				7395
				N,1388				30888
				N,1279				328
				R,7738				359
				N,1092				390
				N,998				234
				R,6084				2839
				N,2730				28111
				N,4274				218
				R,6443				4477
				N,2028				4071
				N,1856				297
				N,827				10296
				N,686				406
				R,6801				7488
				N,1809				500
				N,1575				2012
				R,5959				5897
				N,1404				Visit end
				N,2402				5195
				N,1264				4056
				N,983				10109
				N,1139				18798
				R,5195				297
				N,1560				483
				N,1389				9063
				N,1482				19453
				N,671				6458
				N,1310				40966
				N,530				3291
				R,5756				6162
				N,2496				8206
				N,2246				4852
				N,952				38470
				Visit end				390
				R,5554				4119
				N,1794				3713
				N,655				11903
				N,827				18330
				R,6333				296
				N,1451				390
				N,952				5741
				N,921				3042
				R,5398				34148
				N,1778				125
				R,5164				20343
				N,1701				2745
				N,1076				437
				N,686				3635
				N,686				5928
				R,6474				4446
				N,2823				Visit end
				N,1201				4539
				N,156				3682
				N,1107				29562
				R,10234				4103
				N,1108				18548
				N,749				593
				N,936				16692
				N,920				5398
				R,4384				53087
				N,296				2574
				N,1794				234
				N,1264				9735
				N,826				3432
				R,8284				6895
				N,1981				437
				N,1061				7847
				Visit end				531
				R,4493				20187
				N,5211				218
				N,920				3744
				R,4820				5288
				N,3292				343
				N,967				218
				N,718				2434
				R,5943				8923
				N,1716				343
				R,3994				4804
				N,2074				12433
				N,780				483
				N,655				437
				N,1139				5881
				N,546				6724
				N,405				74584
				R,4680				4680
				N,1107				4586
				N,1326				15413
				N,577				374
				N,125				328
				R,6147				4945
				N,1841				14805
				N,1217				4290
				N,1248				9001
				N,796				218
				N,905				2387
				N,905				Visit end
				R,4899				7581
				N,1560				624
				N,1545				8533
				N,920				3947
				N,1185				468
				R,4945				312
				N,2668				10546
				N,952				312
				N,1217				14633
				R,7020				30841
				N,1248				3463
				N,795				452
				N,1404				7473
				N,936				16099
				R,7504				484
				N,1139				281
				N,1092				5008
				Visit end				421
				R,4680				8642
				N,2216				19282
				N,1887				3916
				N,952				4056
				N,5522				656
				R,6755				28018
				N,2059				452
				N,967				5804
				N,1139				7831
				R,4680				5539
				R,7051				Visit end
				N,2091				452
				N,624				3166
				N,1965				8892
				R,7426				531
				N,1201				10827
				N,1107				188
				N,858				468
				N,983				24087
				N,671				296
				R,5101				453
				N,2418				5101
				N,982				374
				N,1263				48110
				R,4602				265
				N,1201				5070
				N,2277				5554
				N,1014				35630
				N,1092				3042
				Visit end				390
				R,5429				3729
				N,1358				18221
				N,125				3759
				N,3354				3838
				N,1060				58625
				R,8127				359
				N,1279				5507
				N,1029				468
				N,1295				2699
				N,452				3245
				R,4898				280
				N,3105				3526
				N,921				3994
				R,5039				421
				N,1966				5429
				N,1497				453
				N,983				530
				R,4696				2652
				N,2855				5257
				N,530				9033
				N,1060				13884
				R,5242				3635
				N,2231				Visit end
				N,702				390
				R,5163				405
				N,2340				4322
				N,1170				7878
				N,873				15225
				N,858				218
				N,843				234
				N,515				5538
				N,577				811
				N,811				13821
				N,1139				6271
				R,7378				327
				N,1014				468
				N,1233				13369
				N,842				546
				N,780				16801
				N,624				203
				R,4867				8549
				N,1872				421
				Visit end				4462
				R,4773				671
				N,968				13494
				N,1045				405
				N,982				437
				N,999				297
				R,4977				359
				N,1716				920
				N,1467				795
				N,811				21621
				N,203				281
				N,812				702
				R,4727				4227
				N,796				6412
				N,172				484
				N,936				15771
				N,624				312
				R,5257				406
				N,1451				780
				N,1310				3681
				N,499				27830
				N,577				234
				N,312				11747
				R,4805				5210
				N,1997				18065
				N,998				453
				N,1388				266
				N,1342				468
				N,593				4165
				N,812				Visit end
				R,5055				359
				N,1419				281
				N,921				530
				N,1123				5741
				N,842				3603
				N,671				7707
				R,5960				3354
				N,1762				4118
				N,655				297
				N,999				4244
				N,297				296
				R,5273				15663
				N,1076				3604
				N,2028				3370
				N,640				421
				R,7285				4415
				N,2074				19219
				N,1653				515
				N,593				3853
				N,1077				3712
				Visit end				41231
				R,5756				358
				N,1107				4399
				N,843				7472
				N,1154				3791
				N,640				3634
				N,1248				17721
				N,546				281
				N,562				5226
				R,6115				8362
				N,982				374
				N,1076				7316
				N,515				452
				N,826				6146
				N,889				234
				R,7129				343
				N,702				4633
				N,1685				453
				N,1092				6567
				N,499				436
				R,6381				7738
				N,156				531
				R,4166				5023
				N,1529				5506
				N,2122				405
				N,718				4618
				N,827				499
				N,812				4664
				R,6630				10670
				N,1264				515
				N,1419				Visit end
				N,858				437
				N,484				1778
				N,453				12246
				N,718				10296
				R,6693				4399
				N,1513				297
				N,702				452
				N,936				7519
				N,780				8065
				N,843				640
				N,406				8907
				N,795				15319
				N,452				453
				R,7317				10374
				N,1670				24632
				N,936				421
				N,920				2886
				N,765				3308
				N,593				16879
				R,4275				14852
				N,202				3791
				Visit end				20826
				R,4758				3885
				N,1981				515
				N,1077				437
				N,795				7301
				N,1061				14711
				R,6443				468
				N,1123				3946
				N,749				7379
				N,749				19890
				N,889				2964
				N,437				203
				R,6724				9204
				N,1045				4961
				N,530				28267
				N,687				577
				R,4056				406
				N,1607				5038
				N,1123				12901
				N,1357				2090
				N,686				10390
				R,4586				468
				N,171				2324
				N,905				3385
				R,4773				Visit end
				N,1092				203
				N,717				531
				N,702				234
				N,1201				1935
				N,344				8938
				R,6911				18267
				N,1451				453
				N,811				4868
				R,3869				11451
				N,1123				10498
				N,1482				3401
				N,889				28423
				R,5850				10717
				N,796				8596
				N,156				8643
				N,1264				2667
				N,843				749
				N,530				483
				R,4649				12028
				N,1139				16255
				N,1950				452
				N,749				3057
				Visit end				3744
				R,4711				2792
				N,1950				406
				N,1045				3589
				N,1263				4696
				N,827				1638
				N,500				312
				R,5694				13744
				N,2620				281
				N,1138				266
				N,593				24398
				R,4836				6146
				N,1217				202
				R,6849				5195
				N,1872				10233
				N,826				Visit end
				R,6084				4290
				N,1186				3994
				N,1061				327
				N,702				437
				N,827				2434
				R,5101				18096
				N,1358				203
				N,952				6723
				N,983				18595
				N,624				437
				N,592				484
				N,405				12699
				N,967				3651
				N,390				406
				N,655				28423
				R,6801				5429
				N,1201				4727
				N,702				9797
				N,1108				484
				R,5710				9438
				N,999				234
				N,1591				359
				N,983				13104
				Visit end				312
				R,5351				15054
				N,2480				4555
				N,593				405
				N,468				4821
				N,577				4493
				N,827				452
				R,5241				30202
				N,1966				12417
				N,1030				12886
				N,936				15163
				R,4773				297
				N,187				5694
				N,904				4633
				N,889				3635
				N,390				Fin Bloc
				R,5116				Fin Bloc
				N,3136				Fin Bloc
				N,1232				Fin Bloc
				N,686				Visit end
				N,281				2574
				R,6708				3089
				N,1372				5242
				N,1014				9922
				N,281				17519
				N,608				14227
				R,6209				18595
				N,1982				390
				N,577				5912
				N,842				327
				N,780				9033
				N,250				3635
				R,4415				16677
				N,1919				3525
				N,858				484
				R,4742				6724
				N,717				12090
				N,6942				16879
				N,983				499
				N,764				5476
				Fin Bloc				546
				Fin Bloc				7239
				Fin Bloc				390
				Fin Bloc				6365
				Visit end				8019
				R,4758				405
				N,19625				453
				N,218				21887
				R,421				25147
				N,858				3681
				N,1435				5772
				R,4181				405
				N,1311				8315
				N,1435				515
				N,874				16365
				N,515				5242
				R,5272				5054
				N,8705				10545
				N,499				218
				R,5117				484
				N,265				4228
				N,1216				3619
				N,905				Fin Bloc
				R,4041				Fin Bloc
				N,733				Visit end
				N,171				265
				N,1482				250
				N,671				3495
				N,405				3245
				N,733				3135
				R,9360				6162
				N,1014				10062
				N,904				452
				N,1077				32433
				R,4930				374
				N,1669				3011
				N,1545				7035
				N,453				13089
				N,686				7067
				N,764				15132
				R,4851				437
				N,15990				577
				N,843				655
				R,8409				422
				N,1560				484
				N,733				593
				N,780				499
				N,967				20078
				Fin Bloc				172
				Fin Bloc				405
				Visit end				3230
				R,1638				374
				R,998				19797
				R,374				3057
				R,2371				234
				R,1716				4758
				R,1404				280
				R,2278				562
				R,11435				17285
				R,1045				2761
				R,1404				344
				R,359				390
				R,3510				3057
				R,780				343
				R,2418				4587
				R,6271				452
				R,608				12527
				R,4930				15787
				R,686				499
				R,3354				219
				R,1232				421
				R,6380				19562
				R,218				296
				R,1872				187
				R,3915				296
				R,5304				344
				R,2106				249
				R,296				765
				R,3760				125
				R,2839				250
				R,6584				358
				R,1232				265
				R,7270				203
				R,4493				593
				R,1435				13619
				R,4181				421
				R,3681				312
				R,1201				1014
				R,4649				4696
				R,3198				3994
				R,6162				577
				R,7800				281
				R,1513				390
				R,1030				3338
				R,4353				874
				R,5054				2933
				R,3993				500
				R,1748				296
				R,3760				453
				R,1747				13526
				R,1654				421
				R,3042				484
				R,5304				765
				R,3853				405
				R,3993				281
				R,2496				515
				R,3791				156
				R,2060				640
				R,2823				10561
				R,3058				218
				R,2402				125
				R,3588				234
				R,2590				343
				R,1435				218
				R,3104				187
				R,2574				281
				R,5257				234
				R,1763				1809
				R,4711
				R,1529
				R,6084
				R,1825
				R,9484
				R,1716
				R,4430
				R,1497
				R,2886
				R,2745
				R,967
				R,1513
				R,4665
				R,5241
				R,2995
				R,1825
				R,1919
				R,5367
				R,3089
				R,4196
				R,6271
				R,1810
				R,6490
				R,1482
				R,4290
				R,6209
				R,3417

## Sheet: B2
Essai	Goutte	Intervalle	Quantité consommée	Response Length	Inter Reinforcement Interval	Inter Reinforcement Rate	Inter Reinforcement Response	IRT	Load Size	Reinforcers Per Visit	Response Per Visit	Interval Inter-Visit	Visit Length	Response Rate Per Visit		Notes:
2	5	200	33	R,9111	998	60.1202	1	998	276	10	10	210351	73024	8.21648		Finished
3	5	200	33	R,6583	562	106.762	1	562	231	7	7	156796	54491	7.70769
4	5	200	33	R,8954	219	273.973	1	219	264	8	8	271581	58702	8.17689
5	5	200	6	R,421	1841	32.591	1	1841	231	7	7	176530	57564	7.29623
6	5	200	33	R,7581	1373	43.6999	1	1373	269	9	9	237370	55958	9.65009
7	5	200	33	R,8331	655	91.6031	1	655	Fin Bloc	Fin Bloc	Fin Bloc	Fin Bloc	Fin Bloc	Fin BLoc
8	5	200	6	R,374	5367	11.1794	1	5367	Fin Bloc	Fin Bloc	Fin Bloc	Fin Bloc	Fin Bloc	Fin BLoc
9	5	200	33	R,8158	1779	33.7268	1	1779	297	9	9	250606	64334	8.3937
10	5	200	33	R,5148	1997	30.0451	1	1997	198	6	35	163801	227152	9.24491
11	5	200	33	R,3572	Visit end	Visit end	Visit end	Visit end	231	7	37	100511	304294	7.29558
Visit end				Visit end	2013	29.8063	1	2013	264	8	29	185593	407270	4.27235
12	5	200	33	R,10311	2730	21.978	1	2730	231	7	30	115019	314528	5.72286
13	5	200	33	R,5210	2542	23.6035	1	2542	264	8	32	135253	401950	4.77671
14	5	200	33	R,4587	2340	25.641	1	2340	264	8	24	162131	349284	4.12272
15	5	200	33	R,5476	1607	37.3367	1	1607	231	7	19	192426	283453	4.02183
16	5	200	33	R,5413	2044	29.3542	1	2044	264	8	26	183191	391982	3.97977
17	5	200	33	R,6739	Visit end	Visit end	Visit end	Visit end	297	9	25	220132	352857	4.25101
18	5	200	33	R,3479	1607	37.3367	1	1607	231	7	22	110651	280832	4.70032
Visit end				Visit end	1342	44.7094	1	1342	198	6	19	250302	336758	3.38522
19	5	200	33	R,6193	1482	40.4858	1	1482	165	5	17	172505	286448	3.56086
20	5	200	33	R,5007	1545	38.835	1	1545	231	7	22	192738	326056	4.04838
21	5	200	33	R,4758	1107	54.2005	1	1107	Fin Bloc	Fin Bloc	Fin Bloc	Fin Bloc	Fin Bloc	Fin BLoc
22	5	200	33	R,5132	2121	28.2885	1	2121	Fin Bloc	Fin Bloc	Fin Bloc	Fin Bloc	Fin Bloc	Fin BLoc
23	5	200	33	R,6739	3853	15.5723	1	3853	231	7	23	203097	275450	5.00998
24	5	200	33	R,6116	Visit end	Visit end	Visit end	Visit end	Fin Bloc	Fin Bloc	Fin Bloc	Fin Bloc	Fin Bloc	Fin BLoc
25	5	200	33	R,8331	1622	36.9914	1	1622	Fin Bloc	Fin Bloc	Fin Bloc	Fin Bloc	Fin Bloc	Fin BLoc
26	5	200	33	R,3369	2590	23.166	1	2590	264	8	19	508233	352748	3.23177
Visit end				Visit end	1295	46.332	1	1295	264	8	21	192130	388799	3.24075
27	5	200	33	R,10624	1809	33.1675	1	1809	Fin Bloc	Fin Bloc	Fin Bloc	Fin Bloc	Fin Bloc	Fin BLoc
28	5	200	33	R,5975	1841	32.591	1	1841	Fin Bloc	Fin Bloc	Fin Bloc	Fin Bloc	Fin Bloc	Fin BLoc
29	5	200	33	R,6801	1732	34.642	1	1732	231	7	22	401685	302610	4.36205
30	5	200	33	R,5601	Visit end	Visit end	Visit end	Visit end	297	9	26	455584	352638	4.4238
31	5	200	33	R,6490	1233	48.6618	1	1233	264	8	21	256464	334870	3.76265
32	5	200	33	R,5709	1887	31.7965	1	1887	Fin Bloc	Fin Bloc	Fin Bloc	Fin Bloc	Fin Bloc	Fin BLoc
33	5	200	33	R,5475	1856	32.3276	1	1856	Fin Bloc	Fin Bloc	Fin Bloc	Fin Bloc	Fin Bloc	Fin BLoc
Visit end				Visit end	1435	41.8118	1	1435	231	7	27	433198	287602	5.63278
34	5	200	33	R,5351	1529	39.2413	1	1529	28	29	29		600382	2.89815
35	5	200	33	R,4945	1435	41.8118	1	1435
36	5	200	33	R,5710	3869	15.5079	1	3853
37	5	200	33	R,5211	1670	35.9281	1	1670
38	5	200	33	R,4087	Visit end	Visit end	Visit end	Visit end
39	5	200	33	R,4930	1404	42.735	1	1404
40	5	200	33	R,6131	1310	45.8015	1	1310
41	5	200	33	R,4383	1716	34.965	1	1716
42	5	200	5	R,312	1498	40.0534	1	1498
Visit end				Visit end	2418	24.8139	1	2418
43	5	200	33	R,6801	1700	35.2941	1	1700
44	5	200	33	R,4088	3136	19.1327	1	3136
45	5	200	33	R,4649	2043	29.3686	1	2028
46	5	200	33	R,4976	Fin Bloc	Fin Bloc	Fin Bloc	Fin Bloc
47	5	200	33	R,5507	Fin Bloc	Fin Bloc	Fin Bloc	Fin Bloc
48	5	200	33	R,8455	Visit end	Visit end	Visit end	Visit end
49	5	200	33	R,6521	16	3750	1	1077
50	5	200	33	R,5397	42027	11.4212	8	1217
51	5	200	33	R,2730	42900	9.79021	7	1482
Fin Bloc				Fin Bloc	32791	12.8084	7	4274
Fin Bloc				Fin Bloc	36645	11.4613	7	7207
Visit end				Visit end	32869	9.12714	5	2465
52	5	200	33	R,9719	Visit end	Visit end	Visit end	1061
53	5	200	33	N,1357	58578	8.1942	8	15819
54	5	200	33	N,1310	35926	8.3505	5	1497
55	5	200	33	N,952	33322	16.2055	9	1763
56	5	200	33	N,1248	29531	4.06353	2	2668
57	5	200	33	N,936	41153	5.8319	4	13962
Visit end				N,967	38080	6.30252	4	265
58	5	200	33	N,655	Visit end	Visit end	Visit end	3619
59	5	200	33	R,6786	71557	3.35397	4	12574
60	5	200	33	N,983	52089	5.75937	5	655
61	5	200	33	N,936	33321	9.00333	5	1701
62	5	200	33	N,1045	32105	3.73774	2	2823
63	5	200	33	N,1794	47455	5.05742	4	2636
64	5	200	33	N,889	41886	4.29738	3	6739
Visit end				N,905	55411	2.16563	2	1060
65	5	200	33	R,6193	Visit end	Visit end	Visit end	10717
66	5	200	33	N,1045	47720	7.54401	6	1061
67	5	200	33	N,1170	44913	4.00775	3	1373
68	5	200	33	N,765	38423	9.36939	6	3931
69	5	200	33	N,1046	35771	5.03201	3	11247
70	5	200	33	N,1373	37783	9.52809	6	2216
71	5	200	33	N,1061	41714	4.3151	3	1685
72	5	200	33	R,7020	Visit end	Visit end	Visit end	7987
Visit end				N,1295	37971	9.48092	6	1513
73	5	200	33	N,1139	56893	5.27306	5	3213
74	5	200	33	N,905	55115	3.2659	3	9033
75	5	200	33	N,1903	46707	5.13842	4	8331
76	5	200	33	N,1310	31278	5.75484	3	5226
77	5	200	33	N,593	63024	0.952018	1	Visit end
78	5	200	33	R,5304	34601	8.67027	5	1732
79	5	200	33	N,1420	Visit end	Visit end	Visit end	1514
Visit end				N,1045	35335	8.49017	5	3448
80	5	200	33	N,1310	56862	5.27593	5	2246
81	5	200	33	N,1778	45661	3.9421	3	2137
82	5	200	33	R,4898	43087	2.78506	2	10405
83	5	200	33	Visit end	37159	4.84405	3	1170
84	5	200	33	R,5241	36987	4.86657	3	28392
85	5	200	33	N,1154	38111	3.1487	2	1076
86	5	200	33	N,920	Visit end	Visit end	Visit end	2762
87	5	200	33	N,1310	16	3750	1	10358
Visit end				N,1186	29858	10.0476	5	10328
88	5	200	33	N,1014	31714	5.67573	3	5943
89	5	200	33	N,968	30046	3.99388	2	2246
90	5	200	33	N,982	54475	3.30427	3	9610
91	5	200	33	R,7177	43369	4.15043	3	312
92	5	200	33	N,1232	40997	2.92704	2	297
93	5	200	33	N,1279	Visit end	Visit end	Visit end	125
94	5	200	33	N,1513	16	3750	1	187
95	5	200	33	N,1435	53851	4.45674	4	3822
Visit end				R,6256	29812	6.03784	3	437
96	5	200	33	N,1685	100496	1.79112	3	7629
97	5	200	33	N,5865	32620	9.19681	5	26364
98	5	200	33	N,125	31028	5.80121	3	1123
99	5	200	33	N,218	45474	5.27774	4	1685
100	5	200	33	N,140	30654	3.91466	2	17363
101	5	200	33	N,172	Visit end	Visit end	Visit end	2013
102	5	200	33	N,156	16	7500	2	15647
Visit end				N,296	30108	11.957	6	4150
103	5	200	33	R,7815	40295	1.48902	1	14991
104	5	200	33	N,2044	37081	3.23616	2	2824
105	5	200	33	R,5928	32401	7.40718	4	11685
106	5	200	33	N,1451	44476	1.34904	1	2652
107	5	200	33	N,1653	34991	5.14418	3	6162
108	5	200	33	N,1341	42214	5.68532	4	1654
109	5	200	33	R,5772	30639	5.87487	3	8112
110	5	200	33	N,1638	Visit end	Visit end	Visit end	Visit end
Visit end				N,1607	16	3750	1	1466
111	5	200	33	N,1185	30295	9.90262	5	1139
112	5	200	33	R,5818	38407	3.12443	2	12246
113	5	200	33	N,1436	42042	2.85429	2	53415
114	5	200	33	N,1700	43665	5.49639	4	1326
115	5	200	33	N,811	30873	5.83034	3	1232
116	5	200	33	N,1170	41200	5.82524	4	6739
117	5	200	33	Visit end	Visit end	Visit end	Visit end	1982
118	5	200	33	R,6334	15	8000	2	36567
119	5	200	33	N,1451	34289	6.99933	4	1388
Visit end				N,873	124363	0.964917	2	2355
120	5	200	33	N,967	39671	6.04976	4	13978
121	5	200	33	R,6536	37019	4.86237	3	5226
122	5	200	33	N,1139	60028	3.99813	4	5709
123	5	200	33	N,921	Visit end	Visit end	Visit end	2808
124	5	200	33	N,1466	16	7500	2	28236
125	5	200	33	N,717	41168	7.28721	5	1591
126	5	200	33	R,5351	95644	2.50931	4	17800
Visit end				N,1264	45911	6.53438	5	2933
127	5	200	33	N,1217	78515	1.52837	2	18814
128	5	200	33	N,1263	Visit end	Visit end	Visit end	1482
129	5	200	33	N,921	16	3750	1	24195
130	5	200	33	R,5023	60388	2.98072	3	12714
131	5	200	33	N,1061	32869	3.65086	2	8782
132	5	200	33	R,6225	31294	5.7519	3	45489
Visit end				N,1014	43743	4.11494	3	1279
133	5	200	33	N,4227	64553	3.71788	4	2527
134	5	200	33	N,1076	36395	6.59431	4	13167
135	5	200	33	R,7582	Visit end	Visit end	Visit end	Visit end
136	5	200	33	N,1248	16	11250	3	1341
137	5	200	33	N,2247	39936	7.51202	5	2839
Visit end				R,7800	42042	5.70858	4	11169
138	5	200	33	N,1124	35038	5.13728	3	188
139	5	200	33	R,7192	36067	4.99071	3	2355
140	5	200	33	N,1888	30046	3.99388	2	24742
141	5	200	33	N,1310	32121	7.47175	4	11310
142	5	200	33	N,1248	Fin Bloc	Fin Bloc	Fin Bloc	7051
143	5	200	33	Visit end	Fin Bloc	Fin Bloc	Fin Bloc	23681
144	5	200	33	R,10952	Visit end	Visit end	Visit end	1279
Visit end				N,1014	31	3870.97	2	1295
145	5	200	33	N,1311	36909	6.50248	4	1295
146	5	200	33	N,1092	39998	3.00015	2	8955
147	5	200	33	N,156	44897	2.67278	2	12153
148	5	200	33	N,1513	50793	2.36253	2	7036
149	5	200	33	R,10109	37175	3.22798	2	19016
150	5	200	33	N,1638	32137	3.73401	2	5116
151	5	200	33	N,1217	42900	4.1958	3	8050
Fin Bloc				R,6193	Fin Bloc	Fin Bloc	Fin Bloc	1357
Fin Bloc				N,1170	Fin Bloc	Fin Bloc	Fin Bloc	1872
Visit end				N,468	Visit end	Visit end	Visit end	2059
152	5	200	33	N,1497	16	7500	2	11528
153	5	200	33	N,1341	54709	4.38685	4	1263
154	5	200	33	N,1934	30202	3.97325	2	10624
155	5	200	33	R,7410	52510	4.57056	4	1466
156	5	200	33	N,2403	46177	5.19739	4	13104
157	5	200	33	N,1186	37456	3.20376	2	24570
158	5	200	33	R,8705	80434	0.745953	1	1233
159	5	200	33	N,2823	32541	5.53148	3	7800
Fin Bloc				N,905	Visit end	Visit end	Visit end	Visit end
Fin Bloc				N,968	32	1875	1	1279
Visit end				N,3292	31886	5.64511	3	1060
160	5	200	33	N,1092	48875	3.68286	3	7909
161	5	200	33	R,6193	43415	5.52804	4	8861
162	5	200	33	N,1108	31263	3.8384	2	5678
163	5	200	33	N,1466	53976	5.55803	5	7442
164	5	200	33	R,6942	29780	6.04433	3	1342
165	5	200	33	N,1357	Fin Bloc	Fin Bloc	Fin Bloc	2808
166	5	200	33	N,1326	Fin Bloc	Fin Bloc	Fin Bloc	20218
167	5	200	33	Visit end	Visit end	Visit end	Visit end	1467
Visit end				R,6084	31	3870.97	2	27549
168	5	200	33	N,1436	36972	6.4914	4	12870
169	5	200	33	N,1451	58671	4.09061	4	12137
170	5	200	33	N,1389	37222	3.2239	2	27284
171	5	200	33	N,109	32978	5.45818	3	1124
172	5	200	33	N,1357	32604	3.68053	2	3681
173	5	200	33	R,5475	31154	7.70367	4	8003
174	5	200	33	N,171	30810	5.84226	3	28189
Fin Bloc				N,1092	30202	3.97325	2	11872
Fin Bloc				N,1388	Visit end	Visit end	Visit end	9251
Visit end				N,858	15	8000	2	7082
175	5	200	33	R,7894	40248	7.45379	5	63024
176	5	200	33	N,1638	41371	4.35087	3	1139
177	5	200	33	N,1170	50653	1.18453	1	2793
178	5	200	33	R,6162	37767	4.76607	3	5055
179	5	200	33	N,2371	38766	4.64324	3	8690
180	5	200	33	N,2091	35537	3.37676	2	9126
181	5	200	33	N,1248	38127	4.72106	3	5460
182	5	200	33	R,7878	Visit end	Visit end	Visit end	4758
183	5	200	33	N,1918	31	1935.48	1	5538
Visit end				N,1155	37112	9.70037	6	5070
184	5	200	33	R,6162	34086	7.04101	4	Visit end
185	5	200	33	R,6146	32792	5.48914	3	1233
186	5	200	33	N,1092	30467	7.87738	4	7722
187	5	200	33	N,1294	52057	3.45775	3	4103
188	5	200	33	N,1466	48142	6.23156	5	5804
189	5	200	33	N,3946	Fin Bloc	Fin Bloc	Fin Bloc	9704
190	5	200	33	R,5117	Fin Bloc	Fin Bloc	Fin Bloc	2106
191	5	200	33	N,1139	Visit end	Visit end	Visit end	4197
Visit end				N,1357	31	3870.97	2	13603
192	5	200	33	N,1139	1716	34.965	1	3682
193	5	200	33	N,998	9765	6.14439	1	28220
194	5	200	33	Visit end	12293	4.88083	1	11840
195	5	200	33	R,5818	5803	10.3395	1	9641
196	5	200	33	N,3057	6334	9.47269	1	21590
197	5	200	33	N,1155	67408	0.890102	1	15616
198	5	200	33	N,1294	14695	4.08302	1	25615
Fin Bloc				N,1263	18611	3.2239	1	24024
Fin Bloc				R,7472	58173	1.03141	1	1747
Visit end				N,920	6380	9.40439	1	8798
199	1	1	1	N,1357	11029	5.4402	1	5055
200	1	1	1	N,1373	15553	3.85778	1	16942
201	1	1	1	N,1404	6973	8.60462	1	9562
202	1	1	1	R,6287	73242	0.819202	1	3261
203	1	1	1	N,1295	10437	5.74878	1	32698
204	1	1	1	N,1295	7503	7.9968	1	Visit end
205	1	1	1	R,7613	5631	10.6553	1	1357
206	1	1	1	N,1856	12808	4.68457	1	1170
207	1	1	1	R,5663	16208	3.70188	1	6490
208	1	1	1	N,1669	4898	12.2499	1	7441
209	1	1	1	N,921	12106	4.95622	1	9298
210	1	1	1	R,5538	18018	3.33	1	8860
211	1	1	1	N,1138	16302	3.68053	1	4930
212	1	1	1	N,4275	106673	0.562467	1	15615
213	1	1	1	R,7379	3744	16.0256	1	14976
214	1	1	1	N,2152	4415	13.59	1	13260
215	1	1	0	R,10327	17644	3.40059	1	1186
216	1	1	1	Visit end	2340	25.641	1	15132
217	1	1	1	R,8830				34008
218	1	1	1	N,1201				8705
219	1	1	1	N,265				15398
220	1	1	1	N,1607				13635
221	1	1	1	N,1029				16676
222	1	1	1	R,9376				22979
223	1	1	1	N,1451				Visit end
224	1	1	1	N,858				6318
225	1	1	1	R,7192				8080
226	1	1	1	N,1810				5959
227	1	1	1	R,6739				28298
				N,2589				1872
				N,1560				9704
				R,6739				15241
				N,3463				6615
				N,2168				4555
				R,7238				83851
				N,1342				3463
				R,6864				1981
				Visit end				8674
				R,6833				5195
				N,1716				7223
				N,1514				1809
				N,1950				19750
				R,5803				6677
				N,1248				1264
				N,1747				6645
				R,5070				8767
				N,3993				25708
				N,1482				18033
				R,6957				8955
				N,1966				11950
				N,1513				Visit end
				N,1217				1233
				N,1388				5039
				R,6318				5819
				N,1498				1857
				N,1294				3837
				R,9126				6630
				N,1092				40295
				N,453				6177
				N,1545				29890
				R,6069				2169
				N,3666				7285
				R,8611				11139
				N,1310				7612
				Visit end				44476
				R,4898				9157
				N,2090				9111
				N,374				13697
				N,1357				4758
				N,733				7144
				N,1139				5320
				R,7644				20186
				R,8362				4306
				N,1014				10249
				R,4945				12667
				N,1107				Visit end
				N,1919				1591
				N,1170				4976
				R,7270				6037
				R,5990				5538
				N,1872				7098
				N,1154				10281
				R,6926				26895
				N,1904				2215
				N,1810				38626
				N,1092				1373
				R,6739				140
				N,1888				5257
				N,1529				33135
				R,7862				9438
				Visit end				9485
				R,9110				8206
				N,1420				1186
				N,1545				7192
				N,1076				6193
				N,1014				22714
				R,7223				3416
				N,1216				Visit end
				R,6708				2387
				N,1201				6693
				R,6817				7270
				N,2309				12604
				N,156				24492
				N,1295				96689
				R,6614				2060
				N,2356				14836
				N,1388				7082
				R,6676				11186
				N,1591				2402
				N,1232				23229
				N,1092				9423
				R,6443				1669
				N,1342				13634
				Visit end				6255
				R,7098				33696
				N,2839				1606
				N,1388				Visit end
				N,1108				5366
				R,6662				1497
				N,3182				1607
				R,6146				10655
				N,1809				11403
				N,1482				10686
				N,1201				4774
				R,5569				4992
				N,234				67907
				N,1731				2059
				R,6926				14024
				N,1732				5538
				N,1280				1887
				N,1747				17285
				R,6428				7301
				N,968				68905
				Visit end				Visit end
				R,2184				1108
				N,7083				18361
				N,1607				35522
				N,858				11060
				N,1092				20124
				R,5507				2683
				N,4134				8284
				N,1263				17176
				N,1888				2543
				R,5850				12854
				N,1326				25366
				N,1826				6661
				N,1045				5429
				N,921				6474
				R,4461				43352
				N,2309				9423
				R,7192				9969
				Visit end				5772
				R,7238				7940
				N,4009				1607
				N,1388				94
				R,6848				Visit end
				N,1685				1810
				R,7691				1638
				N,1685				16224
				N,1466				5258
				R,6458				9532
				N,1264				14118
				N,1716				4821
				R,7191				4790
				N,125				14227
				N,1061				2543
				N,1451				23213
				R,8736				5507
				N,1060				15849
				N,1279				8580
				N,952				8954
				R,8892				9641
				N,1934				18907
				N,109				10109
				Visit end				5429
				R,7878				6942
				N,1903				5679
				N,1310				11092
				N,1123				Fin Bloc
				N,1138				Fin Bloc
				R,6973				Visit end
				N,1139				1903
				N,2074				9796
				N,873				10421
				R,6365				11700
				N,1950				29406
				N,1825				8455
				R,6521				16364
				N,1295				27394
				N,1373				4290
				R,6646				42557
				N,1482				27612
				R,6614				7707
				N,1654				5819
				N,951				24758
				N,1357				14352
				R,6895				9547
				N,1232				17128
				Fin Bloc				15101
				Fin Bloc				Fin Bloc
				Visit end				Fin Bloc
				R,8534				Visit end
				N,1061				2590
				N,1389				12745
				N,639				4352
				R,6116				32026
				N,2137				10000
				R,7176				17628
				N,1139				7660
				R,5398				10936
				N,3946				7551
				R,6833				22183
				N,1856				6069
				R,6489				12262
				N,1560				5835
				R,5662				19220
				N,827				29219
				N,1046				5569
				R,5460				80434
				N,1155				21231
				Fin Bloc				2340
				Fin Bloc				6848
				Visit end				192130
				R,6411				Visit end
				N,1279				1700
				N,1061				21450
				N,656				6068
				R,6786				7114
				N,2574				4025
				R,5725				36363
				N,1747				2153
				N,1029				10421
				N,1404				8456
				R,7472				18189
				N,405				16489
				N,1435				13338
				N,951				8175
				R,7269				8596
				N,2668				219
				R,6333				1482
				R,8019				31387
				N,1779				15257
				N,343				7035
				R,6739				4446
				Visit end				9532
				R,8237				Fin Bloc
				N,1482				Fin Bloc
				N,1186				Visit end
				R,7987				2683
				N,1061				12761
				N,312				5070
				R,8580				12231
				N,1342				3245
				N,1138				6771
				N,1716				10187
				R,7254				35053
				N,1436				7597
				R,6146				28158
				N,1107				18236
				N,1965				7083
				N,234				5507
				N,811				13899
				R,6677				18564
				N,1482				1888
				N,1560				5491
				R,8877				7660
				N,109				9485
				Fin Bloc				17098
				Fin Bloc				10546
				Visit end				967
				R,7520				2137
				N,2730				26536
				N,546				1514
				N,951				Visit end
				R,6162				5584
				N,1294				7348
				N,1076				3806
				N,1045				6334
				R,6334				9641
				N,1467				9984
				R,6521				15850
				N,1435				12433
				N,717				50653
				R,7067				12059
				N,141				8955
				R,6255				11232
				N,2356				1981
				N,2948				19843
				N,1326				13479
				R,6271				10062
				N,904				24056
				N,1295				13541
				R,7722				11295
				N,1513				9267
				R,6380				Visit end
				N,280				1232
				Visit end				4805
				R,5679				8205
				N,3947				5429
				N,967				3385
				N,749				8845
				N,1872				5023
				R,5928				10437
				N,1731				8112
				N,1373				5491
				R,7457				12902
				R,7254				6817
				N,4321				8970
				N,1185				7208
				R,6849				13011
				N,1872				484
				N,1591				6801
				R,6162				140
				N,1419				12137
				R,6099				38345
				N,2683				1716
				N,1341				14133
				R,6973				5897
				Visit end				5257
				R,6428				18065
				N,1669				5772
				N,250				Fin Bloc
				N,1170				Fin Bloc
				N,1389				Visit end
				N,733				1716
				R,6755				9765
				N,1716				12293
				N,1606				5803
				N,1701				6318
				R,6224				67408
				N,1965				14695
				N,2138				18611
				R,6333				58173
				N,1497				6380
				N,795				11029
				N,671				15553
				R,6646				6973
				N,281				73242
				N,1154				10437
				R,6068				7503
				N,188				5631
				N,312				12808
				N,1779				16208
				N,795				4898
				R,6739				12106
				N,1950				18018
				Fin Bloc				16302
				Fin Bloc				106673
				Visit end				3744
				R,1763				4415
				R,655				17644
				R,1888				2340
				R,3089
				R,1061
				R,1965
				R,2621
				R,1825
				R,3463
				R,2075
				R,1794
				R,1560
				R,2387
				R,3682
				R,312
				R,3042
				R,94
				R,562
				R,4243
				R,687
				R,3900
				R,249
				R,2465
				R,406
				R,405
				R,2543
				R,265
				R,2231
				R,2433

## Sheet: B3
Essai	Goutte	Intervalle	Quantité consommée	Response Length	Inter Reinforcement Interval	Inter Reinforcement Rate	Inter Reinforcement Response	IRT	Load Size	Reinforcers Per Visit	Response per visit	Interval Inter-Visit	Visit Length	Response Rate Per Visit		Notes:
2	5	200	33	R,8924	920	65.2174	1	920	330	10	10	191334	119216	5.03288		V3 is part of V2
3	5	200	33	R,6271	796	75.3769	1	796	396	12	12	210226	126017			drop out: went to feeder
4	5	200	33	R,6895	2512	23.8854	1	2512	330	10	10	179665	89888	6.67497
5	5	200	33	R,5725	8580	6.99301	1	8580	363	11	11	161335	129122	5.11144
6	5	200	33	R,6599	13931	4.30694	1	13931	335	11	11	192800	97563	6.76486
7	5	200	33	R,6879	4914	12.21	1	4914	Fin Bloc	Fin Bloc	Fin Bloc	Fin Bloc	Fin Bloc	Fin BLoc
8	5	200	33	R,6895	9142	6.56312	1	9142	Fin Bloc	Fin Bloc	Fin Bloc	Fin Bloc	Fin Bloc	Fin BLoc
9	5	200	33	R,5912	8736	6.86813	1	8736	363	11	11	122445	107001	6.16817
10	5	200	33	R,5663	5569	10.7739	1	5554	231	7	22	145845	344167	3.83535
11	5	200	33	R,4368	Visit end	Visit end	Visit end	Visit end	198	6	26	175516	352997	4.4193
Visit end				Visit end	562	106.762	1	562	231	7	25	102367	307992	4.87026
12	5	200	33	R,10062	639	93.8967	1	639	226	7	19	198214	347974	3.27611
13	5	200	33	R,5117	1638	36.63	1	1638	180	6	19	217542	306073	3.7246
14	5	200	33	R,5476	2012	29.8211	1	2012	132	4	11	232597	156671	4.21265
15	5	200	33	R,5226	3822	15.6986	1	3822	33	1	3		25989	6.92601
16	5	200	33	R,4758	5866	10.2284	1	5866
17	5	200	33	R,5226	8549	7.01836	1	8549
18	5	200	33	R,5600	22682		1	22682
19	5	200	33	R,5507	390	153.846	1	390
20	5	200	33	R,5538	7254	8.2713	1	7254
21	5	200	33	R,6381	4227	14.1945	1	4227
22	5	200	33	R,6786	Visit end	Visit end	Visit end	Visit end
23	5	200	33	R,2699	593	101.18	1	593
				Visit end	671	89.4188	1	671
Visit end				R,11544	1451	41.3508	1	1451
24	5	200	33	R,7847	796	75.3769	1	796
25	5	200	33	R,6801	7488	8.01282	1	7488
26	5	200	33	R,6895	468	128.205	1	468
27	5	200	33	R,6287	2044	29.3542	1	2044
28	5	200	33	R,7067	6099	9.83768	1	6099
29	5	200	33	R,6676	188	319.149	1	188
30	5	200	33	R,7426	Visit end	Visit end	Visit end	Visit end
31	5	200	33	R,5881	546	109.89	1	546
32	5	200	33	R,3666	468	128.205	1	468
33	5	200	33	Visit end	1513	39.6563	1	1513
Visit end				R,8409	6692	8.96593	1	6692
34	5	200	33	R,5475	765	78.4314	1	765
35	5	200	33	R,4992	5850	10.2564	1	5850
36	5	200	33	R,5336	6100	9.83607	1	6100
37	5	200	33	R,5335	13369	4.48799	1	13369
38	5	200	33	R,4586	21684	2.76702	1	21684
39	5	200	33	R,5226	6412	9.35745	1	6412
40	5	200	33	R,7035	Visit end	Visit end	Visit end	Visit end
41	5	200	33	R,4868	421	142.518	1	421
42	5	200	33	R,8283	250	240	1	250
43	5	200	33	R,6178	765	78.4314	1	765
44	5	200	33	Visit end	1263	47.5059	1	1263
Visit end				R,5819	6130	9.78793	1	6130
45	5	200	33	R,296	1622	36.9914	1	1622
46	5	200	5	R,7862	4618	12.9926	1	4618
47	5	200	33	R,5585	1919	31.2663	1	1919
48	5	200	33	R,7083	14805	4.05268	1	14805
49	5	200	33	R,6178	4259	14.0878	1	4259
50	5	200	33	R,6677	Visit end	Visit end	Visit end	Visit end
51	5	200	33	R,6833	5928	10.1215	1	5928
52	5	200	33	R,5865	5584	10.745	1	5584
53	5	200	33	R,5569	2840	21.1268	1	2840
54	5	200	33	R,3744	671	89.4188	1	671
55	5	200	33	Visit end	3261	18.3993	1	3261
Visit end				R,6724	7207	8.32524	1	7207
56	5	200	33	R,5944	858	69.9301	1	858
57	5	200	33	R,5538	7941	7.55572	1	7941
58	5	200	33	R,7066	4228	14.1911	1	4228
59	5	200	33	R,5257	7738	7.75394	1	7738
60	5	200	33	R,4836	Fin Bloc	Fin Bloc	Fin Bloc	Fin Bloc
61	5	200	33	R,4961	Fin Bloc	Fin Bloc	Fin Bloc	Fin Bloc
62	5	200	33	R,5163	Visit end	Visit end	Visit end	Visit end
63	5	200	33	R,5366	49998	4.80019	4	1373
64	5	200	33	R,4773	33369	7.1923	4	7613
65	5	200	33	R,5117	36551	4.92463	3	13416
66	5	200	33	Fin Bloc	99154	1.81536	3	22635
Fin Bloc				Fin Bloc	31918	5.63945	3	3604
Fin Bloc				Visit end	32823	5.48396	3	6490
Visit end				R,5194	Visit end	Visit end	Visit end	11809
67	5	200	33	N,2184	99544	3.01374	5	5913
68	5	200	33	N,1529	86986	4.1386	6	20451
69	5	200	33	N,1248	47892	7.51691	6	3432
70	5	200	33	R,6677	37378	8.02611	5	8955
71	5	200	33	N,2059	31980	5.62852	3	17113
72	5	200	33	N,2121	Visit end	Visit end	Visit end	702
73	5	200	33	N,1373	53367	4.49716	4	78032
Visit end				R,6084	30155	7.95888	4	842
74	5	200	33	N,1872	30717	5.85995	3	6178
75	5	200	33	N,1841	31590	3.79867	2	21403
76	5	200	33	R,6848	53945	4.44898	4	1903
77	5	200	33	N,2247	42869	6.99806	5	13759
78	5	200	33	N,1060	Visit end	Visit end	Visit end	13276
79	5	200	33	R,9703	44055	4.0858	3	10499
Visit end				N,1732	35989	3.33435	2	Visit end
80	5	200	33	N,1747	39826	4.51966	3	7598
81	5	200	33	R,6661	60045	0.999251	1	1888
82	5	200	33	N,2278	75146	2.39534	3	8736
83	5	200	33	N,1607	34694	8.64703	5	5803
84	5	200	33	R,7098	Visit end	Visit end	Visit end	70278
85	5	200	33	N,1606	51480	4.662	4	312
86	5	200	33	Visit end	51839	3.47229	3	1404
Visit end				R,5912	64569	0.929238	1	593
87	5	200	33	N,1544	31683	5.68128	3	5179
88	5	200	33	N,1388	39062	6.14408	4	11482
89	5	200	33	N,1420	Visit end	Visit end	Visit end	62291
90	5	200	33	N,889	32588	7.36467	4	967
91	5	200	33	R,7020	53149	2.2578	2	6926
92	5	200	28	N,905	38313	6.26419	4	5226
93	5	200	33	N,1513	Visit end	Visit end	Visit end	1451
Visit end				N,1404	15	4000	1	7067
94	5	200	33	N,811				19079
95	5	200	15	N,1092				499
96	5	200	33	R,6256				5601
97	5	200	33	N,1794				7722
98	5	200	33	N,1841				10561
99	5	200	33	N,1373				7894
Visit end				N,998				764
100	5	200	33	N,1170				10015
101	5	200	33	R,8720				17456
102	5	200	33	N,1014				Visit end
103	5	200	33	N,2277				889
Visit end				N,905				1295
104	5	200	33	N,905				8471
				R,14773				39000
				N,2278				531
				N,1467				5179
				R,6536				733
				Visit end				18860
				R,7551				8549
				N,1139				18657
				N,592				312
				N,1981				6677
				R,6911				23541
				N,1872				4024
				N,811				13463
				N,2169				5491
				R,8533				25007
				N,1966				624
				N,1233				2199
				R,6708				17394
				N,1372				514
				R,6911				18595
				N,1732				5506
				N,3089				7987
				N,1139				Visit end
				R,5163				421
				N,1030				13338
				N,1248				24524
				N,578				1716
				N,687				31730
				R,6568				670
				N,2169				2746
				N,1342				33758
				Visit end				60045
				R,2215				5647
				N,2668				7956
				N,3104				57143
				R,6021				593
				N,2528				8003
				R,6022				4649
				N,1498				7846
				N,1154				6801
				R,6178				14056
				R,7737				Visit end
				N,2340				577
				N,2060				6381
				R,5350				8939
				N,2777				27300
				N,1544				5959
				N,1108				12090
				N,1358				24711
				R,8627				64569
				N,2043				2839
				Visit end				13697
				R,8861				10717
				N,1560				5678
				N,1762				8252
				N,4961				468
				R,874				15881
				N,6614				577
				N,2465				9111
				R,8954				9734
				R,7753				Visit end
				N,1747				7394
				N,2683				6864
				R,7551				5928
				N,1810				9110
				N,1482				2059
				N,5491				48266
				R,9688				5273
				N,1778				8002
				N,1763				10873
				N,796				7269
				Visit end				Visit end
				R,7785				7940
				N,265				6380
				N,2013
				N,1014
				R,8221
				N,2824
				R,8690
				N,2340
				N,1685
				N,2871
				R,7925
				Visit end
				R,5288
				N,3074
				N,3307

## Sheet: B4
Essai	Goutte	Intervalle	Quantité consommée	Response Length	Inter Reinforcement Interval	Inter Reinforcement Rate	Inter Reinforcement Response	IRT	Load Size	Reinforcers Per Visit	Response Per Visit	Interval Inter-Visit	Visit Length	Response Rate Per Visit		Notes:
2	5	200	33	R,6879	504349	3604	16.6482	3604	293	9	9	504349	119792	4.50781		drop out; 30mins
3	5	200	33	R,8190	457486	1778	33.7458	1778	328	11	11	457486	106330	6.20709
4	5	200	33	R,11435	236309	1092	54.9451	1092	332	11	11	236309	118171	5.58513
5	5	200	33	R,13884	510948	2091	28.6944	2091	332	11	11	510948	91728	7.19519
6	5	200	33	R,10218	293093	4789	12.5287	4789	357	12	12	293093	122195	5.89222
7	5	200	29	R,9313	Fin Bloc	3604	16.6482	3604	Fin Bloc	Fin Bloc	Fin Bloc	Fin Bloc	Fin Bloc	Fin BLoc
8	5	200	33	R,11731	Fin Bloc	2699	22.2305	2699	Fin Bloc	Fin Bloc	Fin Bloc	Fin Bloc	Fin Bloc	Fin BLoc
9	5	200	33	R,10187	282345	7831	7.66186	7831	302	11	11	282345	109902	6.00535
10	5	200	33	R,10467	350501	Visit end	Visit end	Visit end	165	5	22	350501	259975	5.07741
Visit end				Visit end	798456	531	112.994	531	198	6	18	798456	281955	3.8304
11	5	200	33	R,10561		172	348.837	172	104	4	9		261301	2.06658
12	5	200	33	R,7987		172	348.837	172
13	5	200	33	R,8611		811	73.9827	811
14	5	200	33	R,9765		2418	24.8139	2418
15	5	200	1	R,110		312	192.308	312
16	5	200	33	R,6692		8268	7.25689	8268
17	5	200	33	R,7940		5024	11.9427	5024
18	5	200	30	R,9516		1529	39.2413	1529
19	5	200	33	R,6739		4883	12.2875	4883
20	5	200	33	R,7144		Visit end	Visit end	Visit end
21	5	200	33	R,7145		4305	13.9373	4305
Visit end				Visit end		3697	16.2294	3697
22	5	200	33	R,14727		2574	23.31	2574
23	5	200	33	R,7894		983	61.0376	983
24	5	200	33	R,7332		1357	44.2152	1357
25	5	200	33	R,5507		11966	5.01421	11966
26	5	200	33	R,6724		140	428.571	140
27	5	200	33	R,8751		2683	22.363	2683
28	5	200	33	R,7800		2090	28.7081	2090
29	5	200	2	R,265		3354	17.8891	3354
30	5	200	33	R,8331		Visit end	Visit end	Visit end
31	5	200	33	R,9797		234	256.41	234
32	5	200	33	R,7894		156	384.615	156
Visit end				Visit end		187	320.856	187
33	5	200	33	R,7098		484	123.967	484
34	5	200	2	R,187		390	153.846	390
35	5	200	33	R,6958		1451	41.3508	1451
36	5	200	33	R,7285		2325	25.8065	2325
37	5	200	33	R,6677		13509	4.44148	13509
38	5	200	33	R,8689		1810	33.1492	1810
39	5	200	33	R,6567		2464	24.3506	2464
40	5	200	33	R,7285		Visit end	Visit end	Visit end
41	5	200	33	R,8003		1419	42.2833	1419
42	5	200	33	R,7145		172	348.837	172
43	5	200	33	R,2824		7925	7.57098	7925
Visit end				Visit end		452	132.743	452
44	5	200	33	R,12948		2543	23.5942	2543
45	5	200	33	R,6084		5866	10.2284	5866
46	5	200	27	R,1513		405	148.148	405
47	5	200	33	R,9984		2620	22.9008	2620
48	5	200	29	R,5304		9875	6.07595	9875
49	5	200	33	R,9672		125	480	125
50	5	200	33	R,7800		9765	6.14439	9765
51	5	200	33	R,7130		Visit end	Visit end	Visit end
52	5	200	33	R,6365		1981	30.2877	1981
53	5	200	33	R,5897		8954	6.70092	8954
54	5	200	4	R,203		4774	12.5681	4774
55	5	200	33	R,8128		9719	6.17347	9719
Visit end				Visit end		2091	28.6944	2091
56	5	200	33	R,11466		2075	28.9157	2075
57	5	200	33	R,11264		2262	26.5252	2262
58	5	200	33	R,7722		250	240	250
59	5	200	33	R,7191		125	480	125
60	5	200	33	R,7519		2122	28.2752	2122
61	5	200	33	R,8158		Fin Bloc	Fin Bloc	Fin Bloc
62	5	200	33	R,7488		Fin Bloc	Fin Bloc	Fin Bloc
63	5	200	33	R,7379		Visit end	Visit end	Visit end
64	5	200	0	R,171		16	3750	1123
65	5	200	5	R,187		61807	6.79535	1685
66	5	200	33	R,7004		42120	4.2735	2683
Fin Bloc				Fin Bloc		63648	3.77074	203
Fin Bloc				Fin Bloc		44569	5.38491	13197
Visit end				Visit end		Visit end	Visit end	187
67	5	200	33	R,8798		31496	5.71501	36223
68	5	200	33	N,1420		93023	2.58001	1560
69	5	200	33	N,1466		33057	5.44514	2932
70	5	200	33	N,1233		33540	7.15564	35240
71	5	200	33	N,499		49608	2.41896	2012
Visit end				N,1763		Visit end	Visit end	7800
72	5	200	33	N,125		89310	2.01545	5148
73	5	200	33	R,5975		116282	1.03197	46051
74	5	200	33	N,1155		33961	5.3002	1981
75	5	200	33	N,1233				202
76	5	200	33	R,7504				2527
77	5	200	33	N,1248				37081
Visit end				N,1280				156
78	5	200	33	N,109				3697
79	5	200	33	R,5725				8284
80	5	200	33	N,1514				Visit end
81	5	200	5	N,110				2371
				N,1139				2886
				R,6583				24258
				N,219				2309
				N,530				3042
				N,359				16848
				Visit end				67002
				R,6240				2543
				N,765				7410
				N,1216				20702
				R,6365				1233
				N,1279				2013
				N,1358				4805
				N,1185				21684
				R,4493				2605
				N,1217				45599
				N,1185				3073
				R,6255				Visit end
				N,1185				4165
				N,1450				11591
				N,1155				70044
				R,6146				1794
				N,1404				112570
				R,7551				5975
				N,1123				16645
				Visit end				7784
				R,10671
				N,1669
				N,1841
				R,4649
				N,1918
				R,6256
				N,1154
				N,2403
				R,172

## Sheet: B5
Essai	Goutte	Intervalle	Quantité consommée	Response Length	Inter Reinforcement Interval	Inter Reinforcement Rate	Inter Reinforcement Response	IRT	Load Size	Reinforcers Per Visit	response per visit	Interval Inter-Visit	Visit Length	Response Rate Per Visit		Notes
2	5	200	33	R,7754	452	132.743	1	452	429	13	13	124223	161149	4.84024		drop out; 30 mins
3	5	200	33	R,9766	374	160.428	1	374	405	13	13	158933	132756	5.87544
4	5	200	33	R,7847	1201	49.9584	1	1201	449	14	14	200445	153629	5.46772
5	5	200	33	R,10358	3183	18.8501	1	3183	396	12	12	92368	138122	5.21278
6	5	200	33	R,10608	359	167.131	1	359	449	15	15	120651	110152	8.17053
7	5	200	33	R,11138	9766	6.14376	1	9766	Fin Bloc	Fin Bloc	13	Fin Bloc	Fin Bloc	Fin BLoc
8	5	200	33	R,7020	265	226.415	1	265	Fin Bloc	Fin Bloc	29	Fin Bloc	Fin Bloc	Fin BLoc
9	5	200	33	R,12527	624	96.1538	1	624	416	13	10	136500	105659	7.38224
10	5	200	33	R,7207	1435	41.8118	1	1435	116	5	7	154315	367724	4.73181
11	5	200	33	R,12137	16520	3.63196	1	16520	38	2	13	275871	96439	6.22155
12	5	200	33	R,10094	982	61.0998	1	982	33	1	4	232082	42822	9.80804
13	5	200	33	R,9828	936	64.1026	1	936	33	1		226778	57096	13.6612
14	5	200	33	R,8768	Visit end	Visit end	Visit end	Visit end	33	1			48531	4.94529
Visit end				Visit end	702	85.4701	1	702
15	5	200	33	R,8002	187	320.856	1	187
16	5	200	33	R,9860	7551	7.94597	1	7551
17	5	200	33	R,2714	312	192.308	1	312
18	5	200	33	R,21107	5741	10.4511	1	5741
19	5	200	33	R,8455	390	153.846	1	390
20	5	200	33	R,8236	812	73.8916	1	812
21	5	200	33	R,9672	780	76.9231	1	780
22	5	200	25	R,1341	7286	8.23497	1	7286
23	5	200	33	R,13369	327	183.486	1	327
24	5	200	33	R,8190	110	545.455	1	110
25	5	200	33	R,9313	436	137.615	1	436
26	5	200	33	R,6942	Visit end	Visit end	Visit end	Visit end
27	5	200	17	R,921	499	120.24	1	499
Visit end				Visit end	5553	10.805	1	5553
28	5	200	33	R,14555	827	72.5514	1	827
29	5	200	33	R,8284	1248	48.0769	1	1248
30	5	200	33	R,12948	733	81.8554	1	733
31	5	200	33	R,10000	3666	16.3666	1	3666
32	5	200	33	R,11216	1716	34.965	1	1716
33	5	200	33	R,7878	1108	54.1516	1	1108
34	5	200	33	R,8097	608	98.6842	1	608
35	5	200	33	R,9781	718	83.5655	1	718
36	5	200	33	R,9859	561	106.952	1	561
37	5	200	33	R,7566	2028	29.5858	1	2028
38	5	200	33	R,11669	531	112.994	1	531
39	5	200	33	R,10343	Visit end	Visit end	Visit end	Visit end
40	5	200	33	R,10514	4618	12.9926	1	4618
41	5	200	20	R,1123	8300	7.22892	1	8300
Visit end				Visit end	436	137.615	1	436
42	5	200	33	R,14929	312	192.308	1	312
43	5	200	33	R,6442	546	109.89	1	546
44	5	200	33	R,8970	702	85.4701	1	702
45	5	200	33	R,8721	749	80.1068	1	749
46	5	200	33	R,11076	374	160.428	1	374
47	5	200	33	R,11887	422	142.18	1	422
48	5	200	33	R,7504	10093	5.94471	1	10093
49	5	200	33	R,10140	920	65.2174	1	905
50	5	200	33	R,9500	Visit end	Visit end	Visit end	Visit end
51	5	200	33	R,8502	499	120.24	1	499
52	5	200	33	R,6926	421	142.518	1	421
53	5	200	33	R,6068	203	295.567	1	203
Visit end				Visit end	639	93.8967	1	639
54	5	200	33	R,8424	468	128.205	1	468
55	5	200	33	R,6069	764	78.534	1	764
56	5	200	33	R,7394	718	83.5655	1	718
57	5	200	33	R,5211	1139	52.6778	1	1139
58	5	200	33	R,10047	842	71.2589	1	842
59	5	200	33	R,6536	515	116.505	1	515
60	5	200	33	R,8362	531	112.994	1	531
61	5	200	33	R,9344	624	96.1538	1	624
62	5	200	33	R,7956	484	123.967	1	484
63	5	200	33	R,10608	1030	58.2524	1	1030
64	5	200	33	R,7332	Visit end	Visit end	Visit end	Visit end
65	5	200	33	R,6489	172	348.837	1	172
66	5	200	33	R,6287	483	124.224	1	483
67	5	200	10	R,639	811	73.9827	1	811
68	5	200	10	R,577	655	91.6031	1	655
Visit end				Visit end	702	85.4701	1	702
69	5	200	33	R,12807	515	116.505	1	515
70	5	200	33	R,10686	437	137.3	1	437
71	5	200	33	R,7582	484	123.967	1	484
72	5	200	33	R,6599	515	116.505	1	515
73	5	200	33	R,10795	686	87.4636	1	686
74	5	200	33	R,7551	655	91.6031	1	655
75	5	200	33	R,7675	952	63.0252	1	952
76	5	200	33	R,5834	Fin Bloc	Fin Bloc	Fin Bloc	Fin Bloc
77	5	200	33	R,7269	Fin Bloc	Fin Bloc	Fin Bloc	Fin Bloc
78	5	200	33	R,7067	Visit end	Visit end	Visit end	Visit end
79	5	200	33	R,6802	15	4000	1	312
80	5	200	33	R,6942	81775	5.86976	8	483
81	5	200	20	R,983	63383	6.62638	7	296
Fin Bloc				Fin Bloc	77766	1.54309	2	7691
Fin Bloc				Fin Bloc	101213	3.55686	6	8502
Visit end				Visit end	Visit end	Visit end	Visit end	702
82	5	200	33	R,8300	71885	5.008	6	375
83	5	200	33	N,2137	Visit end	Visit end	Visit end	52541
84	5	200	5	N,1108	Visit end	Visit end	Visit end	593
85	5	200	20	N,1420	16	26250	7	499
86	5	200	25	N,1825	Visit end	Visit end	Visit end	562
Visit end				N,2387				5288
87	5	200	33	N,1263				749
88	5	200	5	N,733				39936
Visit end				R,8689				5959
89	5	200	33	N,1435				35584
Visit end				N,1763				38984
90	5	200	33	N,1201				9454
Visit end				N,3276				951
91	5	200	33	N,1061				390
				N,1061				717
				R,187				4305
				N,3198				69295
				R,1061				858
				N,7847				764
				N,1638				1248
				N,1030				4992
				N,3339				1185
				N,2247				Visit end
				R,1295				577
				N,9563				453
				N,921				1404
				N,1622				10966
				N,2621				4540
				N,266				45349
				Visit end				374
				R,7488				1357
				N,2262				6599
				N,1607				Visit end
				N,1872				453
				N,1560				453
				N,1295				11061
				R,234				546
				N,4103				546
				N,2715				6583
				N,1684				Visit end
				Visit end				1077
				R,9953				2262
				N,2823				9703
				N,4960				1622
				N,2449				717
				N,374				780
				N,1311				920
				N,1310				748
				Visit end				1170
				R,9297				1014
				N,2433				7660
				N,1654				764
				N,4649				Visit end
				N,1046				12308
				N,1108				7316
				N,1139				4321
				N,1264
				N,2200
				N,328
				N,1263
				N,905
				N,1357
				Visit end
				R,11310
				N,7691
				N,3214
				N,2371
																	1
																	2
																	3
																	4
																	5
																	6
																	7
																	8
																	9
																	10
																	11
																	12
																	13
																	14
																	15
																	16
																	17
																	18
																	19
																	20
																	21
																	22
																	23
																	24
																	25
																	26
																	27
																	28
																	29
																	30
																	31
																	32
																	33
																	34
																	35
																	36
																	37
																	38
																	39
																	40
																	41
																	1
																	2
																	3
																	4
																	5
																	6
																	7
																	8
																	9
																	10
																	11
																	12
																	13
																	14
																	15
																	16
																	17
																	18
																	19
																	20
																	21
																	22
																	23
																	24
																	25
																	26
																	27
																	28
																	29
																	30
																	31
																	32
																	33
																	34
																	35
																	36
																	37
																	38
																	39
																	40
																	41
																	1
																	2
																	3
																	4
																	5
																	6
																	7
																	8
																	9
																	10
																	11
																	12
																	13
																	14
																	15
																	16
																	17
																	18
																	19
																	20
																	21
																	22
																	23
																	24
																	25
																	26
																	27
																	28
																	29
																	30
																	31
																	32
																	33
																	34
																	35
																	36
																	37
																	38
																	39
																	40
																	41

## Sheet: B6
Essai	Goutte	Intervalle	Quantité consommée	Response Length	Inter Reinforcement Interval	Inter Reinforcement Rate	Inter Reinforcement Response	IRT	Load Size	Reinforcers Per Visit	Resp Per Visit	Interval Inter-Visit	Visit Length	Response Rate Per Visit		Notes:
2	5	200	33	R,5375	156	384.615	1	156	269	9	9	290634	51080	10.5717		drop out; feeder
3	5	200	33	R,5500	110	545.455	1	110	330	10	10	208009	60552	9.90884
4	5	200	33	R,4579	703	85.3485	1	703	264	8	8	179850	47378	10.1313
5	5	200	33	R,4687	219	273.973	1	219	297	9	9	214897	52410	10.3034
6	5	200	33	R,5219	3094	19.3924	1	3094	297	9	9	225164	53285	10.1342
7	5	200	5	R,328	3187	18.8265	1	3187	Fin Bloc	Fin Bloc	Fin Bloc	Fin Bloc	Fin Bloc	Fin BLoc
8	5	200	33	R,4563	5079	11.8133	1	5079	Fin Bloc	Fin Bloc	Fin Bloc	Fin Bloc	Fin Bloc	Fin BLoc
9	5	200	33	R,4422	296	202.703	1	296	264	8	8	301978	37564	12.7782
10	5	200	33	R,3563	Visit end	Visit end	Visit end	Visit end	198	6	35	223583	216834	9.68483
Visit end				Visit end	313	191.693	1	313	198	6	33	363727	232635	8.51119
11	5	200	33	R,5031	3547	16.9157	1	3547	132	4	20	352351	142550	8.4181
12	5	200	33	R,6469	219	273.973	1	219	99	3	15	97424	140410	6.4098
13	5	200	33	R,3719	343	174.927	1	343	99	3	13	465729	97705	7.98321
14	5	200	33	R,3875	4548	13.1926	1	4548	66	2	6	365584	62643	5.74685
15	5	200	33	R,4438	4765	12.5918	1	4765	99	3	12	289663	117253	6.14057
16	5	200	33	R,3953	344	174.419	1	344	132	4	24	272708	151677	9.49386
17	5	200	33	R,3518	188	319.149	1	188	66	2	10	107111	77675	7.72449
18	5	200	33	R,3140	4017	14.9365	1	4017	66	2	7	262833	40298	10.4224
19	5	200	33	R,3984	Visit end	Visit end	Visit end	Visit end	33	1	2		18173	6.6032
20	5	200	33	R,4141	562	106.762	1	562
Visit end				Visit end	125	480	1	125
21	5	200	33	R,4860	109	550.459	1	109
22	5	200	33	R,4001	4953	12.1139	1	4953
23	5	200	33	R,4469	328	182.927	1	328
24	5	200	33	R,5094	5110	11.7417	1	5110
25	5	200	33	R,4595	282	212.766	1	282
26	5	200	33	R,5141	Visit end	Visit end	Visit end	Visit end
27	5	200	33	R,3937	219	273.973	1	219
28	5	200	33	R,3812	157	382.166	1	157
Visit end				Visit end	500	120	1	500
29	5	200	33	R,3688	3859	15.5481	1	3859
30	5	200	33	R,4110	250	240	1	250
31	5	200	33	R,4218	4533	13.2363	1	4533
32	5	200	33	R,3610	3562	16.8445	1	3562
33	5	200	33	R,3969	3844	15.6087	1	3844
34	5	200	33	R,3859	Visit end	Visit end	Visit end	Visit end
35	5	200	33	R,4406	329	182.371	1	329
36	5	200	33	R,4298	4312	13.9147	1	4312
37	5	200	33	R,3328	313	191.693	1	313
Visit end				Visit end	109	550.459	1	109
38	5	200	33	R,4500	4922	12.1902	1	4922
39	5	200	33	R,5204	3828	15.674	1	3828
40	5	200	33	R,3906	297	202.02	1	297
41	5	200	33	R,3219	594	101.01	1	594
42	5	200	33	R,5032	Visit end	Visit end	Visit end	Visit end
43	5	200	33	R,4063	391	153.453	1	391
44	5	200	33	R,4265	110	545.455	1	110
45	5	200	33	R,4953	125	480	1	125
46	5	200	33	R,3439	141	425.532	1	141
Visit end				Visit end	360	166.667	1	360
47	5	200	33	R,5234	438	136.986	1	438
48	5	200	33	R,5266	453	132.45	1	453
49	5	200	33	R,3672	Fin Bloc	Fin Bloc	Fin Bloc	Fin Bloc
50	5	200	33	R,5687	Fin Bloc	Fin Bloc	Fin Bloc	Fin Bloc
51	5	200	33	R,4265	Visit end	Visit end	Visit end	Visit end
52	5	200	33	R,4468	35032	13.7018	8	140
53	5	200	33	R,3672	44251	10.8472	8	328
54	5	200	33	R,3282	32798	10.9763	6	1078
Fin Bloc				Fin Bloc	35362	8.48368	5	3797
Fin Bloc				Fin Bloc	36188	11.6061	7	3953
Visit end				Visit end	Visit end	Visit end	Visit end	3890
55	5	200	33	R,6172	42188	11.3776	8	3953
56	5	200	33	N,1797	34221	8.76655	5	11064
57	5	200	33	N,1235	38643	10.8687	7	109
58	5	200	33	N,765	31938	5.63592	3	156
59	5	200	33	N,922	42657	5.62627	4	203
60	5	200	33	N,641	Visit end	Visit end	Visit end	3907
Visit end				N,688	30078	13.9637	7	3641
61	5	200	33	N,781	46923	6.39345	5	5140
62	5	200	33	R,4656	43017	8.36878	6	6219
63	5	200	33	N,1969	Visit end	Visit end	Visit end	19126
64	5	200	33	N,641	29922	14.0365	7	266
65	5	200	33	N,531	82940	2.89366	4	531
66	5	200	33	N,640	Visit end	Visit end	Visit end	953
Visit end				N,391	33141	9.05223	5	4453
67	5	200	33	N,969	30172	7.95439	4	18970
68	5	200	33	N,609	Visit end	Visit end	Visit end	3625
69	5	200	33	R,6578	37549	6.39165	4	7219
70	5	200	33	N,625	Visit end	Visit end	Visit end	437
Visit end				N,891	44735	4.0237	3	6001
71	5	200	33	N,781	30314	9.89642	5	4689
72	5	200	33	N,875	Visit end	Visit end	Visit end	14719
73	5	200	33	N,828	33142	12.6727	7	187
Visit end				R,5281	32500	11.0769	6	2641
74	5	200	33	N,750	47314	8.87687	7	4906
75	5	200	33	N,563	Visit end	Visit end	Visit end	501
76	5	200	33	N,406	43720	8.23422	6	5937
Visit end				N,578	Visit end	Visit end	Visit end	8812
77	5	200	33	R,6609	31891	11.2885	6	8828
78	5	200	33	N,969	Visit end	Visit end	Visit end	Visit end
Visit end				N,969				453
79	5	200	33	N,672				703
80	5	200	33	N,703				3515
81	5	200	33	N,610				4797
Visit end				N,453				4468
82	5	200	33	R,3907				5359
83	5	200	33	Visit end				3156
84	5	200	33	R,4453				14812
85	5	200	33	N,766				281
Visit end				N,751				16830
86	5	200	33	N,969				4828
87	5	200	33	N,719				4047
Visit end				N,610				4750
88	5	200	33	N,797				219
89	5	200	33	N,313				328
Visit end				R,6267				5861
90	5	200	33	N,766				14876
				N,1219				3000
				N,968				140
				N,532				11344
				R,4921				19829
				N,94				3156
				N,578				6594
				N,687				625
				N,1016				4359
				N,297				5937
				N,203				29517
				R,4516				203
				N,1234				218
				N,1125				3438
				R,5267				3578
				N,797				2953
				N,766				Visit end
				N,656				172
				R,3797				4485
				N,469				5093
				N,282				3563
				N,1204				312
				N,766				7438
				N,656				4781
				Visit end				5031
				R,3500				11656
				N,765				953
				N,922				4813
				N,719				21704
				N,375				188
				N,422				2875
				N,1031				3328
				R,5329				4046
				N,1266				10298
				N,844				18250
				N,281				141
				N,375				Visit end
				R,7859				532
				N,906				3844
				N,1235				4063
				N,297				2750
				N,516				3062
				N,1078				6203
				R,5125				6437
				N,578				4938
				Visit end				6516
				R,3750				8408
				N,93				60626
				N,953				672
				N,422				3235
				N,484				6969
				N,157				Visit end
				N,922				203
				R,4548				2141
				N,859				3203
				N,968				3640
				N,625				20610
				R,5468				4437
				N,781				7234
				N,1140				7594
				N,985				7938
				Visit end				3798
				R,4844				8625
				N,828				5640
				N,1391				Visit end
				N,750				4125
				N,375				8954
				R,4532				7531
				N,1157				14767
				N,734				16110
				N,1078				Visit end
				R,4359				4406
				N,703				9844
				N,1063				28531
				N,828				391
				Visit end				3516
				R,4422				16579
				N,437				3031
				N,1141				4547
				N,594				21407
				R,3562				3609
				N,1000				797
				Visit end				Visit end
				R,4938				4766
				N,985				3219
				N,969				4062
				R,3875				4000
				N,156				4438
				N,109				3484
				N,1219				4704
				N,766				3453
				R,5750				3062
				N,1188				6594
				N,500				3859
				N,140				8000
				Visit end				4078
				R,5189				10704
				N,1234				3218
				N,406				3891
				N,407				4437
				N,1140				3110
				N,969				422
				N,313				17969
				R,4359				3282
				N,969				9672
				N,516				5532
				N,500				Visit end
				N,453				391
				N,1016				7062
				R,3907				4313
				N,860				3234
				N,719				8657
				N,422				16751
				N,781				3797
				N,406				3375
				N,375				14736
				R,3922				Visit end
				N,875				3906
				N,1546				4469
				N,437				4703
				Visit end				3891
				R,4173				3750
				N,328				6704
				N,328				Visit end
				N,1016				13078
				N,937
				N,703
				R,6031
				N,672
				N,390
				N,781
				Visit end
				R,4563
				N,1203
				N,641
				N,1015
				N,813
				N,796
				R,3844
				Visit end
				R,4454
				N,641

## Sheet: B7
Essai	Goutte	Intervalle	Quantité consommée	Response Length	Inter Reinforcement Interval	Inter Reinforcement Rate	Inter Reinforcement Response	IRT	Load Size	Reinforcers Per Visit	Resp Per Visit	Interval Inter-Visit	Visit Length	Response Rate Per Visit		Notes:
2	5	200	33	R,11892	250	240	1	250	363	11	11	618103	133901	4.92901		finished
3	5	200	33	R,14172	407	147.42	1	407	264	8	8	632542	134587	3.56647
4	5	200	33	R,13454	281	213.523	1	281	279	9	9	545815	117100	4.61144
5	5	200	33	R,18096	781	76.8246	1	781	335	11	11	429463	117087	5.63683
6	5	200	33	R,15126	453	132.45	1	453	277	9	9	449107	91522	5.90022
7	5	200	33	R,11267	375	160	1	375	Fin Bloc	Fin Bloc	Fin Bloc	Fin Bloc	Fin Bloc	Fin BLoc
8	5	200	33	R,9126	375	160	1	375	Fin Bloc	Fin Bloc	Fin Bloc	Fin Bloc	Fin Bloc	Fin BLoc
9	5	200	33	R,9063	609	98.5222	1	609	307	10	10	420669	78490	7.64429
10	5	200	33	R,10845	7547	7.95018	1	7547	297	9	57	433259	448590	7.62389
11	5	200	33	R,5376	531	112.994	1	531	198	6	30	349504	227469	7.91317
12	5	200	33	R,3875	Visit end	Visit end	Visit end	Visit end	241	8	36	395133	360818	5.9864
Visit end				Visit end	313	191.693	1	313	268	9	40	428164	374036	6.41649
13	5	200	33	R,28111	9250	6.48649	1	9250	198	6	24	459431	263749	5.45974
14	5	200	33	R,9016	4062	14.771	1	4062	264	8	47	449492	319361	8.83013
15	5	200	33	R,7439	516	116.279	1	516	297	9	38	435273	383112	5.95126
16	5	200	33	R,8297	313	191.693	1	313	198	6	35	417709	257466	8.15642
17	5	200	33	R,13766	359	167.131	1	359	297	9	47	427880	367865	7.66586
18	5	200	33	R,9282	219	273.973	1	219	302	10	68	380662	397818	10.2559
19	5	200	33	R,36988	Visit end	Visit end	Visit end	Visit end	231	7	44	478334	256875	10.2774
20	5	200	33	R,6656	4000	15	1	4000	330	10	64	537666	379161	10.1276
Visit end				Visit end	875	68.5714	1	875	284	12	84	435845	427463	11.7905
21	5	200	33	R,15516	328	182.927	1	328	236	8	73	427099	310736	14.0956
22	5	200	33	R,12251	375	160	1	375	297	9	65	458773	387392	10.0673
23	5	200	33	R,34127	266	225.564	1	266	264	8	60	489303	323398	11.1318
24	5	200	33	R,9095	219	273.973	1	219	231	7	62	498769	263542	14.1154
25	5	200	33	R,12673	297	202.02	1	297	264	8	75	411481	336654	13.3668
26	5	200	33	R,11156	750	80	1	750	266	9	53	444276	335994	9.46445
27	5	200	33	R,9313	Visit end	Visit end	Visit end	Visit end	Fin Bloc	Fin Bloc	Fin Bloc	Fin Bloc	Fin Bloc	Fin BLoc
28	5	200	33	R,5047	515	116.505	1	515	Fin Bloc	Fin Bloc	Fin Bloc	Fin Bloc	Fin Bloc	Fin BLoc
29	5	200	15	R,812	297	202.02	1	297	264	8	87	435573	307339	16.9845
Visit end				Visit end	125	480	1	125	109	112	112		480480	13.986
30	5	200	33	R,28502	10781	5.56535	1	10781
31	5	200	33	R,7610	453	132.45	1	453
32	5	200	33	R,7485	828	72.4638	1	828
33	5	200	33	R,12876	531	112.994	1	531
34	5	200	33	R,5563	375	160	1	375
35	5	200	33	R,7313	4298	13.96	1	4298
36	5	200	33	R,13456	360	166.667	1	360
37	5	200	33	R,7626	Visit end	Visit end	Visit end	Visit end
38	5	200	33	R,6015	203	295.567	1	203
39	5	200	33	R,1781	703	85.3485	1	703
40	5	200	5	R,297	266	225.564	1	266
Visit end				Visit end	375	160	1	375
41	5	200	33	R,18986	517	116.054	1	517
42	5	200	33	R,8500	344	174.419	1	344
43	5	200	33	R,9548	234	256.41	1	234
44	5	200	33	R,12235	485	123.711	1	485
45	5	200	33	R,9125	Visit end	Visit end	Visit end	Visit end
46	5	200	33	R,15047	250	240	1	250
47	5	200	33	R,8142	266	225.564	1	266
48	5	200	33	R,6125	297	202.02	1	297
49	5	200	13	R,687	500	120	1	500
Visit end				Visit end	344	174.419	1	344
50	5	200	33	R,13689	203	295.567	1	203
51	5	200	10	R,609	328	182.927	1	328
52	5	200	33	R,8595	328	182.927	1	328
53	5	200	33	R,8750	281	213.523	1	281
54	5	200	33	R,7860	Fin Bloc	Fin Bloc	Fin Bloc	Fin Bloc
55	5	200	33	R,8640	Fin Bloc	Fin Bloc	Fin Bloc	Fin Bloc
56	5	200	33	R,8142	Visit end	Visit end	Visit end	Visit end
57	5	200	33	R,11203	36347	13.206	8	359
58	5	200	33	R,6220	31378	11.473	6	2781
59	5	200	33	R,1985	29987	6.0026	3	7375
Fin Bloc				Fin Bloc	55394	10.8315	10	406
Fin Bloc				Fin Bloc	134226	2.23504	5	218
Visit end				Visit end	30878	25.2607	13	172
60	5	200	33	R,13531	29861	14.0652	7	407
61	5	200	33	N,1064	30846	7.78059	4	6563
62	5	200	33	N,828	Visit end	Visit end	Visit end	828
63	5	200	33	N,12017	35518	16.8928	10	2578
64	5	200	33	N,1438	32345	7.42	4	6125
65	5	200	33	N,328	36893	8.13162	5	469
66	5	200	33	N,1203	33924	7.07464	4	13203
67	5	200	33	N,1188	30393	5.92242	3	1391
68	5	200	33	R,6031	Visit end	Visit end	Visit end	641
Visit end				N,1250	35174	11.9406	7	25627
69	5	200	33	N,1017	36626	4.91454	3	313
70	5	200	33	N,1235	45941	2.61205	2	203
71	5	200	33	N,672	43409	8.29321	6	187
72	5	200	33	N,2610	39627	6.05648	4	485
73	5	200	33	R,6390	52206	9.19435	8	3423
74	5	200	33	N,1734	43331	4.15407	3	6094
Visit end				N,1672	Visit end	Visit end	Visit end	203
75	5	200	10	R,5156	42533	5.64268	4	516
76	5	200	33	N,1672	32581	3.68313	2	157
77	5	200	33	N,547	41158	4.37339	3	10345
78	5	200	33	N,1187	43972	4.09351	3	25830
79	5	200	33	N,1031	46237	3.89299	3	281
80	5	200	33	N,844	31643	13.2731	7	6109
81	5	200	33	N,406	33049	10.8929	6	18032
82	5	200	33	N,1265	31907	13.1633	7	422
Visit end				N,468	Visit end	Visit end	Visit end	105741
83	5	200	33	N,531	34438	6.96905	4	157
84	5	200	33	R,7313	44035	4.08766	3	141
85	5	200	4	N,766	52956	3.39905	3	266
86	5	200	33	N,860	46503	7.74144	6	438
87	5	200	33	N,1500	29642	12.1449	6	2219
88	5	200	33	N,515	Visit end	Visit end	Visit end	203
89	5	200	33	R,6297	39455	7.6036	5	1437
90	5	200	33	N,1468	29969	10.0103	5	234
91	5	200	33	N,1297	50800	8.26772	7	3641
Visit end				N,843	29705	16.1589	8	438
92	5	200	33	N,1125	45534	10.5416	8	4375
93	5	200	33	N,812	36892	8.13184	5	516
94	5	200	33	N,595	29626	14.1767	7	6391
95	5	200	33	N,829	Visit end	Visit end	Visit end	437
96	5	200	33	N,1001	53503	4.48573	4	813
97	5	200	33	N,843	33829	8.86813	5	3282
Visit end				N,859	32704	7.33855	4	3704
98	5	200	33	N,328	66942	1.7926	2	10329
99	5	200	33	N,422	32501	9.23049	5	579
100	5	200	33	R,7454	43143	2.78145	2	4736
101	5	200	33	N,1203	31768	7.55477	4	141
102	5	200	33	N,890	29549	20.3053	10	1203
103	5	200	33	N,1140	Visit end	Visit end	Visit end	9033
104	5	200	33	N,781	38330	6.26141	4	17189
105	5	200	33	N,1546	32611	3.67974	2	Visit end
Visit end				N,421	51298	9.35709	8	359
106	5	200	33	R,8734	39814	6.02803	4	641
107	5	200	33	N,906	36549	16.4163	10	546
108	5	200	33	N,1781	Visit end	Visit end	Visit end	704
109	5	200	33	N,593	32063	9.35658	5	3766
110	5	200	33	R,8767	29830	6.03419	3	437
111	5	200	33	Visit end	36408	13.1839	8	5438
112	5	200	33	R,8970	61098	4.91014	5	750
113	5	200	33	N,1313	30189	7.94992	4	6907
114	5	200	33	N,3750	34957	15.4475	9	3875
Visit end				N,500	42409	9.90356	7	2390
115	5	200	33	N,625	32267	9.29742	5	6156
116	5	200	33	N,688	Visit end	Visit end	Visit end	14173
117	5	200	33	N,453	48877	8.593	7	4343
118	5	200	33	N,547	38598	9.32691	6	266
119	5	200	33	N,765	37033	21.0623	13	812
120	5	200	33	N,3454	37518	6.39693	4	4282
Visit end				R,7204	30174	9.94233	5	6016
121	5	200	33	N,1438	40940	4.39668	3	21111
122	5	200	33	N,1109	31627	11.3827	6	3750
123	5	200	33	N,2736	29860	24.1125	12	3093
124	5	200	33	R,6969	30767	17.5513	9	19487
125	5	200	33	N,578	Visit end	Visit end	Visit end	3281
126	5	200	33	N,688	15	12000	3	3640
127	5	200	33	N,1344	31844	11.3051	6	18596
128	5	200	33	N,1796	40737	7.36431	5	6032
129	5	200	33	R,6266	30673	19.5612	10	204
Visit end				N,1532	29907	20.0622	10	5297
130	5	200	33	N,1000	31032	9.66744	5	7797
131	5	200	33	N,1781	29705	12.1192	6	Visit end
132	5	200	33	R,6016	Visit end	Visit end	Visit end	1843
133	5	200	33	N,922	15	8000	2	2892
134	5	200	33	N,1203	32440	9.24784	5	18157
135	5	200	5	R,6954	30581	11.772	6	234
136	5	200	33	N,593	33783	14.2083	8	297
137	5	200	33	N,703	29752	20.1667	10	188
138	5	200	33	N,1423	31939	13.1501	7	6188
139	5	200	33	Visit end	32221	22.3457	12	6312
Visit end				R,594	44674	5.37225	4	20798
140	5	200	33	N,2547	31205	19.2277	10	7891
141	5	200	33	N,703	42330	1.41743	1	6736
142	5	200	33	N,1094	Visit end	Visit end	Visit end	38143
143	5	200	33	N,407	15	4000	1	3500
144	5	200	33	N,312	34189	14.0396	8	7359
145	5	200	33	N,312	30205	15.8914	8	6954
146	5	200	33	R,6876	33313	18.011	10	2985
Visit end				N,1234	40003	8.99933	6	4797
147	5	200	33	N,391	30704	17.5873	9	14283
148	5	200	33	R,7250	32580	7.36648	4	5939
149	5	200	33	N,1062	32877	12.7749	7	9640
150	5	200	33	R,6016	30830	21.4077	11	234
151	5	200	33	N,641	31924	3.75893	2	21907
152	5	200	33	N,797	30066	21.9517	11	843
153	5	200	33	N,1125	36298	11.5709	7	4172
154	5	200	33	N,484	Visit end	Visit end	Visit end	3375
155	5	200	33	N,484	16	3750	1	218
156	5	200	33	R,6093	30643	5.8741	3	7626
Visit end				N,1016	34033	14.104	8	281
157	5	200	33	N,469	29517	30.4909	15	3109
158	5	200	33	N,422	37174	16.1403	10	26909
159	5	200	33	R,7283	42549	12.6913	9	5375
160	5	200	33	N,1985	29939	24.0489	12	3141
161	5	200	33	N,453	29626	12.1515	6	32722
162	5	200	5	N,500	Visit end	Visit end	Visit end	4563
163	5	200	33	N,469	16	37500	10	9767
164	5	200	33	N,985	31752	9.44822	5	Visit end
165	5	200	5	N,344	42440	8.48256	6	1140
166	5	200	5	N,937	36345	13.2068	8	4485
167	5	200	5	R,8204	38127	9.44213	6	2313
168	5	200	33	N,1640	30424	11.8328	6	27095
Visit end				N,453	46876	12.7997	10	27831
169	5	200	33	R,6156	32814	14.6279	8	3875
170	5	200	33	N,812	51986	11.5416	10	500
171	5	200	33	N,890	Visit end	Visit end	Visit end	11360
172	5	200	33	Visit end	16	22500	6	26267
173	5	200	33	R,10392	31816	24.516	13	2939
174	5	200	33	N,6250	42252	17.0406	12	12266
175	5	200	5	N,781	41596	15.8669	11	20595
176	5	200	33	N,469	48955	12.2562	10	10720
Visit end				R,6891	30063	15.9665	8	8032
177	5	200	33	N,875	36283	6.61467	4	24891
178	5	200	33	R,156	31330	1.9151	1	266
179	5	200	33	N,2094	Visit end	Visit end	Visit end	4907
180	5	200	33	N,937	15	4000	1	3516
181	5	200	33	R,5000	39377	6.09493	4	625
182	5	200	33	N,765	29924	26.066	13	1641
183	5	200	33	N,7407	32626	9.19512	5	141
184	5	200	33	R,7531	36815	24.4466	15	14392
185	5	200	33	N,1734	30549	11.7843	6	6563
Visit end				N,860	30282	29.7206	15	359
186	5	200	33	R,6844	Visit end	Visit end	Visit end	3875
187	5	200	33	N,1453	16	15000	4	5187
188	5	200	33	N,2906	29626	26.3282	13	5078
189	5	200	33	N,547	62847	16.2299	17	7422
190	5	200	33	N,390	47315	10.1448	8	187
191	5	200	33	N,109	37611	3.19056	2	375
192	5	200	33	N,750	30001	15.9995	8	3828
193	5	200	33	R,11109	29704	20.1993	10	14282
Visit end				N,641	35861	26.77	16	234
194	5	200	33	N,219	Visit end	Visit end	Visit end	3063
195	5	200	33	N,563	16	3750	1	5359
196	5	200	33	N,361	30486	5.90435	3	797
197	5	200	33	N,2781	44737	8.04703	6	688
198	5	200	33	R,7048	29908	10.0308	5	4719
199	5	200	33	N,1250	36829	9.77491	6	312
200	5	200	33	N,1188	30720	9.76562	5	Visit end
Visit end				N,281	39204	6.12182	4	2656
201	5	200	33	N,844	34970	18.8733	11	5718
202	5	200	33	N,672	29688	22.2312	11	13908
203	5	200	33	N,344	Visit end	Visit end	Visit end	10312
204	5	200	33	R,7282	32	3750	2	5625
205	5	200	33	N,859	29673	10.1102	5	6079
206	5	200	33	N,797	45158	17.2727	13	30831
207	5	200	33	N,328	29659	22.2529	11	4750
208	5	200	33	N,203	29767	34.2661	17	171
Visit end				Visit end	41908	12.8854	9	46956
209	5	200	33	R,6189	33829	30.1516	17	5422
210	5	200	33	N,688	31157	26.9602	14	359
211	5	200	33	N,828	Fin Bloc	Fin Bloc	Fin Bloc	4938
212	5	200	33	N,328	Fin Bloc	Fin Bloc	Fin Bloc	6890
213	5	200	33	R,8579	Visit end	Visit end	Visit end	5000
214	5	200	2	N,1141	31	1935.48	1	18830
215	5	200	33	N,359	391	153.453	1	484
216	5	200	33	R,14563	343	174.927	1	4641
217	5	200	33	N,563	484	123.967	1	187
Visit end				N,516	4798	12.5052	1	14970
218	5	200	33	R,6391	625	96	1	2704
219	5	200	33	N,109	187	320.856	1	4501
220	5	200	33	N,328	203	295.567	1	3641
221	5	200	33	N,3142	312	192.308	1	Visit end
222	5	200	33	N,1141	4063	14.7674	1	2797
223	5	200	33	N,344	187	320.856	1	16157
224	5	200	33	R,7875	4047	14.8258	1	266
225	5	200	33	N,672	109	550.459	1	5266
Fin Bloc				N,125	437	137.3	1	12563
Fin Bloc				N,250	11625	5.16129	1	593
Visit end				N,843	297	202.02	1	4735
226	1	1	1	N,265	782	76.7263	1	391
227	1	1	1	R,8000	578	103.806	1	13501
228	1	1	1	N,937	610	98.3607	1	4687
229	1	1	1	Visit end	329	182.371	1	4892
230	1	1	1	R,7047	438	136.986	1	15329
231	1	1	1	N,531	9517	6.30451	1	4047
232	1	1	1	N,625	359	167.131	1	172
233	1	1	1	N,312	360	166.667	1	891
234	1	1	1	N,938	984	60.9756	1	672
235	1	1	1	R,6892	6407	9.36476	1	21110
236	1	1	1	N,1125	922	65.0759	1	765
237	1	1	1	N,593	4109	14.6021	1	548
238	1	1	1	N,219	250	240	1	4610
239	1	1	1	N,4125	328	182.927	1	5172
240	1	1	1	R,7578	14235	4.21496	1	375
241	1	1	1	N,1266	219	273.973	1	12657
242	1	1	1	N,781	281	213.523	1	343
243	1	1	1	N,406	11625	5.16129	1	781
244	1	1	1	N,359	281	213.523	1	4126
245	1	1	1	N,406	453	132.45	1	8484
246	1	1	1	N,469	453	132.45	1	4984
247	1	1	1	R,6563	1938	30.9598	1	454
248	1	1	1	N,1766	8734	6.8697	1	484
249	1	1	1	N,1312	625	96	1	6142
250	1	1	0	N,312	34891	1.71964	1	359
251	1	1	1	N,188	437	137.3	1	16735
252	1	1	1	N,109	2469	24.3013	1	4906
253	1	1	1	N,438	4844	12.3865	1	4751
254	1	1	1	N,329	1062	56.4972	1	3938
255	1	1	1	R,8328	12048	4.98008	1	94
256	1	1	1	N,1047	172	348.837	1	20032
257	1	1	1	N,922	500	120	1	218
258	1	1	1	N,250	3297	18.1984	1	656
259	1	1	1	N,234	891	67.3401	1	656
260	1	1	1	N,625	38158	1.57241	1	12861
261	1	1	1	N,453	828	72.4638	1	9828
262	1	1	1	N,235	454	132.159	1	265
263	1	1	1	R,6595	4687	12.8014	1	421
264	1	1	1	N,563	203	295.567	1	516
265	1	1	1	N,1468	156	384.615	1	Visit end
266	1	1	1	N,484	12156	4.93583	1	3860
267	1	1	1	N,656	219	273.973	1	5406
268	1	1	1	R,6205	344	174.419	1	17767
269	1	1	1	N,891	578	103.806	1	23908
270	1	1	1	N,1766	484	123.967	1	3578
271	1	1	1	N,531	20954	2.86342	1	4391
272	1	1	1	N,484	266	225.564	1	7610
273	1	1	1	N,595	297	202.02	1	234
274	1	1	1	N,454	453	132.45	1	13938
275	1	1	1	R,6344	703	85.3485	1	5125
276	1	1	1	N,1312	1047	57.3066	1	281
277	1	1	1	Visit end	797	75.2823	1	22220
278	1	1	1	R,5656	516	116.279	1	3172
279	1	1	1	N,1141	1078	55.6586	1	3673
280	1	1	0	N,203	17250	3.47826	1	61972
281	1	1	1	N,1218	203	295.567	1	8219
282	1	1	1	R,7579	156	384.615	1	4564
283	1	1	1	N,1578	375	160	1	140
284	1	1	1	N,609	6719	8.9299	1	12782
285	1	1	1	N,1110	172	348.837	1	4797
286	1	1	1	N,781	4281	14.0154	1	6204
287	1	1	1	R,7017	546	109.89	1	36846
288	1	1	1	N,109	4234	14.171	1	4861
289	1	1	0	N,1422	453	132.45	1	3907
290	1	1	1	N,375	5923	10.13	1	469
291	1	1	1	R,4890	235	255.319	1	21298
292	1	1	1	N,1297	18047	3.32465	1	4563
293	1	1	1	R,5281	172	348.837	1	1047
294	1	1	1	N,109	594	101.01	1	3172
295	1	1	1	N,125	422	142.18	1	3813
296	1	1	1	N,406	547	109.689	1	313
297	1	1	1	N,1359	891	67.3401	1	312
298	1	1	1	R,5891	703	85.3485	1	6296
299	1	1	1	N,93	703	85.3485	1	485
300	1	1	1	R,6203	157	382.166	1	5171
301	1	1	1	N,796	3765	15.9363	1	453
302	1	1	1	N,187	8345	7.18993	1	656
303	1	1	1	N,250	437	137.3	1	Visit end
304	1	1	1	R,5453	7563	7.93336	1	2812
305	1	1	1	N,94	422	142.18	1	2953
306	1	1	1	N,359	72266	0.830266	1	17314
307	1	1	1	N,672	172	348.837	1	12126
308	1	1	1	N,296	391	153.453	1	13704
309	1	1	1	N,125	297	202.02	1	18454
310	1	1	1	N,329	922	65.0759	1	3312
311	1	1	1	N,751	4266	14.0647	1	3906
312	1	1	1	N,219	140	428.571	1	11110
313	1	1	1	N,1079	3531	16.9924	1	328
314	1	1	1	R,9078	437	137.3	1	3328
315	1	1	1	N,1469	10672	5.62219	1	297
316	1	1	1	Visit end	281	213.523	1	375
317	1	1	1	R,6658	391	153.453	1	25000
318	1	1	1	N,2172	938	63.9659	1	4063
319	1	1	1	N,156	265	226.415	1	4078
320	1	1	1	N,797	3828	15.674	1	266
321	1	1	1	R,5453	500	120	1	30954
322	1	1	1	N,453				4250
323	1	1	1	R,7141				5422
324	1	1	1	N,641				6266
325	1	1	1	N,875				141
326	1	1	1	N,1141				563
327	1	1	1	N,235				7562
328	1	1	1	N,343				218
329	1	1	1	N,203				328
330	1	1	1	N,204				203
331	1	1	1	R,6501				7736
332	1	1	1	N,109				781
333	1	1	1	N,188				485
334	1	1	1	N,156				4875
335	1	1	1	R,6798				3546
336	1	1	1	N,844				1047
337	1	1	1	N,141				4016
				N,140				Visit end
				N,484				3390
				N,172				4141
				N,438				6937
				N,547				922
				N,563				14017
				N,531				9517
				R,8797				17798
				N,531				641
				N,485				531
				N,172				3046
				N,610				563
				N,515				11094
				N,453				688
				Visit end				125
				R,6689				375
				N,1219				15938
				N,375				8704
				N,641				11328
				N,421				2500
				R,6547				469
				N,468				36456
				N,1406				3953
				R,7047				24533
				N,1188				125
				N,141				453
				N,672				12487
				N,797				3703
				N,406				266
				N,484				407
				N,360				359
				R,7500				7828
				N,469				469
				N,625				625
				N,281				5282
				N,266				10860
				R,6500				531
				N,109				391
				N,610				8468
				N,406				296
				R,6203				297
				N,515				18251
				N,547				703
				N,281				3875
				N,282				21485
				N,375				719
				N,531				2578
				N,719				Visit end
				N,281				2500
				R,6157				10593
				N,1250				6251
				N,328				485
				N,344				391
				N,829				359
				N,266				25204
				N,298				19532
				R,9422				125
				N,579				453
				N,547				4267
				N,1469				218
				N,312				11877
				R,12579				4547
				Visit end				265
				R,6704				11486
				N,157				140
				N,1344				219
				N,578				375
				N,437				1078
				N,250				109
				N,328				4437
				R,10641				235
				N,188				313
				N,437				422
				N,1125				10314
				N,219				1235
				N,157				4125
				R,6703				500
				N,156				26923
				N,125				10923
				N,344				14939
				N,422				219
				N,312				640
				N,219				532
				N,235				4453
				N,375				5595
				N,125				24798
				N,156				5578
				N,328				15173
				N,296				125
				R,6015				406
				N,4329				282
				N,141				7189
				N,265				609
				R,7516				9486
				N,1421				281
				N,531				328
				N,516				375
				N,453				484
				R,265				9407
				N,5547				172
				N,547				297
				R,6109				641
				N,609				3188
				N,782				140
				N,375				1235
				N,812				4719
				N,296				421
				R,6078				4656
				N,922				265
				N,172				187
				N,281				391
				N,344				454
				N,219				14688
				N,734				485
				N,687				6516
				N,344				Visit end
				N,187				5828
				N,281				6579
				N,281				704
				R,6876				7610
				N,1500				250
				N,625				6406
				N,532				5845
				N,141				14359
				N,313				4861
				N,219				203
				N,218				12485
				N,203				547
				R,7110				8671
				N,718				297
				N,688				328
				Visit end				5954
				R,9611				406
				N,2000				5844
				N,187				156
				N,390				125
				N,1343				719
				N,547				5672
				R,6251				422
				N,969				438
				N,1656				890
				N,187				4781
				N,172				141
				R,6563				172
				N,1313				13845
				N,141				156
				N,234				141
				N,250				6172
				N,187				18282
				N,4189				313
				N,234				406
				N,406				2859
				N,672				532
				R,12017				17579
				N,453				4329
				N,343				141
				N,219				390
				N,469				546
				N,203				5672
				N,344				Visit end
				N,484				2297
				N,359				3343
				N,375				5407
				R,6751				6015
				N,687				8376
				N,1547				6736
				N,406				5297
				N,360				296
				R,6281				10079
				N,906				656
				N,3422				563
				N,906				1000
				N,344				6641
				N,610				1281
				R,8316				251
				N,1500				1469
				Visit end				468
				R,5126				859
				N,688				17095
				N,563				8313
				N,1266				203
				N,4485				453
				R,11843				7329
				N,1875				391
				N,547				375
				N,985				516
				N,2719				9267
				N,828				125
				R,6375				140
				N,765				3282
				N,922				18438
				N,359				234
				N,297				484
				N,1391				360
				N,657				2735
				N,328				1844
				R,6219				531
				N,141				3844
				N,109				203
				N,360				328
				N,140				3703
				N,359				344
				N,344				391
				N,312				422
				N,453				765
				N,422				562
				R,7751				156
				N,125				11548
				N,922				5422
				N,1235				5501
				N,406				359
				N,359				30767
				N,1515				1453
				R,8126				5235
				N,1672				532
				N,156				172
				N,578				3578
				N,172				453
				N,610				2625
				N,640				906
				N,640				2594
				N,736				7720
				N,3391				42330
				N,516				Visit end
				N,313				1266
				R,8062				4609
				N,1781				406
				N,594				562
				N,250				8267
				R,5375				609
				N,1000				375
				N,1250				10641
				N,375				7219
				N,359				219
				N,938				13829
				N,640				109
				N,563				219
				N,359				218
				N,453				1094
				R,5969				2750
				R,5375				4687
				Visit end				219
				R,9500				14782
				N,2391				234
				N,313				157
				N,422				453
				N,531				328
				N,2266				625
				N,1094				641
				N,437				6828
				R,7985				3376
				N,672				468
				N,312				5500
				N,1532				297
				N,1078				12142
				N,469				10548
				N,282				3109
				N,203				11235
				R,6657				188
				N,844				360
				N,312				406
				N,766				4063
				N,328				2782
				N,812				328
				N,360				640
				N,375				843
				N,312				6344
				N,250				641
				R,8721				16470
				N,172				969
				N,1032				4328
				N,781				218
				N,984				406
				N,4703				1984
				R,9735				2704
				N,719				9000
				N,640				4766
				N,281				688
				N,282				8063
				N,234				375
				N,4765				437
				N,109				6563
				N,563				469
				R,188				282
				N,4079				610
				N,3219				2125
				N,984				532
				R,6640				21830
				N,3766				5656
				N,1266				203
				N,766				4877
				N,642				313
				N,609				406
				N,6219				4032
				R,7407				375
				N,125				407
				N,312				6610
				N,656				141
				N,766				250
				N,734				953
				N,422				1000
				N,718				7141
				N,250				6329
				N,1109				250
				N,828				390
				R,218				203
				N,4438				12001
				R,266				Visit end
				N,8422				3063
				N,140				23861
				N,172				422
				N,766				3968
				N,187				5048
				N,172				3625
				N,171				484
				N,578				13063
				N,312				140
				N,579				297
				R,235				5156
				N,5406				4859
				N,2281				204
				N,437				9017
				N,407				110
				N,235				657
				N,218				422
				R,6907				500
				Visit end				844
				R,6078				750
				N,1562				312
				N,1735				906
				R,7423				5484
				N,141				204
				N,531				359
				N,141				234
				N,438				5203
				N,313				203
				N,406				329
				N,282				14704
				R,9250				141
				N,156				1532
				N,1047				1907
				N,328				547
				N,343				625
				N,359				7875
				N,250				4126
				N,281				13532
				N,265				94
				N,329				438
				N,266				391
				N,250				141
				N,203				969
				N,250				1094
				N,328				5750
				R,11267				4719
				N,125				406
				N,281				485
				N,250				516
				N,1766				578
				N,234				4734
				N,468				188
				N,312				672
				N,281				7641
				N,391				109
				R,6187				281
				N,828				2125
				N,359				234
				N,859				453
				N,218				19564
				N,422				140
				N,312				188
				N,390				297
				N,12626				4720
				R,7579				328
				N,141				4062
				N,234				235
				N,421				688
				N,281				6656
				N,235				250
				N,203				312
				N,187				609
				N,469				Visit end
				N,375				9110
				N,750				8157
				N,4189				7282
				R,250				391
				N,4813				2219
				N,2515				4251
				N,844				281
				N,281				421
				N,297				12609
				R,7312				219
				N,94				21720
				N,1000				610
				N,125				500
				N,187				6656
				N,234				437
				N,110				687
				N,203				4438
				N,438				375
				N,1642				15328
				Visit end				8907
				R,6219				438
				N,859				438
				N,1984				265
				N,1375				4203
				N,375				21064
				R,6718				3563
				N,219				609
				N,204				5000
				N,235				812
				N,1141				12469
				N,1140				5189
				R,6907				359
				N,1515				4593
				N,2516				5000
				N,719				391
				N,766				391
				N,610				5671
				N,328				250
				N,860				157
				R,6219				360
				N,437				25063
				N,156				11594
				N,203				1171
				N,219				703
				N,1797				656
				R,8859				11688
				N,110				109
				N,328				360
				N,266				4172
				N,1047				1109
				N,1031				13298
				R,6969				421
				N,219				4562
				N,1922				250
				N,219				515
				N,219				235
				N,188				1750
				N,157				265
				N,468				24267
				N,265				4313
				N,984				5531
				R,5470				359
				N,141				406
				N,157				406
				N,344				Visit end
				N,625				4844
				N,344				3532
				N,547				515
				N,203				7813
				R,6797				328
				N,937				531
				N,907				469
				N,282				375
				N,1031				486
				N,485				4344
				N,250				296
				N,234				812
				N,688				3578
				N,500				7203
				R,8391				469
				N,1953				375
				N,407				3875
				N,219				328
				N,266				360
				N,203				390
				Visit end				10578
				R,5469				391
				N,406				438
				N,266				532
				N,188				13657
				N,313				3516
				N,266				4390
				N,281				344
				N,281				9579
				N,281				141
				N,265				157
				N,767				641
				N,329				250
				N,250				5141
				R,7750				250
				N,735				12642
				N,172				5937
				N,282				3891
				N,187				282
				N,203				4204
				N,250				172
				N,344				438
				N,422				907
				N,312				1500
				N,468				969
				N,281				27392
				R,12032				5953
				N,141				5078
				N,688				672
				N,281				11485
				N,640				172
				N,531				343
				N,484				360
				N,453				703
				N,218				17735
				N,750				484
				N,359				390
				R,6094				16642
				N,516				31330
				N,93				Visit end
				N,140				6234
				N,172				4204
				N,203				17125
				N,140				9095
				N,890				4970
				N,578				422
				N,531				422
				R,7767				5140
				N,140				187
				N,157				422
				N,3890				547
				N,235				578
				N,297				10218
				N,250				187
				N,328				312
				R,8521				329
				N,656				641
				N,204				781
				N,172				5469
				R,5860				875
				R,7594				516
				Visit end				22282
				R,5313				360
				N,906				1015
				N,438				5047
				N,1375				625
				R,12734				516
				N,437				2875
				N,688				125
				N,281				7859
				N,407				250
				N,266				265
				N,281				392
				N,250				375
				N,219				531
				N,1110				422
				N,938				9656
				N,375				719
				N,297				5860
				R,9828				875
				N,1594				2360
				N,250				8500
				N,562				3579
				N,297				4140
				R,6609				375
				N,1751				469
				N,391				4594
				N,140				281
				N,469				297
				N,234				422
				N,235				8000
				N,203				266
				N,469				313
				N,422				4640
				N,375				109
				N,297				125
				N,531				500
				N,438				500
				N,547				703
				R,6937				2969
				N,2766				422
				N,313				Visit end
				N,296				4173
				N,203				4359
				N,5078				266
				R,7110				344
				N,203				609
				N,141				375
				N,640				10125
				N,141				157
				N,250				250
				N,235				422
				N,281				359
				N,922				797
				N,281				1235
				N,250				500
				N,766				4265
				N,328				6189
				N,344				141
				N,469				516
				R,10438				203
				N,469				250
				N,140				625
				N,282				719
				Visit end				344
				R,14454				5750
				N,1578				250
				N,219				312
				N,343				313
				N,313				470
				N,344				531
				N,203				34360
				N,390				5141
				N,422				328
				N,656				5250
				N,984				406
				N,282				688
				N,421				7828
				R,8141				594
				N,1657				17626
				N,375				5875
				N,578				30111
				N,265				4219
				N,500				3438
				N,531				6032
				N,375				3750
				N,297				812
				N,265				406
				N,266				500
				N,453				5485
				N,344				4812
				N,375				2235
				N,234				1000
				N,328				750
				N,266				4814
				R,6625				250
				N,203				407
				N,813				375
				N,454				640
				N,234				11422
				N,203				7407
				N,6875				187
				N,672				656
				R,9250				563
				N,1625				8250
				R,5547				390
				N,1187				360
				N,421				625
				N,922				281
				N,125				547
				N,1517				2984
				N,781				188
				N,406				391
				R,6672				437
				N,125				329
				N,359				7204
				N,859				Visit end
				N,250				547
				N,109				2921
				N,234				19251
				N,531				9376
				N,172				11015
				N,360				234
				R,6172				438
				N,219				4829
				N,297				15188
				N,156				1110
				N,437				547
				N,407				3078
				N,375				313
				N,359				20141
				N,344				3985
				N,266				4906
				N,359				407
				N,500				1047
				N,359				734
				N,375				23469
				N,328				21141
				N,265				125
				R,6828				187
				Visit end				2438
				R,7546				4078
				N,7532				265
				N,235				7500
				R,5203				235
				N,1047				25235
				N,657				5844
				N,406				9063
				N,453				218
				N,1078				594
				R,4421				188
				N,3438				438
				N,922				8829
				N,156				281
				N,203				625
				R,8547				625
				N,781				5453
				N,125				17313
				N,640				94
				N,235				375
				N,500				297
				R,7063				359
				N,812				1891
				N,392				266
				N,375				297
				N,1172				4781
				R,125				140
				N,4907				250
				N,515				937
				N,547				Visit end
				R,7578				5141
				N,109				438
				N,172				11563
				N,344				7844
				N,312				437
				N,187				906
				N,187				3031
				N,438				313
				N,360				469
				N,484				4172
				N,219				235
				R,7672				234
				N,469				4079
				N,359				453
				N,484				94
				N,438				547
				N,328				578
				N,406				22485
				N,281				4782
				N,250				15876
				N,141				234
				N,469				391
				R,7141				297
				N,3219				625
				Visit end				578
				R,8516				656
				N,453				407
				N,843				266
				N,2000				2048
				N,954				8062
				R,9016				218
				N,1625				656
				N,375				4469
				N,203				250
				N,921				250
				N,500				406
				N,375				485
				N,578				390
				N,1000				5610
				N,391				156
				N,281				454
				N,750				109
				N,563				437
				R,8312				593
				N,125				359
				N,625				454
				N,422				563
				N,453				672
				N,328				3734
				N,390				282
				N,282				500
				N,312				6610
				N,281				204
				N,281				547
				R,10531				17829
				N,454				3469
				N,282				4001
				N,406				312
				N,453				4437
				N,297				234
				N,250				407
				N,469				5000
				N,360				187
				N,1406				156
				N,172				453
				N,437				204
				N,250				266
				N,172				485
				N,360				407
				N,313				531
				N,328				406
				R,7046				5391
				N,5672				360
				N,1781				3828
				N,250				281
				N,218				359
				N,594	5141			6953
				N,578	906			125
				N,1296	4782			156
				N,578	8062			344
				R,9609	563			1234
				N,1437	3469			344
				N,235	360			391
				N,188				3187
				N,1141				485
				N,1109				5204
				N,297				Fin Bloc
				N,234				Fin Bloc
				N,282				Visit end
				N,297				391
				N,312				343
				N,171				484
				N,328				4798
				N,421				625
				N,406				187
				N,391				203
				N,234				312
				R,6032				4063
				N,1265				187
				N,219				4047
				N,204				109
				N,219				437
				N,312				11625
				N,266				297
				N,297				782
				N,250				578
				N,906				610
				N,1094				329
				N,1359				438
				N,1172				9517
				N,328				359
				R,7109				360
				Fin Bloc				984
				Fin Bloc				6407
				Visit end				922
				R,578				4109
				R,375				250
				R,485				328
				R,375				14235
				R,719				219
				R,406				281
				R,360				11625
				R,266				281
				R,359				453
				R,375				453
				R,313				1938
				R,1031				8734
				R,235				625
				R,516				34891
				R,875				437
				R,312				2469
				R,843				4844
				R,297				1062
				R,218				12048
				R,312				172
				R,359				500
				R,281				3297
				R,453				891
				R,328				38158
				R,578				828
				R,1078				454
				R,359				4687
				R,750				203
				R,375				156
				R,250				12156
				R,312				219
				R,454				344
				R,297				578
				R,344				484
				R,297				20954
				R,266				266
				R,187				297
				R,703				453
				R,657				703
				R,250				1047
				R,1016				797
				R,375				516
				R,578				1078
				R,313				17250
				R,266				203
				R,187				156
				R,266				375
				R,390				6719
				R,547				172
				R,468				4281
				R,578				546
				R,265				4234
				R,203				453
				R,250				5923
				R,110				235
				R,250				18047
				R,219				172
				R,265				594
				R,141				422
				R,219				547
				R,219				891
				R,234				703
				R,297				703
				R,93				157
				R,282				3765
				R,140				8345
				R,188				437
				R,281				7563
				R,11000				422
				R,1547				72266
				R,469				172
				R,782				391
				R,609				297
				R,1422				922
				R,625				4266
				R,281				140
				R,735				3531
				R,235				437
				R,719				10672
				R,703				281
				R,328				391
				R,843				938
				R,469				265
				R,250				3828
				R,312				500
				R,250
				R,406
				R,328
				R,281
				R,375
				R,2250
				R,453
				R,719
				R,344
				R,609
				R,344
				R,297
				R,312
				R,359
				R,547
				R,266
				R,407
				R,516
				R,313
				R,234
				R,235
				R,312
				R,531
				R,375
				R,219
				R,578
				R,266

## Sheet: B8
Essai	Goutte	Intervalle	Quantité consommée	Response Length	Inter Reinforcement Interval	Inter Reinforcement Rate	Inter Reinforcement Response	IRT	Load Size	Reinforcers Per Visit	Resp P Visit	Interval Inter-Visit	Visit Length	Response Rate Per Visit		Notes:
2	5	200	32	R,22189	781	76.8246	1	781	297	10	10	600461	127522	4.70507		finished
3	5	200	33	R,10673	1125	53.3333	1	1125	330	10	10	662420	128257	4.67811
4	5	200	1	R,172	266	225.564	1	266	264	8	8	551691	97114	4.94264
5	5	200	33	R,14546	625	96	1	625	330	10	10	508225	120928	4.96163
6	5	200	33	R,10939	813	73.8007	1	797	307	10	10	573322	106707	5.62287
7	5	200	33	R,12781	1438	41.7246	1	1438	Fin Bloc	Fin Bloc	Fin Bloc	Fin Bloc	Fin Bloc	Fin BLoc
8	5	200	33	R,9954	750	80	1	750	Fin Bloc	Fin Bloc	Fin Bloc	Fin Bloc	Fin Bloc	Fin BLoc
9	5	200	33	R,11906	234	256.41	1	234	297	9	9	631184	104131	5.18578
10	5	200	33	R,7220	15579	3.85134	1	15579	264	8	62	463004	431066	8.62977
11	5	200	33	R,5547	Visit end	Visit end	Visit end	Visit end	231	7	38	417251	332266	6.86197
Visit end				Visit end	718	83.5655	1	718	264	8	33	410441	367205	5.39208
12	5	200	33	R,23173	172	348.837	1	172	297	9	30	427297	454207	3.96295
13	5	200	33	R,7970	875	68.5714	1	875	231	7	22	436751	352079	3.74916
14	5	200	33	R,17142	578	103.806	1	578	264	8	26	458921	390673	3.99311
15	5	200	33	R,13376	625	96	1	625	297	9	22	452811	378716	3.48546
16	5	200	33	R,9578	422	142.18	1	422	231	7	19	396622	328967	3.46539
17	5	200	33	R,8751	844	71.09	1	844	264	8	25	487999	352965	4.24971
18	5	200	33	R,9609	407	147.42	1	407	264	8	23	403996	357811	3.85678
19	5	200	33	R,13235	375	160	1	375	231	7	18	439778	317745	3.39895
20	5	200	33	R,11656	Visit end	Visit end	Visit end	Visit end	264	8	19	370545	302370	3.77022
21	5	200	33	R,8751	141	425.532	1	141	264	8	19	388417	307574	3.70643
Visit end				Visit end	469	127.932	1	469	231	7	18	446684	266898	4.04649
22	5	200	33	R,21766	359	167.131	1	359	297	9	22	417090	346609	3.80833
23	5	200	33	R,9766	141	425.532	1	141	264	8	21	425027	325385	3.87234
24	5	200	33	R,15267	375	160	1	375	231	7	22	361858	261335	5.05099
25	5	200	33	R,11031	282	212.766	1	282	292	9	26	482341	342432	4.55565
26	5	200	33	R,13392	235	255.319	1	235	229	7	21	445792	285556	4.41244
27	5	200	33	R,9390	Visit end	Visit end	Visit end	Visit end	Fin Bloc	Fin Bloc	Fin Bloc	Fin Bloc	Fin Bloc	Fin BLoc
28	5	200	33	R,8797	1265	47.4308	1	1265	Fin Bloc	Fin Bloc	Fin Bloc	Fin Bloc	Fin Bloc	Fin BLoc
29	5	200	33	R,5703	250	240	1	250	231	7	14	382475	272964	3.07733
Visit end				Visit end	671	89.4188	1	671	2927	89	89		578566	9.22972
30	5	200	33	R,18908	532	112.782	1	532
31	5	200	33	R,8360	219	273.973	1	219
32	5	200	33	R,15251	328	182.927	1	328
33	5	200	33	R,9501	734	81.7439	1	734
34	5	200	33	R,10015	390	153.846	1	390
35	5	200	33	R,13142	3953	15.1783	1	3953
36	5	200	33	R,10484	Visit end	Visit end	Visit end	Visit end
37	5	200	33	R,11486	469	127.932	1	469
38	5	200	33	R,8861	172	348.837	1	172
39	5	200	33	R,6578	657	91.3242	1	657
Visit end				Visit end	547	109.689	1	547
40	5	200	33	R,18891	172	348.837	1	172
41	5	200	33	R,9672	469	127.932	1	469
42	5	200	33	R,10094	390	153.846	1	390
43	5	200	33	R,9312	250	240	1	250
44	5	200	33	R,12392	281	213.523	1	281
45	5	200	33	R,11421	Visit end	Visit end	Visit end	Visit end
46	5	200	33	R,14611	109	550.459	1	109
47	5	200	33	R,10922	515	116.505	1	515
48	5	200	33	R,5438	328	182.927	1	328
49	5	200	10	R,547	375	160	1	375
Visit end				Visit end	312	192.308	1	312
50	5	200	33	R,22876	265	226.415	1	265
51	5	200	33	R,9564	500	120	1	500
52	5	200	33	R,11016	6843	8.76808	1	6843
53	5	200	33	R,10736	Fin Bloc	Fin Bloc	Fin Bloc	Fin Bloc
54	5	200	33	R,9485	Fin Bloc	Fin Bloc	Fin Bloc	Fin Bloc
55	5	200	33	R,7235	Visit end	Visit end	Visit end	Visit end
56	5	200	33	R,9235	35705	15.1239	9	265
57	5	200	33	R,9173	33393	14.3743	8	578
58	5	200	33	R,5564	33626	17.8433	10	750
Fin Bloc				Fin Bloc	98660	5.47334	9	9892
Fin Bloc				Fin Bloc	43643	9.62354	7	547
Visit end				Visit end	37112	11.3171	7	235
59	5	200	33	R,21439	58799	8.1634	8	6484
60	5	200	33	N,2454	Visit end	Visit end	Visit end	406
61	5	200	33	N,859	29566	10.1468	5	8156
62	5	200	33	N,1031	33563	12.5138	7	485
63	5	200	33	N,1438	80895	2.96681	4	94
64	5	200	33	N,922	33423	8.97585	5	578
65	5	200	33	N,437	50237	9.55471	8	4203
66	5	200	33	N,782	34891	12.0375	7	10453
Visit end				N,469	Visit end	Visit end	Visit end	359
67	5	200	33	R,5859	44986	8.00249	6	204
68	5	200	33	N,1218	45408	6.60677	5	9454
69	5	200	33	N,2579	30720	5.85938	3	360
70	5	200	33	N,704	30267	7.92943	4	422
71	5	200	33	N,515	63973	4.68948	5	235
72	5	200	33	N,1485	31003	7.74119	4	875
73	5	200	33	N,281	33813	5.3234	3	125
Visit end				N,781	Visit end	Visit end	Visit end	2594
74	5	200	33	R,6062	38784	4.64109	3	12078
75	5	200	33	N,2750	61862	0.969901	1	344
76	5	200	33	N,1843	44846	6.68956	5	313
77	5	200	33	N,469	44236	5.42545	4	6859
78	5	200	33	N,765	52362	4.58348	4	250
79	5	200	33	N,281	36407	6.59214	4	125
80	5	200	33	N,782	33844	5.31852	3	125
81	5	200	33	N,875	48018	4.99813	4	438
Visit end				N,1297	Visit end	Visit end	Visit end	9047
82	5	200	33	N,359	32235	5.58399	3	344
83	5	200	33	R,7595	51143	4.69272	4	6125
84	5	200	33	N,1547	71253	1.68414	2	187
85	5	200	33	N,625	50252	3.58195	3	73128
86	5	200	33	N,2328	36455	4.93759	3	141
87	5	200	33	N,796	39519	6.07303	4	421
88	5	200	33	N,1689	Visit end	Visit end	Visit end	328
89	5	200	33	N,1140	45080	3.9929	3	219
90	5	200	33	N,641	35063	3.42241	2	3406
Visit end				N,125	33127	5.43363	3	8533
91	5	200	33	R,8719	41143	8.74997	6	24501
92	5	200	33	N,922	54486	2.2024	2	344
93	5	200	33	N,1860	58346	4.11339	4	703
94	5	200	33	N,1375	42813	7.00722	5	360
95	5	200	33	N,672	Visit end	Visit end	Visit end	187
96	5	200	33	N,640	32736	7.33138	4	13033
97	5	200	33	N,625	34516	3.47665	2	7282
Visit end				R,6843	56205	4.27008	4	8172
98	5	200	33	N,2188	45704	2.62559	2	156
99	5	200	33	N,1187	31955	1.87764	1	203
100	5	200	33	N,1609	33485	3.58369	2	125
101	5	200	33	N,438	29829	4.02293	2	4360
102	5	200	33	N,906	41157	5.83133	4	93
103	5	200	33	N,703	Visit end	Visit end	Visit end	265
104	5	200	33	R,6704	56174	4.27244	4	10439
105	5	200	33	N,1375	35424	5.0813	3	35705
Visit end				N,610	36314	4.95677	3	703
106	5	200	33	N,640	36407	1.64803	1	5062
107	5	200	33	N,1500	43736	4.1156	3	5656
108	5	200	33	N,1938	43846	4.10528	3	Visit end
109	5	200	33	N,375	Visit end	Visit end	Visit end	172
110	5	200	33	N,1015	38251	4.70576	3	203
111	5	200	33	R,12266	58282	3.08843	3	2406
112	5	200	33	N,938	34079	8.80308	5	7610
113	5	200	33	N,1391	33595	7.14392	4	16002
114	5	200	33	N,891	32814	9.14244	5	187
Visit end				Visit end	60597	1.9803	2	141
115	5	200	33	R,9438	32626	3.67805	2	578
116	5	200	33	N,1125	Visit end	Visit end	Visit end	234
117	5	200	33	N,500	32626	5.51707	3	5344
118	5	200	33	N,782	36329	6.60629	4	8579
119	5	200	33	N,766	39470	4.56043	3	12313
120	5	200	33	R,9297	47235	3.81073	3	266
121	5	200	33	N,1125	65613	2.74336	3	4922
Visit end				N,1047	33830	3.54715	2	9141
122	5	200	33	N,859	40345	4.46152	3	62925
123	5	200	33	N,391	Visit end	Visit end	Visit end	8703
124	5	200	33	N,1984	38017	6.31297	4	7703
125	5	200	33	N,781	35782	3.35364	2	7673
126	5	200	33	R,11813	37876	3.16823	2	109
127	5	200	33	N,1548	42018	4.28388	3	6172
128	5	200	33	N,953	47564	3.78437	3	188
129	5	200	33	N,1140	39657	3.02595	2	360
Visit end				R,10031	Visit end	Visit end	Visit end	172
130	5	200	33	N,969	31065	3.86287	2	3016
131	5	200	33	N,344	36392	4.94614	3	5860
132	5	200	33	N,1469	32361	3.70817	2	7892
133	5	200	33	N,281	36563	6.56401	4	187
134	5	200	33	R,8079	32095	5.60835	3	23032
135	5	200	33	N,1937	37376	3.21062	2	156
136	5	200	33	N,2109	38283	3.13455	2	500
137	5	200	33	N,1578	Visit end	Visit end	Visit end	625
Visit end				N,1796	15	4000	1	344
138	5	200	33	N,937	34814	3.44689	2	12095
139	5	200	33	N,875	35486	6.76323	4	8375
140	5	200	33	N,298	31128	3.85505	2	6593
141	5	200	33	R,8735	31393	3.82251	2	453
142	5	200	33	N,1188	30064	3.99148	2	Visit end
143	5	200	33	N,859	49158	3.66166	3	344
144	5	200	33	N,797	34704	3.45781	2	782
Visit end				N,1765	Visit end	Visit end	Visit end	4718
145	5	200	33	N,781	16	7500	2	7735
146	5	200	33	N,813	35048	5.13581	3	8376
147	5	200	33	R,9095	31267	3.83791	2	16968
148	5	200	33	N,2750	37032	4.86066	3	421
149	5	200	33	Visit end	34047	5.28681	3	218
150	5	200	33	R,10094	36329	4.95472	3	15782
151	5	200	33	N,1344	34955	5.14948	3	344
152	5	200	33	N,672	Visit end	Visit end	Visit end	24970
Visit end				N,1297	16	3750	1	469
153	5	200	33	N,1281	36721	4.90183	3	10705
154	5	200	33	N,1469	29817	4.02455	2	17453
155	5	200	33	R,8658	35110	5.12674	3	329
156	5	200	33	N,907	40548	4.43918	3	11078
157	5	200	33	N,657	30596	3.92208	2	5453
158	5	200	33	N,1359	34829	5.16811	3	9953
159	5	200	33	N,750	33829	3.54725	2	500
160	5	200	33	R,7703	35048	5.13581	3	250
Visit end				N,1093	Visit end	Visit end	Visit end	2954
161	5	200	33	N,1000	16	3750	1	6282
162	5	200	33	R,7719	32219	7.44902	4	49988
163	5	200	33	N,1109	32063	5.61395	3	703
164	5	200	33	N,1703	29813	4.02509	2	11985
165	5	200	33	N,642	35626	3.36833	2	750
166	5	200	33	R,7547	42188	2.84441	2	13752
167	5	200	33	N,1656	31283	5.75392	3	3125
Visit end				N,781	34548	3.47343	2	16548
168	5	200	33	N,922	Visit end	Visit end	Visit end	11234
169	5	200	33	N,640	16	11250	3	6656
170	5	200	33	R,9390	30266	1.98242	1	8220
171	5	200	33	N,1626	30423	5.91658	3	Visit end
172	5	200	33	N,1468	30688	9.77581	5	2751
173	5	200	33	N,719	52939	3.40014	3	16484
174	5	200	33	R,8813	31032	5.80046	3	15424
175	5	200	33	N,1718	33283	10.8163	6	61862
176	5	200	33	N,1188	Visit end	Visit end	Visit end	437
Visit end				R,9314	15	4000	1	5329
177	5	200	33	N,1984	31580	7.59975	4	313
178	5	200	33	N,937	37469	6.4053	4	10640
179	5	200	33	Visit end	30501	3.9343	2	24158
180	5	200	33	R,8031	43282	4.15877	3	172
181	5	200	33	N,813	36719	3.26806	2	3828
182	5	200	33	N,3312	33891	7.08153	4	12312
183	5	200	33	R,7860	31142	3.85332	2	24235
184	5	200	33	R,6625	30721	7.81225	4	110
Visit end				N,719	Visit end	Visit end	Visit end	21563
185	5	200	33	N,1625	16	3750	1	5250
186	5	200	33	N,344	31954	7.5108	4	22766
187	5	200	33	N,1281	35376	6.78426	4	344
188	5	200	33	R,5562	29767	4.03131	2	1485
189	5	200	33	N,734	33188	3.61576	2	13157
190	5	200	33	N,2064	40894	5.86883	4	18047
191	5	200	33	N,891	38502	4.67508	3	125
Visit end				R,8047	Visit end	Visit end	Visit end	3562
192	5	200	28	N,828	15	8000	2	28844
193	5	200	33	N,1141	36799	4.89144	3	845
194	5	200	33	N,704	29674	6.06592	3	5765
195	5	200	33	R,7157	39095	1.53472	1	3422
196	5	200	33	N,1390	39690	3.02343	2	34173
197	5	200	33	N,765	31611	1.89807	1	22407
198	5	200	33	N,1219	31110	5.78592	3	Visit end
199	5	200	33	R,10767	Fin Bloc	Fin Bloc	Fin Bloc	156
200	5	200	33	N,578	Fin Bloc	Fin Bloc	Fin Bloc	22220
Visit end				N,735	Visit end	Visit end	Visit end	8468
201	5	200	33	R,7344	16	3750	1	547
202	5	200	33	N,1297	2359	25.4345	1	3203
203	5	200	33	N,1047	3391	17.6939	1	7125
204	5	200	33	N,1469	3469	17.2961	1	37799
205	5	200	33	R,9313	3266	18.3711	1	3594
206	5	200	33	N,735	4812	12.4688	1	66002
207	5	200	31	Visit end	3938	15.2362	1	5454
Visit end				R,9281	4968	12.0773	1	12500
208	5	200	33	N,500	954	62.8931	1	30266
209	5	200	33	N,891	219	273.973	1	12892
210	5	200	33	R,7954	7000	8.57143	1	610
211	5	200	33	N,1000	172	348.837	1	20579
212	5	200	33	N,922	172	348.837	1	344
213	5	200	33	N,547	7984	7.51503	1	17579
214	5	200	33	R,7734	485	123.711	1	4299
Fin Bloc				N,1657	203	295.567	1	14516
Fin Bloc				R,7547	422	142.18	1	7094
Visit end				N,1157	328	182.927	1	297
215	5	200	33	N,875	6657	9.01307	1	Visit end
216	5	200	33	R,12501	937	64.0342	1	813
217	5	200	33	N,1640	344	174.419	1	20062
218	5	200	33	N,734	297	202.02	1	22548
219	5	200	33	R,7798	203	295.567	1	18250
220	5	200	99	N,1109	10563	5.6802	1	15876
221	5	200	59	N,797	265	226.415	1	15189
222	5	200	56	N,875	172	348.837	1	6750
223	5	200	383	R,8907	297	202.02	1	9032
224	5	200	21	N,1515	828	72.4638	1	3157
225	5	200	60	N,594	1611	37.2439	1	8234
226	5	200	27	Visit end	1484	40.4313	1	547
227	5	200	33	R,8484	6985	8.58984	1	7687
228	5	200	41	N,704	844	71.09	1	296
229	5	200	49	N,953	6922	8.66802	1	17001
230	5	200	11	R,12564	594	101.01	1	9672
231	5	200	20	N,937	203	295.567	1	44189
232	5	200	5	R,14032	3407	17.6108	1	266
233	5	200	46	N,1172	5844	10.2669	1	11609
234	5	200	79	N,984	1047	57.3066	1	15517
235	5	200	54	R,12344	10640	5.6391	1	27860
236	5	200	19	N,766	578	103.806	1	234
237	5	200	32	N,766	3032	19.7889	1	266
238	5	200	65	N,594	125	480	1	17455
239	5	200	19	N,1313	766	78.329	1	8703
240	5	200	19	N,782	1437	41.7537	1	11984
241	5	200	23	R,8360	6938	8.64803	1	Visit end
242	5	200	43	N,625	5297	11.3272	1	328
243	5	200	87	R,7376	687	87.3362	1	14454
244	5	200	58	N,1094	281	213.523	1	8484
245	5	200	45	N,359	609	98.5222	1	6751
246	5	200	17	N,1641	6750	8.88889	1	20376
247	5	200	28	R,9141	485	123.711	1	12734
248	5	200	40	N,625	6000	10	1	14204
249	5	200	43	N,1593	579	103.627	1	7437
250	5	200	79	N,406	8875	6.76056	1	344
251	5	200	40	N,1547	1890	31.746	1	32391
252	5	200	41	R,8314	594	101.01	1	26360
253	5	200	54	Visit end	2344	25.5973	1	16766
254	5	200	16	R,7281	563	106.572	1	31955
255	5	200	21	N,719	9516	6.30517	1	20829
256	5	200	15	N,953	6641	9.03478	1	11687
257	5	200	16	N,1047	703	85.3485	1	25361
258	5	200	61	R,6844	7688	7.80437	1	2765
259	5	200	10	N,1406	5796	10.352	1	5343
260	5	200	7	R,5297	5328	11.2613	1	6032
261	5	200	27	N,657	437	137.3	1	15423
262	5	200	2	N,703	14595	4.111	1	11813
263	5	200	7	N,469	359	167.131	1	Visit end
264	5	200	14	R,6205	13500	4.44444	1	4641
265	5	200	20	N,2578	5078	11.8157	1	2453
266	5	200	8	R,10297	9516	6.30517	1	6157
267	5	200	15	R,7562	20500	2.92683	1	39658
268	5	200	53	N,969	594	101.01	1	21377
269	5	200	9	R,11470	21828	2.74876	1	5891
270	5	200	14	N,1703	453	132.45	1	6047
271	5	200	8	R,6860	7203	8.32986	1	7219
272	5	200	25	N,922	21516	2.78862	1	15547
273	5	200	4	N,593	6798	8.82613	1	11578
274	5	200	38	N,1031	18031	3.3276	1	36407
275	5	200	20	R,11313	16689	3.59518	1	6485
276	5	200	15	Visit end	3485	17.2166	1	20328
277	5	200	59	R,8266	19547	3.06952	1	14767
278	5	200	14	N,828	344	174.419	1	985
279	5	200	59	N,625	4437	13.5227	1	9047
280	5	200	23	N,1812	21172	2.83393	1	32127
281	5	200	6	R,7423	1189	50.4626	1	20689
282	5	200	10	N,1453	31828	1.88513	1	Visit end
283	5	200	0	N,656	26922	2.22866	1	12453
284	5	200	10	R,9813	25767	2.32856	1	10360
285	5	200	13	N,688	3703	16.2031	1	13906
286	5	200	127	N,1282				23594
287	5	200	9	R,7922				234
288	5	200	19	R,7938				32829
289	5	200	7	N,1031				2532
290	5	200	7	N,1125				3015
291	5	200	26	R,7437				15047
292	5	200	17	N,1015				5970
293	5	200	0	N,672				3875
294	5	200	6	R,6703				3235
295	5	200	8	N,875				5937
296	5	200	12	Visit end				16688
297	5	200	20	R,8359				4328
298	5	200	21	N,485				4969
299	5	200	0	N,1047				765
300	5	200	26	R,8470				14173
301	5	200	35	N,953				3734
302	5	200	4	N,672				5875
303	5	200	4	R,8032				7360
				N,750				52190
				N,328				17032
				N,1656				14860
				N,906				Visit end
				R,8469				8532
				N,1625				7922
				N,547				14876
				N,1235				19265
				R,6094				6111
				N,1282				360
				N,828				8375
				N,719				16955
				N,469				9484
				R,8156				10297
				N,1047				27094
				R,6172				922
				N,734				17718
				R,8969				3062
				Visit end				14922
				R,6921				46065
				N,484				2984
				N,812				30049
				R,5282				18204
				N,875				10047
				N,937				10000
				N,406				2937
				R,6015				Visit end
				N,1250				2297
				N,1484				12876
				R,7220				12250
				N,751				8125
				N,750				22875
				R,7266				11954
				N,1220				22516
				N,344				14453
				R,6048				16234
				N,797				11016
				R,12001				12205
				N,938				18204
				N,1140				7750
				R,7345				19922
				N,1344				19484
				Visit end				19501
				R,12844				14782
				N,890				Visit end
				N,797				12783
				N,782				17314
				R,7032				25751
				N,953				234
				R,11016				8688
				N,907				19188
				R,7735				12361
				N,1188				13656
				N,1375				8751
				R,9390				5062
				N,657				6562
				N,1031				22017
				R,7048				328
				N,672				8000
				R,6703				18703
				N,281				14033
				Visit end				21110
				R,7265				15766
				N,968				Visit end
				R,6531				19172
				N,1250				14939
				N,469				4282
				R,9641				6579
				N,812				11562
				R,7234				10375
				N,735				26253
				N,828				3547
				N,969				13938
				R,7000				16830
				N,1031				15047
				N,719				14204
				R,6939				21830
				N,4640				171
				R,7109				25312
				N,1407				22625
				R,6516				11891
				Visit end				4110
				R,6109				Visit end
				N,703				18266
				R,7046				5219
				N,984				9595
				N,469				14141
				N,1235				16204
				R,6078				21423
				N,1328				6610
				R,7609				6562
				N,625				15251
				R,6562				8359
				N,813				7906
				R,6625				15891
				N,1266				4156
				N,579				14953
				R,7610				17204
				N,188				8812
				R,8797				7485
				N,281				Visit end
				Visit end				13204
				R,6110				9563
				N,1093				12126
				N,875				16501
				R,6515				12519
				N,922				5859
				R,10031				17142
				N,1328				10328
				N,1109				18094
				R,9079				10126
				N,1578				10562
				N,953				24330
				R,10907				5453
				N,563				17861
				N,766				5250
				R,7453				10750
				N,594				15641
				N,860				17485
				R,8109				20720
				Visit end				4125
				R,6921				9156
				N,875				Visit end
				N,953				9125
				R,5438				2266
				N,797				8625
				R,7391				8578
				N,750				18547
				N,1031				4562
				R,8266				7391
				N,891				15359
				N,875				14000
				R,10172				27641
				N,813				7173
				R,9656				28423
				N,250				12312
				N,718				13751
				R,6829				11781
				N,703				4266
				R,7109				9423
				N,547				24500
				N,500				15126
				R,8313				8281
				Visit end				Visit end
				R,7813				30266
				N,1266				15361
				N,609				6781
				N,1750				6469
				R,8720				6765
				N,672				2579
				N,891				4032
				R,8219				9828
				N,454				3578
				R,6939				22329
				N,812				2625
				R,9297				25454
				N,1453				15562
				R,6375				10751
				N,735				2890
				N,750				3000
				R,7281				8782
				N,625				7140
				R,7781				484
				N,672				5828
				N,1125				3969
				Visit end				Visit end
				R,6922				2657
				R,9719				14016
				N,828				5719
				N,984				6438
				R,6719				22329
				N,500				4563
				N,828				250
				N,844				8437
				N,1734				19423
				R,7391				10469
				N,1062				20251
				N,1469				5828
				R,7141				15391
				N,782				26954
				N,1047				8515
				R,7531				20798
				N,1313				5688
				N,610				125
				N,922				5140
				N,438				15423
				N,797				14500
				R,7265				2953
				Visit end				8360
				R,5922				8814
				N,1000				3359
				N,829				Visit end
				N,906				14610
				R,7250				2468
				N,812				7689
				N,422				5093
				N,656				13532
				R,5719				454
				N,609				9063
				R,10844				9859
				N,797				17485
				N,1015				11000
				R,8766				13641
				N,1250				17953
				R,8735				9032
				N,859				6657
				N,578				437
				N,703				22908
				R,7563				7953
				N,1219				10875
				R,5297				17501
				N,5297				21437
				N,797				Visit end
				N,1141				21237
				R,7031				3016
				Visit end				10984
				R,7390				20922
				N,797				6268
				N,469				704
				N,828				39095
				R,11547				27862
				N,1297				10641
				N,421				31611
				N,750				14062
				R,7719				11563
				N,1282				3423
				R,5797				Fin Bloc
				N,1594				Fin Bloc
				R,8078				Visit end
				N,672				2359
				N,750				3391
				N,438				3469
				R,6750				3266
				N,1109				4812
				N,1064				3938
				R,6531				4968
				N,610				954
				Visit end				219
				R,13625				7000
				N,1031				172
				N,531				172
				R,9438				7984
				N,937				485
				N,843				203
				R,9531				422
				R,7343				328
				N,1187				6657
				R,6593				937
				R,9346				344
				N,984				297
				N,1062				188
				R,9110				10563
				Fin Bloc				265
				Fin Bloc				172
				Visit end				297
				R,9250				828
				R,11001				1611
				R,7625				1484
				R,6390				6985
				R,6875				844
				R,1657				6922
				R,1016				578
				R,1000				203
				R,6109				3407
				R,422				5844
				R,1031				1047
				R,515				10640
				R,611				578
				R,734				3032
				R,859				125
				R,422				766
				R,1156				1437
				R,828				6938
				R,828				5297
				R,1328				687
				R,953				281
				R,406				609
				R,609				6750
				R,1126				485
				R,391				6000
				R,406				579
				R,469				8875
				R,812				1890
				R,1453				594
				R,1078				2344
				R,797				563
				R,391				9516
				R,594				6641
				R,750				703
				R,781				7688
				R,1375				5796
				R,750				5328
				R,766				437
				R,969				14595
				R,359				359
				R,437				13500
				R,344				5078
				R,359				9516
				R,1063				20500
				R,266				594
				R,219				21828
				R,563				453
				R,141				7203
				R,203				21516
				R,328				6798
				R,438				18031
				R,234				16689
				R,343				3485
				R,938				19547
				R,250				344
				R,328				4437
				R,234				21172
				R,516				1189
				R,172				31828
				R,750				26922
				R,437				25767
				R,344				3703
				R,1047
				R,329
				R,1047
				R,531
				R,203
				R,266
				R,94
				R,266
				R,344
				R,2080
				R,234
				R,391
				R,203
				R,203
				R,500
				R,359
				R,109
				R,203
				R,234
				R,297
				R,438
				R,500
				R,109
				R,516
				R,656
				R,172
				R,172

## Sheet: B9
Essai	Goutte	Intervalle	Quantité consommée	Response Length	Inter Reinforcement Interval	Inter Reinforcement Rate	Inter Reinforcement Response	IRT	Load Size	Reinforcers Per Visit	Resp P Visit	Interval Inter-Visit	Visit Length	Response Rate Per Visit		Notes:
2	5	200	33	R,11438	4657	12.8838	1	4657	363	11	11	532063	154682	4.26682		finished
3	5	200	33	R,8953	2297	26.121	1	2297	396	12	12	545812	188950	3.81053
4	5	200	33	R,9876	156	384.615	1	156	363	11	11	535656	147259	4.4819
5	5	200	33	R,15048	5642	10.6345	1	5642	432	16	16	497716	163119	5.88527
6	5	200	33	R,14345	3796	15.8061	1	3796	330	10	10	496542	133992	4.47788
7	5	200	33	R,11126	4875	12.3077	1	4875	Fin Bloc	Fin Bloc	Fin Bloc	Fin Bloc	Fin Bloc	Fin BLoc
8	5	200	33	R,10751	3375	17.7778	1	3375	Fin Bloc	Fin Bloc	Fin Bloc	Fin Bloc	Fin Bloc	Fin BLoc
9	5	200	33	R,9219	6204	9.67118	1	6204	396	12	12	455947	141525	5.08744
10	5	200	33	R,11766	4501	13.3304	1	4501	297	9	44	434383	501091	5.2685
11	5	200	33	R,8562	3922	15.2983	1	3922	330	10	42	456725	458406	5.49731
12	5	200	33	R,4173	Visit end	Visit end	Visit end	Visit end	363	11	38	404020	448852	5.07963
Visit end				Visit end	4455	13.468	1	4455	330	10	40	485774	414382	5.79176
13	5	200	33	R,19797	2563	23.4101	1	2563	362	11	44	431644	504135	5.23669
14	5	200	33	R,10969	3875	15.4839	1	3875	327	10	39	433611	433350	5.39979
15	5	200	33	R,23220	3031	19.7954	1	3031	393	12	50	527256	492336	6.0934
16	5	200	33	R,11892	5437	11.0355	1	5437	320	10	43	443612	412754	6.2507
17	5	200	33	R,15361	3781	15.8688	1	3781	360	11	42	493814	459644	5.4825
18	5	200	33	R,8767	3125	19.2	1	3125	330	10	45	491284	419221	6.44052
19	5	200	33	R,8688	3000	20	1	3000	363	11	53	460125	442987	7.17854
20	5	200	33	R,7657	5078	11.8157	1	5078	357	11	57	445859	437331	7.82016
21	5	200	33	R,9329	5172	11.6009	1	5172	353	11	59	481157	429424	8.2436
22	5	200	33	R,9298	13594	4.41371	1	13594	363	11	66	464502	466360	8.49129
23	5	200	33	R,7704	Visit end	Visit end	Visit end	Visit end	330	10	64	490300	386407	9.93771
24	5	200	33	R,3157	4234	14.171	1	4234	397	13	105	455985	499253	12.6189
Visit end				Visit end	3110	19.2926	1	3110	328	10	96	565030	406579	14.167
25	5	200	33	R,12845	4047	14.8258	1	4047	396	12	125	518436	460615	16.2826
26	5	200	33	R,8329	3687	16.2734	1	3687	328	10	116	469469	383699	18.1392
27	5	200	33	R,12251	3578	16.7691	1	3578	Fin Bloc	Fin Bloc	Fin Bloc	Fin Bloc	Fin Bloc	Fin BLoc
28	5	200	33	R,8829	7187	8.34841	1	7187	Fin Bloc	Fin Bloc	Fin Bloc	Fin Bloc	Fin Bloc	Fin BLoc
29	5	200	33	R,9892	2938	20.4221	1	2938	396	12	127	475793	441707	17.2513
30	5	200	33	R,9798	4812	12.4688	1	4812	6224	182	182		618830	17.6462
31	5	200	33	R,9391	7625	7.86885	1	7625
32	5	200	33	R,9579	3391	17.6939	1	3391
33	5	200	33	R,9298	Visit end	Visit end	Visit end	Visit end
34	5	200	33	R,9110	4078	14.7131	1	4078
35	5	200	33	R,3328	3750	16	1	3750
Visit end				Visit end	3657	16.4069	1	3657
36	5	200	33	R,15283	2656	22.5904	1	2656
37	5	200	33	R,8813	2984	20.1072	1	2984
38	5	200	33	R,8438	3344	17.9426	1	3328
39	5	200	33	R,10000	3032	19.7889	1	3032
40	5	200	33	R,12314	4047	14.8258	1	4047
41	5	200	28	R,10751	4500	13.3333	1	4500
42	5	200	33	R,10485	5406	11.0988	1	5406
43	5	200	33	R,10063	125	480	1	125
44	5	200	33	R,8922	171	350.877	1	171
45	5	200	33	R,6454	328	182.927	1	328
46	5	200	15	R,1000	5876	10.211	1	5876
47	5	200	10	R,610	5500	10.9091	1	5500
48	5	200	7	R,454	Visit end	Visit end	Visit end	Visit end
49	5	200	9	R,687	3344	17.9426	1	3344
50	5	200	33	R,7406	3548	16.9109	1	3548
51	5	200	33	R,2001	3610	16.6205	1	3610
Visit end				Visit end	4250	14.1176	1	4250
52	5	200	33	R,18407	5063	11.8507	1	5063
53	5	200	33	R,8063	2625	22.8571	1	2625
54	5	200	33	R,9968	4391	13.6643	1	4391
55	5	200	33	R,9688	3486	17.2117	1	3486
56	5	200	33	R,8704	8907	6.73627	1	8907
57	5	200	33	R,12048	Visit end	Visit end	Visit end	Visit end
58	5	200	33	R,8922	3359	17.8625	1	3359
59	5	200	33	R,9156	2422	24.7729	1	2422
60	5	200	33	R,7343	2844	21.097	1	2844
61	5	200	33	R,2469	3843	15.6128	1	3843
Visit end				Visit end	8047	7.45619	1	8047
62	5	200	33	R,15892	2641	22.7187	1	2641
63	5	200	33	R,10236	2750	21.8182	1	2750
64	5	200	33	R,8110	12562	4.77631	1	12562
65	5	200	33	R,7000	2704	22.1893	1	2704
66	5	200	33	R,7064	2921	20.5409	1	2921
67	5	200	33	R,8016	2938	20.4221	1	2938
68	5	200	33	R,7859	Fin Bloc	Fin Bloc	Fin Bloc	Fin Bloc
69	5	200	33	R,8533	Fin Bloc	Fin Bloc	Fin Bloc	Fin Bloc
70	5	200	33	R,7658	Visit end	Visit end	Visit end	Visit end
71	5	200	33	R,5625	45503	7.91157	6	1969
72	5	200	33	R,5704	37706	9.54755	6	6376
73	5	200	33	R,2797	37268	8.0498	5	2265
Fin Bloc				Fin Bloc	43331	5.53876	4	9345
Fin Bloc				Fin Bloc	82145	3.65208	5	1594
Visit end				Visit end	46910	5.11618	4	16298
74	5	200	33	R,13251	63832	3.75987	4	2375
75	5	200	33	N,1797	37830	7.93021	5	2625
76	5	200	33	N,2172	Visit end	Visit end	Visit end	4313
77	5	200	33	N,1328	33987	8.8269	5	6156
78	5	200	33	N,1609	45159	3.98592	3	5407
79	5	200	33	N,750	35707	10.0821	6	10408
80	5	200	33	R,7564	32097	9.34667	5	3204
81	5	200	33	N,1750	36142	6.64047	4	5422
82	5	200	33	N,1469	37393	6.41831	4	4703
Visit end				N,1281	42926	6.98877	5	8750
83	5	200	33	N,1016	31861	3.76636	2	7438
84	5	200	33	N,906	52706	5.69195	5	2189
85	5	200	33	R,7046	Visit end	Visit end	Visit end	10922
86	5	200	33	N,1171	35736	6.71592	4	6891
87	5	200	33	N,2220	29532	2.03169	1	18110
88	5	200	33	N,1281	30955	9.69149	5	12469
89	5	200	33	N,3079	35658	6.73061	4	2580
90	5	200	33	R,7484	30596	5.88312	3	4703
91	5	200	33	N,1750	36221	3.313	2	2765
92	5	200	33	N,2047	40487	5.92783	4	53425
Visit end				N,1422	29751	6.05022	3	3954
93	5	200	33	R,9329	38814	6.18334	4	11704
94	5	200	33	N,3078	38502	7.7918	5	3500
95	5	200	33	N,1265	Visit end	Visit end	Visit end	23048
96	5	200	33	N,1438	33017	7.26898	4	3329
97	5	200	33	N,422	31330	9.57549	5	4110
98	5	200	33	R,8234	37207	8.063	5	2188
99	5	200	33	N,2219	33986	5.2963	3	50081
100	5	200	33	N,1516	35877	6.68952	4	2578
101	5	200	33	N,969	36893	8.13162	5	1922
102	5	200	33	R,8984	35205	5.11291	3	8531
103	5	200	33	N,1828	29831	8.04532	4	8517
Visit end				N,1312	33188	9.03941	5	10937
104	5	200	33	N,984	Visit end	Visit end	Visit end	2484
105	5	200	33	R,10875	40516	5.92359	4	2875
106	5	200	33	N,1595	30313	5.93805	3	3954
107	5	200	33	N,1031	30549	5.89217	3	7219
108	5	200	33	N,1453	48315	6.20925	5	Visit end
109	5	200	33	N,1266	32237	7.44486	4	2484
110	5	200	33	R,9220	59003	6.10138	6	4407
111	5	200	33	N,3922	34752	8.6326	5	5656
112	5	200	33	N,1844	42236	5.68236	4	9752
113	5	200	33	N,1078	33533	7.15713	4	7203
Visit end				N,1203	37642	6.37586	4	2751
114	5	200	33	Visit end	Visit end	Visit end	Visit end	14282
115	5	200	33	R,10203	40673	8.85108	6	25282
116	5	200	32	N,1375	31582	9.49908	5	2266
117	5	200	33	N,1188	38002	6.31546	4	2312
118	5	200	33	N,1000	37580	3.19319	2	4328
119	5	200	33	N,922	37815	6.34669	4	7142
120	5	200	33	R,8641	33673	8.90922	5	7672
121	5	200	33	N,1344	32174	5.59458	3	4078
122	5	200	33	N,1500	33283	5.40817	3	2516
123	5	200	33	R,9188	34783	8.6249	5	2688
124	5	200	33	N,1892	Visit end	Visit end	Visit end	219
Visit end				N,953	41032	7.31137	5	13501
125	5	200	33	N,1345	33408	8.97989	5	3298
126	5	200	33	N,734	32016	7.49625	4	7891
127	5	200	33	N,2985	30939	11.6358	6	11313
128	5	200	33	R,11750	40753	7.36142	5	4765
129	5	200	33	N,1501	30314	7.91713	4	5859
130	5	200	33	N,5609	30188	7.95018	4	4235
131	5	200	30	N,1187	37345	6.42656	4	4688
132	5	200	33	N,1578	32407	7.40581	4	10064
133	5	200	33	R,11563	39345	6.09989	4	13156
134	5	200	33	N,1907	29892	8.0289	4	3688
Visit end				N,3219	Visit end	Visit end	Visit end	4173
135	5	200	33	N,1188	16	3750	1	5626
136	5	200	30	R,9282	30297	11.8824	6	2453
137	5	200	33	N,1422	30769	11.7001	6	17345
138	5	200	33	N,1953	37768	3.17729	2	3156
139	5	200	33	N,1875	32096	7.47757	4	27189
140	5	200	33	R,7860	38893	7.71347	5	2500
141	5	200	33	N,2344	34501	5.21724	3	2657
142	5	200	33	N,4704	43283	6.93113	5	4283
143	5	200	33	N,1750	40440	7.4184	5	3625
144	5	200	33	N,843	35814	10.0519	6	33174
145	5	200	33	R,7938	Visit end	Visit end	Visit end	2406
146	5	200	33	N,1516	16	3750	1	5094
Visit end				R,12251	48315	6.20925	5	Visit end
147	5	200	33	N,1812	38033	7.88789	5	2906
148	5	200	33	N,890	34752	5.17956	3	3157
149	5	200	33	N,1656	30094	5.98126	3	8907
150	5	200	33	N,2109	32611	11.0392	6	16704
151	5	200	33	R,8673	29658	6.06919	3	29532
152	5	200	28	N,750	31862	7.53248	4	2688
153	5	200	33	N,4829	52237	3.44583	3	4140
154	5	200	33	Visit end	32844	7.30727	4	2204
155	5	200	33	R,8829	32111	7.47407	4	9422
156	5	200	28	N,1062	Visit end	Visit end	Visit end	3188
Visit end				N,1125	16	7500	2	4016
157	5	200	33	N,1875	30127	9.95785	5	7235
158	5	200	33	R,7422	32298	14.8616	8	8719
159	5	200	33	R,6610	32035	5.61885	3	7563
160	5	200	33	N,4641	30580	9.81033	5	1844
161	5	200	33	N,2625	47955	5.00469	4	20313
162	5	200	33	N,813	36706	9.80766	6	4986
163	5	200	30	N,1234	39549	4.55132	3	3187
164	5	200	33	R,7516	30548	9.82061	5	30940
165	5	200	33	N,2062	40376	4.45809	3	2298
166	5	200	33	N,2329	Visit end	Visit end	Visit end	7265
167	5	200	33	N,3734	16	11250	3	3094
Visit end				R,9517	36377	9.89636	6	23330
168	5	200	33	N,1344	31033	9.66713	5	5875
169	5	200	33	N,2109	29533	8.1265	4	13986
170	5	200	33	R,7156	31407	9.55201	5	5031
171	5	200	33	N,2094	31454	9.53774	5	3984
172	5	200	33	R,11453	37659	7.96622	5	5281
173	5	200	33	N,1328	40331	4.46307	3	4953
174	5	200	33	N,2360	30002	13.9991	7	16563
175	5	200	33	N,812	29627	12.1511	6	3641
176	5	200	33	R,6750	36659	8.18353	5	4751
177	5	200	33	N,2734	Visit end	Visit end	Visit end	5375
Visit end				N,2125	16	7500	2	6954
178	5	200	33	R,9064	37876	9.5047	6	9281
179	5	200	33	N,4531	40204	11.9391	8	3283
180	5	200	33	N,2142	31283	13.4258	7	4531
181	5	200	33	N,1360	35501	8.45047	5	Visit end
182	5	200	33	R,6750	34002	12.3522	7	2890
183	5	200	33	N,2484	32923	5.4673	3	4203
184	5	200	33	N,3375	32939	9.10774	5	4703
185	5	200	33	N,969	31064	7.72599	4	15109
186	5	200	33	N,1672	29908	10.0308	5	2093
187	5	200	33	R,11813	30157	9.94794	5	4375
188	5	200	33	N,953	Visit end	Visit end	Visit end	5095
Visit end				N,953	15	8000	2	4828
189	5	200	33	Visit end	29940	10.02	5	8673
190	5	200	33	R,9375	31970	9.3838	5	2954
191	5	200	31	N,3673	32783	12.8115	7	4453
192	5	200	33	N,1438	30689	13.6857	7	3765
193	5	200	33	N,1001	35516	10.1363	6	14065
194	5	200	33	R,12814	34080	7.04225	4	6454
195	5	200	33	N,1875	31454	15.2604	8	6109
196	5	200	29	N,1891	34048	8.81109	5	4298
197	5	200	33	N,1062	39971	7.50544	5	18594
198	5	200	33	N,1438	33471	10.7556	6	5500
199	5	200	33	R,11078	Visit end	Visit end	Visit end	6220
Visit end				N,1422	16	3750	1	5783
200	5	200	33	N,1938	38612	9.32353	6	11781
201	5	200	33	N,781	29970	14.014	7	4266
202	5	200	33	N,1375	32861	12.7811	7	5203
203	5	200	33	R,8125	30063	9.97904	5	6361
204	5	200	23	N,3578	31563	15.2077	8	9297
205	5	200	33	N,1407	43580	8.26067	6	5329
206	5	200	33	R,8719	37516	9.59591	6	5891
207	5	200	33	N,1672	37408	9.62361	6	20329
208	5	200	33	N,1343	34157	10.5396	6	3656
209	5	200	33	N,3578	30782	7.79676	4	3484
210	5	200	33	R,10907	Visit end	Visit end	Visit end	4032
Visit end				N,1375	16	18750	5	7469
211	5	200	33	N,1781	30673	13.6928	7	9611
212	5	200	33	N,1171	31018	7.73744	4	3219
213	5	200	33	N,2110	32486	11.0817	6	6031
214	5	200	33	R,8531	30533	15.7207	8	7220
215	5	200	33	N,2078	32454	14.7902	8	4750
216	5	200	33	N,3251	32469	7.39167	4	6640
217	5	200	33	R,11422	31813	11.3161	6	5172
218	5	200	33	N,2032	30766	15.6016	8	Visit end
219	5	200	33	N,1281	35003	17.1414	10	2219
220	5	200	33	N,1922	Visit end	Visit end	Visit end	3266
221	5	200	33	R,8719	16	11250	3	13750
Visit end				N,2078	30080	15.9574	8	11859
222	5	200	33	N,500	30313	11.8761	6	4000
223	5	200	33	N,1359	30188	15.9004	8	18985
224	5	200	33	N,1391	35970	16.6806	10	3859
225	5	200	33	R,11798	29673	20.2204	10	2578
226	5	200	33	N,1188	32643	12.8665	7	4687
227	5	200	33	Visit end	30329	19.783	10	20439
228	5	200	33	R,11564	30563	19.6316	10	4282
229	5	200	33	N,2547	32360	9.2707	5	3125
230	5	200	33	N,1265	31906	16.9247	9	6750
231	5	200	33	N,5595	30157	19.8959	10	8673
Visit end				R,11361	29815	20.1241	10	17954
232	5	200	1	N,1781	Visit end	Visit end	Visit end	5298
233	5	200	33	N,1688	15	8000	2	5344
234	5	200	33	R,9876	31329	24.8971	13	11454
235	5	200	33	N,1610	30079	17.9527	9	4078
236	5	200	33	N,1235	30112	27.8959	14	3891
237	5	200	33	R,10391	30516	3.93236	2	3297
238	5	200	33	N,1562	41907	7.15871	5	5344
239	5	200	33	N,985	31064	21.2465	11	6406
240	5	200	33	N,1656	29876	16.0664	8	3908
241	5	200	33	N,3328	30236	25.7971	13	28142
242	5	200	33	R,10109	32080	24.3142	13	2875
243	5	200	33	N,2203	Visit end	Visit end	Visit end	4751
244	5	200	33	N,1563	31	15483.9	8	4469
Visit end				N,2297	33126	27.169	15	5016
245	5	200	33	R,10328	32393	18.5225	10	8048
246	5	200	33	N,1375	31017	21.2787	11	3437
247	5	200	33	N,2422	31376	19.1229	10	4937
248	5	200	33	N,1766	29829	22.1261	11	8219
249	5	200	31	N,937	31237	24.9704	13	15422
250	5	200	33	N,1515	31017	19.3442	10	3719
251	5	200	33	R,7203	29518	28.4572	14	6047
252	5	200	33	N,4812	30908	19.4124	10	14033
253	5	200	33	N,1844	29534	18.284	9	4016
254	5	200	33	N,1437	30532	17.6864	9	2765
Visit end				N,1500	Visit end	Visit end	Visit end	4922
255	5	200	33	R,8422	31	5806.45	3	15219
256	5	200	33	N,7142	30157	27.8542	14	4422
257	5	200	33	N,1360	29735	20.1782	10	3609
258	5	200	33	N,1719	30251	27.7677	14	Visit end
259	5	200	33	R,9360	33673	26.7276	15	2203
260	5	200	33	N,1766	30485	27.5545	14	3141
261	5	200	33	N,1593	30157	23.8751	12	7250
262	5	200	33	N,2359	32502	20.3064	11	4015
263	5	200	33	R,8548	30266	21.8066	11	5984
264	5	200	33	N,4563	29860	24.1125	12	7687
265	5	200	33	N,1657	Visit end	Visit end	Visit end	2517
266	5	200	33	N,4094	31	5806.45	3	4203
Visit end				R,12189	31548	30.4298	16	3969
267	5	200	33	N,2094	33548	17.8848	10	8421
268	5	200	33	Visit end	29720	24.2261	12	6205
269	5	200	31	R,8860	30439	21.6827	11	4781
270	5	200	33	N,1968	32095	26.1723	14	3297
271	5	200	33	N,1673	29971	30.029	15	9783
272	5	200	33	N,1266	31096	15.4361	8	14610
273	5	200	33	N,1547	29892	24.0867	12	7890
274	5	200	33	N,3939	32439	5.54888	3	27017
275	5	200	33	R,11438	32924	25.5133	14	2156
276	5	200	33	N,1859	30204	21.8514	11	2517
Visit end				N,1016	Fin Bloc	Fin Bloc	Fin Bloc	10921
277	5	200	33	N,1579	Fin Bloc	Fin Bloc	Fin Bloc	16970
278	5	200	33	N,1813	Visit end	Visit end	Visit end	6734
279	5	200	33	R,11704	31	1935.48	1	2797
280	5	200	33	N,1547	157	382.166	1	5110
281	5	200	33	N,2984	1672	35.8852	1	4532
282	5	200	33	N,1000	1016	59.0551	1	8688
283	5	200	33	R,8141	625	96	1	6704
284	5	200	33	N,2673	2390	25.1046	1	12547
285	5	200	33	R,9562	2828	21.2164	1	9048
286	5	200	33	N,2594	1953	30.722	1	2828
287	5	200	33	N,1344	2266	26.4784	1	21812
288	5	200	33	N,1313	3328	18.0288	1	4313
Fin Bloc				R,8157	2453	24.4598	1	4422
Fin Bloc				N,1453	1453	41.2939	1	9767
Visit end				N,1000	4687	12.8014	1	3172
289	1	1	1	N,2250	1797	33.389	1	3453
290	1	1	1	N,1109	2312	25.9516	1	6188
291	1	1	1	R,10265	938	63.9659	1	8048
292	1	1	1	N,1938	5328	11.2613	1	Visit end
293	1	1	1	N,1937	875	68.5714	1	3219
294	1	1	1	R,12313	2235	26.8456	1	4594
295	1	1	1	N,2126	1828	32.8228	1	5422
296	1	1	1	N,2204	2266	26.4784	1	11220
297	1	1	1	R,10359	891	67.3401	1	10344
298	1	1	1	N,875	2703	22.1976	1	14141
299	1	1	1	N,4234	1110	54.0541	1	3048
300	1	1	1	N,1891	2563	23.4101	1	2500
301	1	1	1	N,781	187	320.856	1	4172
302	1	1	1	R,11375	2109	28.4495	1	4953
303	1	1	1	N,3563	671	89.4188	1	3625
304	1	1	1	Visit end	3766	15.932	1	2938
305	1	1	1	R,10220	687	87.3362	1	2859
306	1	1	1	N,1437	531	112.994	1	17766
307	1	1	1	N,1500	875	68.5714	1	2141
308	1	1	1	N,1609	578	103.806	1	3688
309	1	1	1	N,1687	610	98.3607	1	3625
310	1	1	1	R,10251	141	425.532	1	5250
311	1	1	1	N,1562	812	73.8916	1	3921
312	1	1	1	N,1313	718	83.5655	1	2703
313	1	1	1	N,578	1797	33.389	1	3861
314	1	1	1	N,1125	172	348.837	1	7156
315	1	1	53	R,10173	1657	36.21	1	5375
316	1	1	47	N,2390	235	255.319	1	4531
317	1	1	69	N,1359	859	69.8487	1	14391
318	1	1	36	N,1079	703	85.3485	1	4375
319	1	1	98	R,9078	671	89.4188	1	12047
320	1	1	43	N,4454	844	71.09	1	6375
321	1	1	32	N,1093	1312	45.7317	1	3470
322	1	1	114	N,1125	578	103.806	1	2484
323	1	1	125	N,1282	297	202.02	1	3469
324	1	1	94	N,1657	1703	35.2319	1	9671
325	1	1	31	R,10392	328	182.927	1	5078
326	1	1	227	N,1250	2188	27.4223	1	4828
327	1	1	17	N,1141	3625	16.5517	1	11500
328	1	1	139	N,1656	281	213.523	1	3423
329	1	1	28	N,1392	298	201.342	1	14454
330	1	1	129	R,8407	2203	27.2356	1	4391
331	1	1	71	N,1625	891	67.3401	1	3078
332	1	1	73	N,1532	1953	30.722	1	17047
333	1	1	108	N,890	391	153.453	1	2765
334	1	1	177	R,9547	750	80	1	3594
335	1	1	19	N,5875	687	87.3362	1	3719
336	1	1	17	N,2392	938	63.9659	1	7470
337	1	1	90	N,1219	1062	56.4972	1	20406
338	1	1	74	R,9861	2938	20.4221	1	2687
339	1	1	176	N,1312	203	295.567	1	5735
340	1	1	71	N,1219	2047	29.3112	1	3656
341	1	1	24	N,609	266	225.564	1	11438
342	1	1	31	R,8766	2547	23.5571	1	Visit end
343	1	1	80	N,1703	203	295.567	1	3312
344	1	1	107	N,1766	2328	25.7732	1	4344
345	1	1	62	N,1657	797	75.2823	1	3547
346	1	1	15	R,8001	547	109.689	1	3142
347	1	1	34	N,1375	578	103.806	1	4671
348	1	1	35	N,1437	2703	22.1976	1	4656
349	1	1	32	N,1344	2407	24.9273	1	3845
350	1	1	17	R,10517	266	225.564	1	2953
351	1	1	74	N,1547	766	78.329	1	3687
352	1	1	31	N,1063	2313	25.9403	1	3610
353	1	1	78	N,3766	406	147.783	1	4907
354	1	1	36	R,9500	4047	14.8258	1	4361
355	1	1	86	Visit end	578	103.806	1	3298
356	1	1	12	R,9517	360	166.667	1	32798
357	1	1	80	N,1094	2234	26.8577	1	5423
358	1	1	35	N,2046	204	294.118	1	4453
359	1	1	31	N,1500	4985	12.0361	1	7453
360	1	1	12	N,1016	188	319.149	1	10251
361	1	1	40	N,969	782	76.7263	1	2344
362	1	1	64	R,10547	453	132.45	1	3078
363	1	1	62	N,1391	187	320.856	1	5782
364	1	1	61	N,1094	2953	20.3183	1	7250
365	1	1	77	N,1531	234	256.41	1	14955
366	1	1	23	N,2234	203	295.567	1	4375
367	1	1	83	N,1156	656	91.4634	1	4593
368	1	1	27	R,10141	1360	44.1176	1	20782
369	1	1	16	N,1672	3125	19.2	1	6579
370	1	1	55	R,8453	515	116.505	1	2656
371	1	1	19	N,1266	516	116.279	1	8391
372	1	1	15	N,1031	1968	30.4878	1	3688
373	1	1	39	N,2219	609	98.5222	1	12390
374	1	1	28	R,9078	234	256.41	1	2532
375	1	1	20	N,1734	2843	21.1045	1	5390
376	1	1	9	N,641	422	142.18	1	5937
377	1	1	42	N,1813	7625	7.86885	1	3953
378	1	1	2	N,1296	438	136.986	1	18345
379	1	1	12	R,6735	1766	33.9751	1	3001
380	1	1	16	N,3719	2532	23.6967	1	5969
381	1	1	75	N,1032	3141	19.1022	1	3547
382	1	1	71	R,8281	5016	11.9617	1	4359
383	1	1	15	N,1141	593	101.18	1	4781
384	1	1	17	N,531	532	112.782	1	8423
385	1	1	61	N,1328	734	81.7439	1	Visit end
386	1	1	34	N,6579	172	348.837	1	2422
387	1	1	3	R,9422	4048	14.8221	1	5594
388	1	1	55	N,1110	547	109.689	1	6829
389	1	1	14	N,1329	2157	27.8164	1	4110
390	1	1	35	N,828	3609	16.6251	1	23267
391	1	1	19	N,1016	3516	17.0648	1	2781
392	1	1	79	R,8797	218	275.229	1	3203
393	1	1	23	N,1671	1938	30.9598	1	3220
394	1	1	62	N,1219	2500	24	1	4157
395	1	1	47	N,953	251	239.044	1	17657
396	1	1	21	N,1297	5313	11.2931	1	2671
397	1	1	20	N,594	5031	11.9261	1	7890
398	1	1	24	R,7922	312	192.308	1	20893
399	1	1	21	Visit end	110	545.455	1	2281
400	1	1	16	R,10594	298	201.342	1	3626
401	1	1	17	N,1438	4390	13.6674	1	18234
402	1	1	82	N,1672	141	425.532	1	2485
403	1	1	0	N,1718	313	191.693	1	2187
404	1	1	28	N,1265	453	132.45	1	3063
405	1	1	13	R,7969	688	87.2093	1	4125
406	1	1	70	N,3734	563	106.572	1	9126
407	1	1	28	N,1125	2016	29.7619	1	5469
408	1	1	15	N,1078	2688	22.3214	1	4078
409	1	1	27	N,1078	422	142.18	1	14845
410	1	1	12	R,8766	1656	36.2319	1	7250
411	1	1	20	N,1782	2843	21.1045	1	4923
412	1	1	15	N,1516	14907	4.02495	1	3859
413	1	1	23	R,7500	438	136.986	1	14750
414	1	1	2	N,4859	235	255.319	1	2750
415	1	1	29	N,1094	9719	6.17347	1	4516
416	1	1	13	R,7626	406	147.783	1	16329
417	1	1	18	N,1453	8391	7.15052	1	26642
418	1	1	20	N,500	141	425.532	1	3281
419	1	1	9	N,1343	2219	27.0392	1	5485
420	1	1	91	N,1079	2656	22.5904	1	12063
421	1	1	45	N,1781	422	142.18	1	3515
422	1	1	16	R,8093	2158	27.8035	1	3047
423	1	1	57	N,375	578	103.806	1	4844
424	1	1	32	N,3110	2172	27.6243	1	12407
425	1	1	11	R,7796	5531	10.8479	1	4750
426	1	1	8	N,2094	19392	3.09406	1	4704
427	1	1	4	N,1454	11625	5.16129	1	Visit end
428	1	1	16	N,2032	46814	1.28167	1	2188
429	1	1	10	R,10312	10922	5.4935	1	4782
430	1	1	53	N,1672	657	91.3242	1	3843
431	1	1	7	N,3078	51627	1.16218	1	10656
432	1	1	18	R,7078	453	132.45	1	2892
433	1	1	8	N,2875	563	106.572	1	2125
434	1	1	15	N,3172	343	174.927	1	2688
435	1	1	35	N,2453	2578	23.2739	1	1718
436	1	1	15	R,8595	2797	21.4516	1	4986
437	1	1	45	N,4703	9562	6.27484	1	3437
438	1	1	4	N,953	1937	30.9757	1	3625
439	1	1	27	N,1407	1203	49.8753	1	3656
440	1	1	8	R,6062	859	69.8487	1	1954
441	1	1	47	N,2016	375	160	1	4267
442	1	1	7	Visit end	1078	55.6586	1	5219
443	1	1	14	R,8625	1078	55.6586	1	17939
444	1	1	11	N,2578	265	226.415	1	3611
445	1	1	6	N,750	2782	21.5672	1	3422
446	1	1	10	N,782	266	225.564	1	3188
447	1	1	8	N,1656	2671	22.4635	1	7313
448	1	1	155	R,7500	2579	23.2648	1	8859
449	1	1	16	N,2281	984	60.9756	1	2406
450	1	1	29	N,828	109	550.459	1	4501
451	1	1	57	N,1047	2391	25.0941	1	5391
452	1	1	20	N,859	188	319.149	1	31438
453	1	1	14	N,1000	1110	54.0541	1	2283
454	1	1	10	N,938	750	80	1	4453
455	1	1	36	N,1156	547	109.689	1	4390
456	1	1	13	R,9421	4564	13.1464	1	3891
457	1	1	20	N,2516	563	106.572	1	6797
458	1	1	15	N,2094				6313
459	1	1	15	R,8265				3001
460	1	1	44	N,218				18437
461	1	1	37	N,1594				14766
462	1	1	38	N,906				2484
463	1	1	14	N,1469				3578
464	1	1	37	R,8422				8063
465	1	1	10	N,1157				5329
466	1	1	18	N,1437				2875
467	1	1	15	N,1625				4766
468	1	1	6	R,7828				21782
469	1	1	10	N,3890				10656
470	1	1	9	N,1204				4343
				N,953				3047
				N,1141				Visit end
				N,1391				3500
				R,11343				2908
				N,1657				2438
				N,1688				6671
				R,6891				7500
				N,4767				7376
				N,1031				2735
				N,1046				1984
				N,1375				13204
				R,10594				2141
				N,1797				4454
				N,1375				3439
				R,9861				4891
				N,1563				4750
				N,1328				9016
				Visit end				2344
				R,10047				3469
				N,1593				4766
				N,921				13907
				N,641				1578
				N,1454				3125
				N,1375				3814
				R,9671				3218
				N,1547				5734
				N,2172				10140
				N,1453				4625
				N,1343				10219
				R,8343				3516
				N,5031				4376
				N,1281				9032
				N,1125				7844
				R,10641				4812
				N,1578				24970
				N,937				1828
				N,1594				4468
				N,1234				5235
				R,8844				4829
				N,1531				2797
				N,1094				922
				N,1813				2531
				N,985				4782
				R,9204				6219
				N,454				6532
				N,2219				2110
				N,1359				3547
				N,1859				328
				R,10078				3876
				N,1564				15062
				N,1141				3000
				R,9078				3140
				N,1766				4344
				N,1266				3016
				N,844				Visit end
				N,1375				547
				N,1500				3015
				N,641				4781
				R,9781				10782
				N,1125				4657
				N,1656				7969
				N,1828				2266
				N,656				10172
				N,844				219
				R,9609				4328
				N,1032				1843
				N,1891				953
				N,1172				4422
				N,3142				10718
				R,9609				2001
				N,968				3375
				Visit end				5469
				R,8048				4470
				N,2000				2297
				N,766				5140
				N,985				656
				N,1265				9531
				N,1109				12064
				R,9610				1218
				N,1640				2578
				N,141				5422
				N,109				3906
				N,985				10735
				N,548				375
				N,719				1875
				N,1141				4610
				R,8594				2969
				N,2188				3970
				N,1031				16673
				N,984				3719
				N,1296				10532
				N,907				5047
				N,1469				8110
				R,7048				12047
				N,1625				609
				N,1219				3422
				N,610				3500
				N,1234				18641
				R,9142				156
				N,797				5797
				N,1172				3953
				N,609				7047
				N,1172				8500
				N,906				406
				N,906				3595
				R,11281				3031
				N,1187				3828
				N,812				8062
				R,9172				8126
				N,1000				2156
				N,828				2906
				N,1157				Visit end
				N,719				3407
				R,9845				3485
				N,1078				3703
				N,813				6564
				N,1063				8750
				R,7406				2546
				N,3516				9345
				N,1297				3813
				N,1047				7078
				N,547				4265
				R,8297				3516
				N,1078				2673
				N,1735				5172
				N,1047				297
				N,1094				4484
				R,8766				5969
				N,1359				4719
				Visit end				2657
				R,8672				2203
				N,1218				5922
				N,703				593
				N,672				3640
				N,1438				5641
				R,8969				2672
				N,1672				6281
				N,906				14048
				N,1157				219
				N,1188				735
				R,10203				2969
				N,1078				3140
				N,1187				3658
				N,625				13500
				N,891				2172
				N,969				11188
				N,1203				3359
				R,8969				2468
				N,1656				5250
				N,1609				688
				N,860				6172
				N,1235				3203
				N,688				359
				N,1313				3297
				R,7672				2938
				N,1594				19688
				N,1468				2250
				N,1109				360
				N,812				4969
				N,3141				2234
				R,9328				3578
				N,1734				3187
				N,1109				2359
				N,719				24110
				R,7704				2234
				N,969				6063
				N,922				2156
				N,1328				9422
				N,782				2094
				N,969				4922
				N,1000				Visit end
				N,688				2438
				R,8735				2751
				N,1203				2000
				N,1531				10000
				N,719				4266
				N,390				10205
				R,9297				2407
				N,1110				5797
				N,876				6251
				N,1095				1843
				N,1422				1766
				R,9516				4172
				N,1219				1937
				N,1250				4047
				N,1111				4610
				N,1828				1766
				N,1172				2562
				R,6422				3890
				Visit end				5219
				R,8468				2141
				N,1390				2859
				N,891				10500
				N,547				1797
				N,2234				1892
				N,1890				8609
				R,9421				2062
				N,1390				3172
				N,1000				3408
				N,1235				3157
				N,719				1735
				N,609				141
				N,844				7953
				R,7578				1765
				N,1094				2922
				N,750				3109
				N,750				2407
				N,860				11328
				N,1016				2578
				N,4156				14469
				R,8985				5422
				N,1688				3750
				N,1000				3203
				N,1015				4298
				N,703				2750
				R,12032				7734
				N,1328				4235
				N,1078				3734
				N,1046				2610
				N,937				3891
				N,546				344
				N,813				17579
				N,2422				2000
				R,6876				2609
				N,1720				5720
				N,953				12188
				N,1187				1985
				N,1813				3515
				N,1094				4234
				R,7563				8407
				N,1125				2969
				N,5062				12048
				N,1016				2969
				N,2140				2704
				N,1016				4453
				R,11344				5250
				N,1079				Visit end
				N,906				3140
				N,1015				6984
				N,1234				3156
				N,781				5611
				R,9672				4672
				N,1563				110
				N,969				797
				N,1343				109
				N,1062				3219
				N,1203				18579
				R,8861				4329
				N,906				2453
				N,1187				5016
				N,1031				2454
				R,9953				7469
				N,187				1673
				N,1140				7719
				N,1548				4781
				N,828				3501
				Visit end				2515
				R,8250				3813
				N,1110				422
				N,891				828
				N,484				5157
				N,1265				3203
				N,875				2953
				N,1578				3203
				R,9251				3969
				N,1500				3689
				N,1782				563
				N,1500				5797
				R,9625				2765
				N,1266				2547
				N,921				2626
				N,937				21359
				N,1281				2297
				N,1297				2343
				R,9265				5359
				N,875				5688
				N,907				2968
				N,703				4063
				N,969				3736
				N,563				562
				N,531				2953
				N,1750				938
				R,9298				3469
				N,1328				2156
				N,812				3297
				N,797				5625
				N,1062				468
				N,921				2500
				N,985				2250
				N,1063				4360
				R,10640				4610
				N,1282				453
				N,1422				796
				N,1125				4500
				R,6205				609
				N,4687				1609
				N,844				485
				N,1344				5970
				N,640				828
				N,1922				4421
				R,9094				Visit end
				N,1406				500
				N,1765				1892
				N,969				3031
				N,1345				578
				N,890				2062
				N,2235				15375
				N,750				172
				R,9860				1813
				N,1281				2000
				N,1000				4172
				N,1110				3000
				N,1235				6625
				N,641				3797
				N,1516				4141
				N,750				3703
				N,969				5485
				N,859				1984
				R,10031				7813
				N,1563				157
				N,875				406
				Visit end				4141
				R,140				516
				N,1063				454
				N,500				1828
				N,437				125
				N,360				3829
				N,438				734
				N,1515				5812
				N,344				125
				R,9141				9016
				N,2344				281
				N,1047				6125
				N,1156				2562
				N,922				3406
				N,1109				5188
				R,9173				625
				N,765				2250
				N,984				172
				N,673				609
				N,968				2407
				N,1031				2297
				N,719				438
				N,843				12000
				R,9062				3454
				N,750				485
				N,375				2016
				N,1015				234
				N,1079				5297
				N,766				1875
				N,594				2375
				N,765				2438
				N,844				3173
				N,1453				3562
				R,8845				375
				N,1688				2110
				N,906				172
				N,1406				3453
				N,985				312
				N,1328				3656
				N,484				2391
				N,1203				3922
				N,1094				2032
				N,625				3906
				R,8109				3594
				N,1156				2125
				N,1015				579
				N,798				1375
				N,1297				422
				N,813				2360
				N,2203				5891
				R,10375				5297
				N,1312				5219
				N,765				2843
				N,1016				3515
				N,860				3016
				N,765				3781
				N,1578				4218
				N,640				1891
				N,735				656
				N,1032				859
				R,8813				828
				N,797				2516
				N,843				4453
				N,750				4735
				N,1203				5078
				N,1719				5438
				N,1046				250
				N,593				422
				N,438				266
				N,468				1891
				R,8783				2657
				N,4610				578
				N,1203				437
				N,1547				2469
				N,2235				2453
				R,10095				3953
				N,1531				5470
				N,1813				250
				N,1250				2125
				N,813				297
				N,797				125
				N,969				328
				N,828				3563
				N,1687				2891
				R,13923				Visit end
				N,1187				2109
				N,1031				1797
				N,828				2594
				N,1016				734
				N,359				578
				N,421				6298
				N,1281				110
				N,1860				203
				N,422				328
				R,13344				250
				N,1328				4390
				N,875				875
				N,1094				2297
				N,1610				2359
				N,969				2937
				N,1312				1828
				N,438				2282
				N,453				5812
				N,703				3875
				R,10609				781
				N,1937				672
				Visit end				2172
				R,7797				2251
				N,1125				2734
				N,594				563
				N,828				2063
				N,469				3422
				N,547				156
				N,812				2391
				N,703				2172
				N,375				328
				N,391				4002
				N,500				94
				N,1891				312
				N,531				359
				R,7063				203
				N,1344				3890
				N,1047				25407
				N,391				2781
				N,719				3469
				N,1516				3672
				N,797				734
				N,1047				26640
				N,500				3454
				R,9734				2578
				N,1016				4297
				N,609				390
				N,578				2000
				N,968				890
				N,422				3578
				N,469				375
				N,1000				250
				N,593				656
				N,1204				2673
				N,359				3313
				N,797				2312
				N,313				4828
				N,734				2234
				R,10704				6220
				N,1219				219
				R,6125				297
				N,1047				3859
				N,844				2375
				N,1484				2719
				N,1236				3141
				R,9204				297
				N,1000				3829
				N,1078				531
				N,625				687
				N,625				2063
				N,907				594
				N,953				141
				N,1750				437
				N,704				2640
				N,1109				219
				N,1172				328
				R,10203				7938
				N,359				328
				N,1188				2250
				N,1094				94
				N,1375				1078
				N,1172				500
				N,484				203
				N,922				2688
				R,9719				3578
				N,187				485
				N,1531				235
				N,719				2312
				N,703				2297
				N,703				7953
				N,970				2297
				N,703				203
				N,922				1422
				N,1984				2031
				N,859				4689
				N,657				Visit end
				N,625				313
				R,11578				3750
				N,1578				1734
				N,266				93
				N,860				2766
				N,984				797
				N,453				2797
				N,782				94
				N,500				672
				N,797				2564
				N,2063				1890
				N,859				203
				N,390				594
				N,531				109
				R,8298				3578
				N,1781				2485
				N,1672				8876
				N,1672				1734
				N,313				328
				N,406				1078
				N,625				281
				N,1579				3359
				Visit end				328
				R,8626				1891
				N,1281				2328
				N,594				4281
				N,391				3328
				N,266				281
				N,687				3109
				N,609				297
				N,781				547
				N,2453				4767
				N,1000				578
				N,953				532
				N,1094				2359
				N,344				344
				N,344				594
				N,375				2672
				R,8984				8000
				N,1187				390
				N,1282				1750
				N,500				2906
				N,1642				297
				N,422				500
				N,391				2765
				N,1203				766
				N,781				3656
				N,2297				3845
				R,9767				3797
				N,2266				454
				N,359				1672
				N,313				562
				N,797				1062
				N,1078				578
				N,250				2250
				N,2079				2438
				N,515				125
				N,1687				8251
				N,1250				203
				R,9469				968
				N,1531				859
				N,203				2173
				N,845				125
				N,828				156
				N,2938				844
				N,766				875
				N,1437				1906
				N,485				312
				N,1703				125
				R,8031				3468
				N,1297				3969
				N,1234				2890
				N,328				2063
				N,718				5406
				N,1063				94
				N,735				157
				N,828				1843
				N,641				1688
				N,531				828
				N,2015				2360
				R,10047				2312
				N,1750				2203
				N,485				3345
				N,1032				3421
				N,1703				562
				N,1016				234
				N,687				1906
				N,642				203
				N,656				375
				N,500				2110
				N,1141				156
				N,594				438
				N,766				781
				R,6188				359
				N,1203				2781
				N,219				4672
				N,1704				406
				N,109				2157
				N,2203				5391
				N,578				141
				N,1172				313
				N,1531				297
				N,1000				1125
				R,9250				6907
				N,422				1438
				N,422				5048
				N,1172				2000
				N,1610				5937
				N,1485				359
				N,594				328
				N,844				2234
				N,1016				406
				N,453				329
				N,1141				156
				N,1000				4765
				N,610				8719
				N,344				266
				R,11094				594
				N,938				1657
				N,344				812
				N,922				2032
				N,796				1281
				N,625				2890
				N,390				3187
				N,781				Visit end
				N,844				3078
				N,1078				813
				R,9406				562
				N,1140				2453
				N,1078				625
				N,954				156
				N,1891				125
				N,3500				2266
				N,469				125
				N,1313				547
				N,1110				125
				R,10890				1890
				N,2282				125
				N,1141				3859
				N,640				2016
				N,281				2515
				N,781				5033
				N,2688				3282
				N,797				484
				N,1640				203
				R,9532				1594
				N,110				297
				N,2626				2062
				Visit end				3375
				R,9172				563
				N,4656				3125
				N,203				234
				N,1516				4547
				N,1923				641
				N,344				3828
				N,469				297
				N,312				3609
				N,547				297
				N,625				516
				N,406				172
				N,250				110
				N,1735				2454
				N,422				282
				R,7625				2312
				N,1172				1297
				N,281				937
				N,718				765
				N,625				891
				N,1188				2688
				N,687				485
				N,1109				3562
				N,360				110
				N,2734				547
				R,9172				1688
				N,719				172
				N,204				890
				N,1031				843
				N,578				2423
				N,1250				765
				N,531				2093
				N,922				3969
				N,500				141
				N,469				687
				N,1015				594
				N,703				296
				N,796				2391
				N,843				3594
				R,7282				157
				N,2485				703
				N,828				188
				N,735				718
				N,844				531
				N,265				2297
				N,437				6906
				N,453				641
				N,328				1000
				N,484				594
				N,656				3328
				N,1578				375
				N,578				2453
				N,2204				297
				N,2188				594
				R,9173				532
				N,1110				1828
				N,875				2516
				N,875				5095
				N,672				766
				N,1906				1610
				N,1063				2421
				N,594				2766
				N,1813				781
				N,906				235
				N,1125				266
				N,609				609
				N,750				3172
				N,1360				9687
				R,8547				328
				N,1047				828
				N,469				328
				N,1891				859
				N,1109				422
				N,844				1141
				N,578				3454
				N,547				453
				N,781				265
				N,625				2141
				N,890				5109
				N,531				765
				R,11234				4094
				N,1234				469
				N,1125				578
				N,968				2359
				N,969				110
				N,1516				219
				N,1984				3328
				N,578				297
				N,2312				406
				N,470				2641
				N,1109				2406
				R,9766				8313
				N,672				Visit end
				N,1563				2390
				N,1500				1906
				N,422				563
				N,1063				2156
				N,484				125
				N,890				1938
				N,2109				2297
				N,1219				1969
				N,438				188
				R,10735				1875
				N,407				296
				N,1297				422
				N,953				3187
				N,375				500
				N,594				500
				N,906				2735
				N,1515				3047
				N,547				3594
				N,1719				3188
				N,500				360
				N,672				2563
				R,11141				1047
				N,1328				2562
				N,703				203
				Visit end				5922
				R,8001				2861
				N,1485				2469
				N,156				8062
				N,297				438
				N,156				735
				N,203				578
				N,1203				235
				N,1578				2203
				N,437				125
				N,187				2172
				N,1111				609
				N,172				672
				N,219				422
				N,719				3672
				N,297				609
				N,281				2546
				R,7032				5735
				N,1515				2828
				N,297				235
				N,140				1671
				N,921				359
				N,687				453
				N,313				2172
				N,594				110
				N,281				4938
				N,3453				3407
				R,6937				7126
				N,1594				203
				N,1126				641
				N,1140				328
				N,484				500
				N,578				1265
				N,422				235
				N,562				1562
				N,985				172
				N,2437				547
				N,735				1078
				N,937				2313
				R,8657				5735
				N,1469				3611
				N,282				484
				N,782				516
				N,953				437
				N,781				2423
				N,219				578
				N,766				313
				N,1110				157
				N,1469				1812
				N,2218				375
				R,8063				1172
				N,1265				141
				N,750				640
				N,312				109
				N,781				204
				N,391				4546
				N,359				5189
				N,563				375
				N,422				4032
				N,484				2266
				N,610				1891
				N,281				2250
				N,906				2172
				N,641				3360
				R,10203				9578
				N,937				1922
				N,156				359
				N,828				125
				N,344				1625
				N,641				125
				N,1015				343
				N,516				656
				N,546				672
				N,422				266
				N,2297				5657
				N,1250				2438
				N,1484				22736
				N,422				3687
				N,610				2062
				R,7359				3735
				N,750				2391
				N,1594				157
				N,562				1969
				N,1172				375
				N,1516				500
				N,2640				657
				N,2109				547
				R,8406				187
				N,985				859
				N,297				156
				N,1109				2688
				N,391				2359
				N,1282				5781
				N,937				844
				N,1141				156
				N,500				1875
				N,469				1359
				N,782				2344
				N,796				109
				R,7907				2048
				N,765				265
				N,843				2344
				R,7031				Fin Bloc
				N,188				Fin Bloc
				N,1688				Visit end
				N,1094				157
				N,843				1672
				N,890				1016
				N,750				625
				N,1906				2390
				N,750				2813
				N,718				1953
				N,844				2266
				N,704				3328
				N,1422				2453
				N,1157				1453
				R,8953				4687
				N,1297				1797
				N,485				2312
				N,1000				938
				N,265				5328
				N,829				875
				N,1406				2235
				N,1047				1828
				N,1063				2266
				N,1906				891
				N,1422				2703
				R,9266				1110
				Fin Bloc				2563
				Fin Bloc				187
				Visit end				2109
				R,359				671
				R,2610				3750
				R,3468				687
				R,234				531
				R,235				875
				R,3672				578
				R,1048				610
				R,359				141
				R,3875				812
				R,781				718
				R,2969				1781
				R,3094				156
				R,766				1657
				R,4470				235
				R,875				859
				R,4328				703
				R,1531				671
				R,3531				844
				R,1281				1312
				R,4047				562
				R,1390				297
				R,5345				1703
				R,812				328
				R,3234				2188
				R,1375				3625
				R,5766				281
				R,938				298
				R,860				2203
				R,1219				891
				R,672				1953
				R,1641				391
				R,797				750
				R,610				687
				R,2109				938
				R,2157				1062
				R,1610				2938
				R,610				203
				R,3750				2047
				R,375				266
				R,2296				2547
				R,578				188
				R,2141				2328
				R,1313				797
				R,1251				547
				R,1797				578
				R,2907				2703
				R,438				2407
				R,375				266
				R,1562				766
				R,1297				2313
				R,2890				406
				R,1297				4047
				R,532				578
				R,593				360
				R,1391				2234
				R,1890				204
				R,1094				4985
				R,344				188
				R,656				782
				R,719				453
				R,610				187
				R,375				2953
				R,1281				234
				R,594				187
				R,1328				656
				R,703				1360
				R,1468				3125
				R,297				515
				R,1406				516
				R,656				1968
				R,594				609
				R,297				234
				R,735				2843
				R,1156				422
				R,1094				7625
				R,1078				438
				R,1375				1766
				R,469				2532
				R,1438				3141
				R,531				5016
				R,359				593
				R,969				532
				R,406				734
				R,359				172
				R,718				4048
				R,547				531
				R,422				2157
				R,250				3609
				R,813				3516
				R,188				203
				R,297				1938
				R,375				2500
				R,1359				251
				R,1220				5313
				R,344				5031
				R,375				312
				R,1141				110
				R,641				298
				R,157				4390
				R,969				141
				R,344				313
				R,656				453
				R,406				688
				R,1375				563
				R,468				2016
				R,1078				2688
				R,844				422
				R,453				1656
				R,484				2828
				R,485				14907
				R,437				422
				R,375				235
				R,375				9703
				R,1438				406
				R,174				8391
				R,562				141
				R,313				2204
				R,1204				2656
				R,546				422
				R,344				2158
				R,578				578
				R,297				2172
				R,422				5531
				R,359				19392
				R,469				11609
				R,141				46814
				R,593				10922
				R,312				657
				R,391				51627
				R,422				453
				R,265				563
				R,1578				343
				R,906				2578
				R,375				2781
				R,1031				9562
				R,610				1937
				R,297				1203
				R,234				843
				R,187				375
				R,360				1078
				R,265				1078
				R,984				265
				R,234				2782
				R,390				266
				R,235				2671
				R,343				2579
				R,656				984
				R,344				94
				R,812				2391
				R,172				188
				R,547				1110
				R,235				750
				R,844				547
				R,218				4564
				R,328				563
				R,297
				R,218
				R,266
				R,235
				R,2548
				R,391
				R,563
				R,1000
				R,439
				R,329
				R,312
				R,735
				R,328
				R,422
				R,390
				R,344
				R,829
				R,703
				R,703
				R,328
				R,687
				R,265
				R,390
				R,344
				R,203
				R,265
				R,250

## Sheet: B10
Essai	Goutte	Intervalle	Quantité consommée	Response Length	Inter Reinforcement Interval	Inter Reinforcement Rate	Inter Reinforcement Response	IRT	Load Size	Reinforcers Per Visit	Resp P Visit	Interval Inter-Visit	Visit Length	Response Rate Per Visit		Notes:
2	5	200	33	R,10562	203	295.567	1	203	393	12	12	245114	74469	9.66845		drop out; feeder
3	5	200	33	R,8203	141	425.532	1	141	317	11	11	202611	76581	8.61833
4	5	200	33	R,5859	157	382.166	1	157	290	9	9	274518	59829	9.02572
5	5	200	30	R,5469	125	480	1	125	330	10	10	267300	73938	8.11491
6	5	200	33	R,9391	172	348.837	1	172	284	9	9	236064	55079	9.8041
7	5	200	33	R,5218	172	348.837	1	172	Fin Bloc	Fin Bloc	Fin Bloc	Fin Bloc	Fin Bloc	Fin BLoc
8	5	200	33	R,5078	141	425.532	1	141	Fin Bloc	Fin Bloc	Fin Bloc	Fin Bloc	Fin Bloc	Fin BLoc
9	5	200	33	R,5813	125	480	1	125	363	12	12	333507	64282	11.2006
10	5	200	33	R,5000	125	480	1	125	198	6	69	173987	212643	19.4693
11	5	200	33	R,5000	125	480	1	125	231	7	64	152316	261801	14.6676
12	5	200	33	R,3843	157	382.166	1	157	264	8	56	167050	345380	9.72842
13	5	200	33	R,3390	Visit end	Visit end	Visit end	Visit end	198	6	23		267614	5.15668
Visit end				Visit end	234	256.41	1	234
14	5	200	33	R,13406	172	348.837	1	172
15	5	200	33	R,11704	218	275.229	1	218
16	5	200	5	R,266	219	273.973	1	219
17	5	200	33	R,8172	125	480	1	125
18	5	200	33	R,9609	125	480	1	125
19	5	200	33	R,6547	125	480	1	125
20	5	200	33	R,7532	250	240	1	250
21	5	200	33	R,5485	188	319.149	1	188
22	5	200	33	R,6562	344	174.419	1	344
23	5	200	33	R,4501	Visit end	Visit end	Visit end	Visit end
24	5	200	15	R,797	109	550.459	1	109
Visit end				Visit end	610	98.3607	1	610
25	5	200	33	R,13453	375	160	1	375
26	5	200	33	R,10094	188	319.149	1	188
27	5	200	33	R,5640	172	348.837	1	172
28	5	200	33	R,8172	110	545.455	1	110
29	5	200	33	R,4796	484	123.967	1	484
30	5	200	31	R,4626	313	191.693	1	313
31	5	200	33	R,4797	Visit end	Visit end	Visit end	Visit end
32	5	200	33	R,4437	125	480	1	125
33	5	200	28	R,1453	125	480	1	125
Visit end				Visit end	125	480	1	125
34	5	200	33	R,14469	172	348.837	1	172
35	5	200	33	R,5875	172	348.837	1	172
36	5	200	33	R,10907	109	550.459	1	109
37	5	200	33	R,7578	141	425.532	1	141
38	5	200	33	R,8281	171	350.877	1	171
39	5	200	33	R,4328	141	425.532	1	141
40	5	200	33	R,5031	Visit end	Visit end	Visit end	Visit end
41	5	200	33	R,5063	235	255.319	1	235
42	5	200	33	R,5813	203	295.567	1	203
43	5	200	33	R,5312	157	382.166	1	157
Visit end				Visit end	140	428.571	1	140
44	5	200	33	R,7062	156	384.615	1	156
45	5	200	33	R,10984	156	384.615	1	156
46	5	200	33	R,4531	110	545.455	1	110
47	5	200	33	R,5547	2485	24.1449	1	2485
48	5	200	33	R,6047	Visit end	Visit end	Visit end	Visit end
49	5	200	33	R,5188	188	319.149	1	188
50	5	200	33	R,5781	141	425.532	1	141
51	5	200	33	R,5219	125	480	1	125
52	5	200	20	R,1078	110	545.455	1	110
Visit end				Visit end	171	350.877	1	171
53	5	200	32	R,11750	109	550.459	1	109
54	5	200	33	R,5531	187	320.856	1	187
55	5	200	33	R,6937	140	428.571	1	140
56	5	200	33	R,9547	156	384.615	1	156
57	5	200	33	R,3875	125	480	1	125
58	5	200	33	R,4329	812	73.8916	1	812
59	5	200	33	R,3750	Fin Bloc	Fin Bloc	Fin Bloc	Fin Bloc
60	5	200	33	R,4485	Fin Bloc	Fin Bloc	Fin Bloc	Fin Bloc
61	5	200	33	R,5094	Visit end	Visit end	Visit end	Visit end
62	5	200	33	R,5016	30687	35.1941	18	687
63	5	200	30	R,1547	38782	27.848	18	110
64	5	200	4	R,157	33625	14.2751	8	109
Fin Bloc				Fin Bloc	33094	18.1302	10	141
Fin Bloc				Fin Bloc	30329	23.7397	12	219
Visit end				Visit end	Visit end	Visit end	Visit end	188
65	5	200	33	R,2953	29672	20.2211	10	250
66	5	200	33	N,8750	34673	22.4959	13	3390
67	5	200	33	N,906	43064	15.326	11	203
68	5	200	33	N,906	32657	11.0237	6	250
69	5	200	33	N,328	35173	22.1761	13	156
70	5	200	33	N,437	32329	12.9914	7	203
Visit end				N,531	Visit end	Visit end	Visit end	203
71	5	200	33	N,641	34328	19.2263	11	297
72	5	200	33	N,1907	58017	7.23926	7	328
73	5	200	33	N,328	50064	11.9847	10	203
74	5	200	33	N,1625	44172	12.2249	9	3296
75	5	200	33	N,328	44750	5.36313	4	281
76	5	200	33	N,547	36344	6.60357	4	141
77	5	200	33	N,297	29813	16.1004	8	219
Visit end				N,266	Visit end	Visit end	Visit end	125
78	5	200	33	N,609	62845	5.72838	6	157
79	5	200	33	N,704	39923	3.00579	2	157
80	5	200	33	N,1063	42205	7.10816	5	750
81	5	200	33	R,6469	46844	6.40424	5	234
82	5	200	33	N,3718	38563	6.22358	4	1484
83	5	200	33	N,1156				4142
84	5	200	33	N,453				125
85	5	200	33	N,640				94
Visit end				N,1015				3391
86	5	200	33	N,438				93
87	5	200	33	N,266				94
88	5	200	33	N,656				953
89	5	200	33	N,578				203
90	5	200	33	N,375				188
91	5	200	33	N,265				13375
				N,1141				141
				N,344				2907
				N,781				109
				N,422				140
				N,281				1922
				N,328				547
				R,9000				3829
				N,1968				14500
				N,1625				282
				N,1063				109
				N,406				328
				N,1578				2922
				N,1203				329
				N,1687				328
				R,9157				1297
				N,453				1875
				N,1078				2188
				N,344				15797
				N,2937				140
				N,281				250
				N,672				282
				N,875				704
				N,687				109
				N,312				1172
				R,5766				4797
				N,1532				156
				N,671				4343
				N,344				7156
				N,812				109
				N,297				547
				N,594				250
				N,1875				1750
				N,266				Visit end
				N,1282				125
				N,2578				109
				N,313				94
				R,9328				328
				N,734				656
				N,719				4438
				Visit end				172
				R,6360				125
				N,500				312
				N,1984				15094
				N,1063				282
				N,734				218
				N,1391				2875
				N,1687				516
				N,297				313
				N,297				2469
				N,266				94
				R,9093				547
				N,2078				5079
				N,688				125
				N,1281				4593
				N,234				141
				N,312				6953
				N,1500				234
				N,563				1438
				N,734				1125
				N,1500				11313
				N,375				156
				N,578				735
				N,625				625
				R,11297				563
				N,750				6156
				N,891				1641
				N,421				13501
				N,828				125
				N,547				204
				N,343				156
				N,344				1814
				N,687				4312
				N,594				20843
				N,172				219
				R,4890				391
				N,2281				1328
				N,265				2469
				N,797				157
				N,1047				5109
				N,813				172
				R,4563				5641
				N,890				672
				N,828				250
				N,625				172
				N,734				2750
				N,312				7814
				N,844				141
				N,609				109
				N,1734				125
				N,438				343
				N,312				750
				N,406				6203
				N,297				20313
				R,6390				406
				N,500				1313
				N,719				3297
				N,188				Visit end
				N,610				219
				N,187				235
				N,2141				3015
				R,4828				453
				N,187				2204
				N,562				219
				N,1047				1391
				Visit end				4672
				R,6093				218
				N,578				6265
				N,203				9718
				N,407				422
				N,218				860
				N,1937				9687
				N,390				3641
				N,172				640
				N,594				3187
				N,235				34235
				N,985				188
				R,6719				219
				N,531				297
				N,657				453
				N,1391				1844
				N,625				2954
				N,657				2953
				N,1484				12156
				R,4437				360
				N,953				23656
				N,843				250
				N,360				3610
				N,203				860
				N,172				1672
				N,672				8641
				N,609				391
				N,922				703
				N,250				2000
				R,4219				21484
				N,843				453
				N,1687				1921
				N,140				5157
				N,125				34047
				N,891				234
				N,156				3250
				N,453				1767
				N,266				28859
				R,4626				172
				N,1579				2672
				N,875				7969
				N,718				2453
				R,3985				3015
				N,766				5548
				N,1015				344
				N,453				3343
				R,4438				219
				N,656				6578
				N,1234				Visit end
				N,766				1688
				N,94				2515
				N,750				3422
				N,500				6109
				N,297				11392
				R,4766				34922
				N,812				297
				N,1000				39001
				Visit end				391
				R,4875				2281
				N,297				7312
				N,594				7344
				N,328				22517
				N,922				469
				N,656				672
				R,5547				15079
				N,625				485
				R,4593				27484
				N,141				172
				N,719				5610
				N,594				20438
				N,906				9625
				R,8390
				N,422
				N,843
				N,1140
				N,250
				R,7845
				N,343
				N,1125
				N,1250
				R,5984

[truncated: 8 more sheets: ISI, Reinforcers Per Visit, Resp Per Rein Per Visit, IRT, Response Duration, Visit Duration, Response Rate, PRP]
