# Supplementary material for: An Assessment of Fixed Interval Timing in Free-Flying Honey Bees (Apis mellifera ligustica): An Analysis of Individual Performance
Source: PLoS One. 2014 Jul 1;9(7):e101262. doi: 10.1371/journal.pone.0101262 (PMC4077790; doi:10.1371/journal.pone.0101262)
Supplement: File S4 — 0-60-X Raw Data. Contains all ten 0-60-X subjects' cleaned data as well as group analyses of intersession interval, reinforcers per visit, responses per reinforce per visit, interresponse times, response duration, visit duration, response rate, and post reinforcement pause. (XLSX) [file pone.0101262.s004.xlsx]

## Sheet: B1
Essai	Goutte	Intervalle	Quantité consommée	Response Length	Inter Reinforcement Interval	Inter Reinforcement Rate	Inter Reinforcement Response	IRT	Load Size	Reinforcers Per Visit	Resp P Visit	Interval Inter-Visit	Visit Length	Response Rate Per Visit		NOTES:				0	Début	Session	0	{0}	0
2	5	200	33	R,7925	1170	51.2821	1	1170	363	11	11	594720	106937	6.17186		drop out: returned to feeder				360095	Début	Visite	1	{0}	-1
3	5	200	33	R,6224	3786	15.8479	1	3786	462	14	14	533866	79763	10.5312						360173	Début	Réponse	1	{0}	-1
4	5	200	33	R,5990	7905	7.59013	1	7905	330	10	10	241553	61948	9.68554						360173	Début	Réponse_Renforcée	1	{0}	-1
5	5	200	33	R,5985	6021	9.96512	1	6021	454	14	14	506663	76065	11.0432						360173	Fin	Période_Réponse	1	{0}	-1		B1
6	5	200	33	R,10168	459	130.719	1	458	363	11	11	498904	67283	9.80931						360173	Début	Renforçateur	1	{33}	-1		Response Length	R,7925	R,6224	R,5990	R,5985	R,10168	R,6517	R,11466	R,6474	R,7083	R,5632	R,4696	Visit end	R,6130	R,5460	R,6521	R,6490	R,4961	R,4945	R,5804	R,5912	R,6490	R,5335
7	5	200	33	R,6517	359	167.131	1	359	Fin Bloc	Fin Bloc	Fin Bloc	Fin Bloc	Fin Bloc	Fin BLoc						360173	Début	Goutte	1	{5}	-1		IRT	1170	3786	7905	6021	458	359	234	1154	7441	249	Visit end	531	452	390	171	125	109	187	187	406	312	328
8	5	200	33	R,11466	234	256.41	1	234	Fin Bloc	Fin Bloc	Fin Bloc	Fin Bloc	Fin Bloc	Fin BLoc						360173	Fin	Goutte	1	{5}	-1
9	5	200	33	R,6474	1154	51.9931	1	1154	424	13	13	226216	66769	11.6821						360189	Fin	Ratio	11	{1}	-1
10	5	200	33	R,7083	7441	8.06343	1	7441	202	8	75	230787	568122	7.92083						360189	Fin	Intervalle	11	{0}	-1
11	5	200	33	R,5632	249	240.964	1	249	33	1	7		23961	17.5285						360189	Début	Ratio	11	{1}	-1
12	5	200	33	R,4696	Visit end	Visit end	Visit end	Visit end												360189	Début	Intervalle	11	{0}	-1
Visit end				Visit end	531	112.994	1	531												360470	Début	Goutte	1	{5}	-1
13	5	200	33	R,6130	452	132.743	1	452												360470	Fin	Goutte	1	{5}	-1
14	5	200	33	R,5460	390	153.846	1	390												360735	Début	Goutte	1	{5}	-1
15	5	200	33	R,6521	171	350.877	1	171												360735	Fin	Goutte	1	{5}	-1
16	5	200	33	R,6490	125	480	1	125												361000	Début	Goutte	1	{5}	-1
17	5	200	33	R,4961	109	550.459	1	109												361000	Fin	Goutte	1	{5}	-1
18	5	200	33	R,4945	187	320.856	1	187												361265	Début	Goutte	1	{5}	-1
19	5	200	33	R,5804	187	320.856	1	187												361265	Fin	Goutte	1	{5}	-1
20	5	200	33	R,5912	406	147.783	1	406												361531	Début	Goutte	1	{5}	-1
21	5	200	33	R,6490	312	192.308	1	312												361531	Fin	Goutte	1	{5}	-1
22	5	200	33	R,5335	328	182.927	1	328												361796	Début	Goutte	1	{3}	-1
23	5	200	33	R,4695	280	214.286	1	280												361796	Fin	Goutte	1	{3}	-1
24	5	200	33	R,4930	671	89.4188	1	671												368020	Fin	Visite	1	{0}	-1
25	5	200	33	R,5133	Visit end	Visit end	Visit end	Visit end												368020	Début	Time_Out	1	{0}	-1
26	5	200	33	R,2808	296	202.703	1	296												368098	Fin	Réponse_Renforcée	1	{0}	-1
Visit end				Visit end	359	167.131	1	359												368098	Fin	Renforçateur	1	{33}	-1
27	5	200	33	R,8346	624	96.1538	1	624												368098	Fin	Réponse	1	{0}	-1
28	5	200	33	R,6693	531	112.994	1	531												368192	Fin	Time_Out	1	{0}	-1
29	5	200	33	R,6567	265	226.415	1	265												368192	Début	Période_Réponse	1	{0}	-1
30	5	200	33	R,5569	171	350.877	1	171												369190	Début	Visite	1	{0}	-1
31	5	200	33	R,5803	390	153.846	1	390												369268	Début	Réponse	1	{0}	-1
32	5	200	33	R,5367	203	295.567	1	203												369268	Début	Réponse_Renforcée	1	{0}	-1
33	5	200	33	R,6958	640	93.75	1	640												369268	Fin	Période_Réponse	1	{0}	-1
34	5	200	33	R,5507	Visit end	Visit end	Visit end	Visit end												369268	Début	Renforçateur	1	{33}	-1
35	5	200	33	R,4929	640	93.75	1	640												369268	Début	Goutte	1	{5}	-1
36	5	200	33	R,2730	249	240.964	1	249												369268	Fin	Goutte	1	{5}	-1
Visit end				Visit end	592	101.351	1	592												369284	Fin	Ratio	11	{1}	-1
37	5	200	33	R,8158	592	101.351	1	592												369284	Fin	Intervalle	11	{0}	-1
38	5	200	33	R,4696	468	128.205	1	453												369284	Début	Ratio	11	{1}	-1
39	5	200	33	R,4587	593	101.18	1	593												369284	Début	Intervalle	11	{0}	-1
40	5	200	33	R,5570	765	78.4314	1	765												369565	Début	Goutte	1	{5}	-1
41	5	200	33	R,4103	343	174.927	1	343												369565	Fin	Goutte	1	{5}	-1
42	5	200	33	R,4508	546	109.89	1	546												369830	Début	Goutte	1	{5}	-1
43	5	200	33	R,4664	655	91.6031	1	655												369830	Fin	Goutte	1	{5}	-1
44	5	200	33	R,4243	468	128.205	1	468												370095	Début	Goutte	1	{5}	-1
45	5	200	33	R,4431	265	226.415	1	250												370095	Fin	Goutte	1	{5}	-1
46	5	200	33	R,5288	3307	18.1433	1	3307												370360	Début	Goutte	1	{5}	-1
47	5	200	33	R,4555	Visit end	Visit end	Visit end	Visit end												370360	Fin	Goutte	1	{5}	-1
48	5	200	33	R,5148	140	428.571	1	140												370625	Début	Goutte	1	{5}	-1
49	5	200	33	R,5398	265	226.415	1	265												370625	Fin	Goutte	1	{5}	-1
50	5	200	25	R,1263	483	124.224	1	483												370891	Début	Goutte	1	{3}	-1
Visit end				Visit end	796	75.3769	1	796												370891	Fin	Goutte	1	{3}	-1
51	5	200	33	R,8596	219	273.973	1	219												375415	Fin	Visite	1	{0}	-1
52	5	200	33	R,6474	172	348.837	1	172												375415	Début	Time_Out	1	{0}	-1
53	5	200	33	R,8924	234	256.41	1	234												375493	Fin	Réponse_Renforcée	1	{0}	-1
54	5	200	33	R,5741	219	273.973	1	219												375493	Fin	Renforçateur	1	{33}	-1
55	5	200	33	R,4851	296	202.703	1	296												375493	Fin	Réponse	1	{0}	-1
56	5	200	33	R,4742	514	116.732	1	514												375586	Fin	Time_Out	1	{0}	-1
57	5	200	33	R,5647	Visit end	Visit end	Visit end	Visit end												375586	Début	Période_Réponse	1	{0}	-1
58	5	200	33	R,4976	250	240	1	250												379185	Début	Visite	1	{0}	-1
59	5	200	33	R,5366	624	96.1538	1	624												379278	Début	Réponse	1	{0}	-1
60	5	200	33	R,4166	156	384.615	1	156												379278	Début	Réponse_Renforcée	1	{0}	-1
61	5	200	33	R,4462	125	480	1	125												379294	Fin	Période_Réponse	1	{0}	-1
Visit end				Visit end	141	425.532	1	141												379294	Début	Renforçateur	1	{33}	-1
62	5	200	33	R,5928	265	226.415	1	265												379294	Début	Goutte	1	{5}	-1
63	5	200	33	R,4368	265	226.415	1	265												379294	Fin	Goutte	1	{5}	-1
64	5	200	33	R,4134	219	273.973	1	219												379294	Fin	Ratio	11	{1}	-1
65	5	200	33	R,4306	359	167.131	1	359												379294	Fin	Intervalle	11	{0}	-1
66	5	200	33	R,4102	250	240	1	250												379294	Début	Ratio	11	{1}	-1
67	5	200	33	R,4898	187	320.856	1	187												379294	Début	Intervalle	11	{0}	-1
68	5	200	33	R,4634	359	167.131	1	359												379575	Début	Goutte	1	{5}	-1
69	5	200	33	R,5132	Fin Bloc	Fin Bloc	Fin Bloc	Fin Bloc												379575	Fin	Goutte	1	{5}	-1
70	5	200	28	R,3853	Fin Bloc	Fin Bloc	Fin Bloc	Fin Bloc												379840	Début	Goutte	1	{5}	-1
71	5	200	33	R,4929	Visit end	Visit end	Visit end	Visit end												379840	Fin	Goutte	1	{5}	-1
72	5	200	33	R,6162	16	3750	1	141												380168	Début	Goutte	1	{5}	-1
73	5	200	33	R,6396	79139	11.3724	15	390												380168	Fin	Goutte	1	{5}	-1
74	5	200	33	R,4742	59873	13.0276	13	640												380433	Début	Goutte	1	{5}	-1
Fin Bloc				Fin Bloc	65208	4.60066	5	2979												380433	Fin	Goutte	1	{5}	-1
Fin Bloc				Fin Bloc	69560	7.76308	9	468												380714	Début	Goutte	1	{5}	-1
Visit end				Visit end	65645	7.31206	8	6130												380714	Fin	Goutte	1	{5}	-1
75	5	200	33	R,6942	94770	5.06489	8	7878												380979	Début	Goutte	1	{3}	-1
76	5	200	33	N,670	59763	12.0476	12	718												380979	Fin	Goutte	1	{3}	-1
77	5	200	5	N,936	Visit end	Visit end	Visit end	4789												385175	Fin	Visite	1	{0}	-1
78	5	200	33	N,1030				421												385175	Début	Time_Out	1	{0}	-1
79	5	200	33	N,2091				8580												385269	Fin	Réponse_Renforcée	1	{0}	-1
80	5	200	29	N,1014				390												385269	Fin	Renforçateur	1	{33}	-1
81	5	200	33	N,1342				2403												385269	Fin	Réponse	1	{0}	-1
82	5	200	3	N,1903				5055												385362	Fin	Time_Out	1	{0}	-1
Visit end				N,530				26223												385362	Début	Période_Réponse	1	{0}	-1
83	5	200	33	N,531				203												393080	Début	Visite	1	{0}	-1
				N,281				266												393174	Début	Réponse	1	{0}	-1
				N,468				343												393174	Début	Réponse_Renforcée	1	{0}	-1
				N,374				390												393189	Fin	Période_Réponse	1	{0}	-1
				N,202				5679												393189	Début	Renforçateur	1	{33}	-1
				N,562				266												393189	Début	Goutte	1	{5}	-1
				R,6271				5850												393189	Fin	Goutte	1	{5}	-1
				N,811				374												393189	Fin	Ratio	11	{1}	-1
				N,499				15054												393189	Fin	Intervalle	11	{0}	-1
				N,499				9469												393189	Début	Ratio	11	{1}	-1
				N,1279				234												393189	Début	Intervalle	11	{0}	-1
				N,795				156												393470	Début	Goutte	1	{5}	-1
				N,530				12027												393470	Fin	Goutte	1	{5}	-1
				N,796				33759												393735	Début	Goutte	1	{5}	-1
				N,359				405												393735	Fin	Goutte	1	{5}	-1
				N,842				484												394052	Début	Goutte	1	{5}	-1
				N,2262				4633												394052	Fin	Goutte	1	{5}	-1
				N,546				21013												394307	Début	Goutte	1	{5}	-1
				N,344				218												394307	Fin	Goutte	1	{5}	-1
				R,234				249												394588	Début	Goutte	1	{5}	-1
				N,2855				297												394588	Fin	Goutte	1	{5}	-1
				N,515				609												394869	Début	Goutte	1	{3}	-1
				N,468				577												394869	Fin	Goutte	1	{3}	-1
				N,1076				24914												399081	Fin	Visite	1	{0}	-1
				R,4821				593												399081	Début	Time_Out	1	{0}	-1
				N,1030				5039												399159	Fin	Réponse_Renforcée	1	{0}	-1
				N,546				31808												399159	Fin	Renforçateur	1	{33}	-1
				N,686				499												399159	Fin	Réponse	1	{0}	-1
				N,561				530												399252	Fin	Time_Out	1	{0}	-1
				N,546				6817												399252	Début	Période_Réponse	1	{0}	-1
				N,1154				187												405102	Début	Visite	1	{0}	-1
				N,296				514												405180	Début	Réponse	1	{0}	-1
				N,437				6240												405180	Début	Réponse_Renforcée	1	{0}	-1
				R,5055				437												405180	Fin	Période_Réponse	1	{0}	-1
				N,780				45506												405180	Début	Renforçateur	1	{33}	-1
				N,687				422												405180	Début	Goutte	1	{5}	-1
				N,1279				359												405180	Fin	Goutte	1	{5}	-1
				N,500				6879												405195	Fin	Ratio	11	{1}	-1
				N,749				359												405195	Fin	Intervalle	11	{0}	-1
				N,343				9079												405195	Début	Ratio	11	{1}	-1
				N,577				5974												405195	Début	Intervalle	11	{0}	-1
				R,6832				375												405461	Début	Goutte	1	{5}	-1
				N,405				66784												405461	Fin	Goutte	1	{5}	-1
				N,905				312												405726	Début	Goutte	1	{5}	-1
				N,983				499												405726	Fin	Goutte	1	{5}	-1
				N,562				2933												405991	Début	Goutte	1	{5}	-1
				N,905				6147												405991	Fin	Goutte	1	{5}	-1
				N,593				4462												406256	Début	Goutte	1	{5}	-1
				N,171				281												406256	Fin	Goutte	1	{5}	-1
				R,5086				6770												406522	Début	Goutte	1	{5}	-1
				N,546				23478												406522	Fin	Goutte	1	{5}	-1
				N,499				484												406787	Début	Goutte	1	{3}	-1
				N,920				6988												406787	Fin	Goutte	1	{3}	-1
				N,592				359												415269	Fin	Visite	1	{0}	-1
				N,749				514												415269	Début	Time_Out	1	{0}	-1
				N,546				30451												415347	Fin	Réponse_Renforcée	1	{0}	-1
				N,484				328												415347	Fin	Renforçateur	1	{33}	-1
				N,1076				437												415347	Fin	Réponse	1	{0}	-1
				N,359				671												415457	Fin	Time_Out	1	{0}	-1
				N,546				Visit end												415457	Début	Période_Réponse	1	{0}	-1
				N,219				250												415722	Début	Visite	1	{0}	-1
				R,141				749												415811	Début	Réponse	1	{0}	-1
				N,5304				671												415811	Début	Réponse_Renforcée	1	{0}	-1
				N,452				3604												415811	Fin	Période_Réponse	1	{0}	-1
				N,561				7145												415811	Début	Renforçateur	1	{33}	-1
				N,593				3401												415811	Début	Goutte	1	{5}	-1
				Visit end																415811	Fin	Goutte	1	{5}	-1
				R,4165																415829	Fin	Ratio	11	{1}	-1
				N,639																415829	Fin	Intervalle	11	{0}	-1
				N,858																415829	Début	Ratio	11	{1}	-1
				N,499																415829	Début	Intervalle	11	{0}	-1
				N,592																416083	Début	Goutte	1	{5}	-1
				N,1030																416083	Fin	Goutte	1	{5}	-1
				N,358																416348	Début	Goutte	1	{5}	-1
																				416348	Fin	Goutte	1	{5}	-1
																				416613	Début	Goutte	1	{5}	-1
																				416613	Fin	Goutte	1	{5}	-1
																				416878	Début	Goutte	1	{5}	-1
																				416878	Fin	Goutte	1	{5}	-1
																				417143	Début	Goutte	1	{5}	-1
																				417143	Fin	Goutte	1	{5}	-1
																				417409	Début	Goutte	1	{3}	-1
																				417409	Fin	Goutte	1	{3}	-1
																				422229	Fin	Visite	1	{0}	-1
																				422229	Début	Time_Out	1	{0}	-1
																				422291	Fin	Réponse_Renforcée	1	{0}	-1
																				422291	Fin	Renforçateur	1	{33}	-1
																				422291	Fin	Réponse	1	{0}	-1
																				422385	Fin	Time_Out	1	{0}	-1
																				422385	Début	Période_Réponse	1	{0}	-1
																				422557	Début	Visite	1	{0}	-1
																				422681	Début	Réponse	1	{0}	-1
																				422681	Début	Réponse_Renforcée	1	{0}	-1
																				422697	Fin	Période_Réponse	1	{0}	-1
																				422697	Début	Renforçateur	1	{33}	-1
																				422697	Début	Goutte	1	{5}	-1
																				422697	Fin	Goutte	1	{5}	-1
																				422837	Fin	Ratio	11	{1}	-1
																				422837	Fin	Intervalle	11	{0}	-1
																				422837	Début	Ratio	11	{1}	-1
																				422837	Début	Intervalle	11	{0}	-1
																				423149	Début	Goutte	1	{5}	-1
																				423149	Fin	Goutte	1	{5}	-1
																				423415	Début	Goutte	1	{5}	-1
																				423415	Fin	Goutte	1	{5}	-1
																				423680	Début	Goutte	1	{5}	-1
																				423680	Fin	Goutte	1	{5}	-1
																				423945	Début	Goutte	1	{5}	-1
																				423945	Fin	Goutte	1	{5}	-1
																				424210	Début	Goutte	1	{5}	-1
																				424210	Fin	Goutte	1	{5}	-1
																				424475	Début	Goutte	1	{3}	-1
																				424475	Fin	Goutte	1	{3}	-1
																				434069	Fin	Visite	1	{0}	-1
																				434069	Début	Time_Out	1	{0}	-1
																				434147	Fin	Réponse_Renforcée	1	{0}	-1
																				434147	Fin	Renforçateur	1	{33}	-1
																				434147	Fin	Réponse	1	{0}	-1
																				434241	Fin	Time_Out	1	{0}	-1
																				434241	Début	Période_Réponse	1	{0}	-1
																				434303	Début	Visite	1	{0}	-1
																				434381	Début	Réponse	1	{0}	-1
																				434381	Début	Réponse_Renforcée	1	{0}	-1
																				434381	Fin	Période_Réponse	1	{0}	-1
																				434381	Début	Renforçateur	1	{33}	-1
																				434381	Début	Goutte	1	{5}	-1
																				434381	Fin	Goutte	1	{5}	-1
																				434397	Fin	Ratio	11	{1}	-1
																				434397	Fin	Intervalle	11	{0}	-1
																				434397	Début	Ratio	11	{1}	-1
																				434397	Début	Intervalle	11	{0}	-1
																				434678	Début	Goutte	1	{5}	-1
																				434678	Fin	Goutte	1	{5}	-1
																				434943	Début	Goutte	1	{5}	-1
																				434943	Fin	Goutte	1	{5}	-1
																				435208	Début	Goutte	1	{5}	-1
																				435208	Fin	Goutte	1	{5}	-1
																				435473	Début	Goutte	1	{5}	-1
																				435473	Fin	Goutte	1	{5}	-1
																				435739	Début	Goutte	1	{5}	-1
																				435739	Fin	Goutte	1	{5}	-1
																				436004	Début	Goutte	1	{3}	-1
																				436004	Fin	Goutte	1	{3}	-1
																				440762	Fin	Visite	1	{0}	-1
																				440762	Début	Time_Out	1	{0}	-1
																				440855	Fin	Réponse_Renforcée	1	{0}	-1
																				440855	Fin	Renforçateur	1	{33}	-1
																				440855	Fin	Réponse	1	{0}	-1
																				440949	Fin	Time_Out	1	{0}	-1
																				440949	Début	Période_Réponse	1	{0}	-1
																				441932	Début	Visite	1	{0}	-1
																				442010	Début	Réponse	1	{0}	-1
																				442010	Début	Réponse_Renforcée	1	{0}	-1
																				442025	Fin	Période_Réponse	1	{0}	-1
																				442025	Début	Renforçateur	1	{33}	-1
																				442025	Début	Goutte	1	{5}	-1
																				442025	Fin	Goutte	1	{5}	-1
																				442025	Fin	Ratio	11	{1}	-1
																				442025	Fin	Intervalle	11	{0}	-1
																				442025	Début	Ratio	11	{1}	-1
																				442025	Début	Intervalle	11	{0}	-1
																				442306	Début	Goutte	1	{5}	-1
																				442306	Fin	Goutte	1	{5}	-1
																				442571	Début	Goutte	1	{5}	-1
																				442571	Fin	Goutte	1	{5}	-1
																				442837	Début	Goutte	1	{5}	-1
																				442837	Fin	Goutte	1	{5}	-1
																				443102	Début	Goutte	1	{5}	-1
																				443102	Fin	Goutte	1	{5}	-1
																				443367	Début	Goutte	1	{5}	-1
																				443367	Fin	Goutte	1	{5}	-1
																				443632	Début	Goutte	1	{3}	-1
																				443632	Fin	Goutte	1	{3}	-1
																				448999	Fin	Visite	1	{0}	-1
																				448999	Début	Time_Out	1	{0}	-1
																				448999	Début	Visite	1	{0}	-1
																				449014	Fin	Visite	1	{0}	-1
																				449092	Fin	Réponse_Renforcée	1	{0}	-1
																				449092	Fin	Renforçateur	1	{33}	-1
																				449092	Fin	Réponse	1	{0}	-1
																				449186	Fin	Time_Out	1	{0}	-1
																				449186	Début	Période_Réponse	1	{0}	-1
																				456455	Début	Visite	1	{0}	-1
																				456533	Début	Réponse	1	{0}	-1
																				456533	Début	Réponse_Renforcée	1	{0}	-1
																				456533	Fin	Période_Réponse	1	{0}	-1
																				456533	Début	Renforçateur	1	{33}	-1
																				456533	Début	Goutte	1	{5}	-1
																				456533	Fin	Goutte	1	{5}	-1
																				456549	Fin	Ratio	11	{1}	-1
																				456549	Fin	Intervalle	11	{0}	-1
																				456549	Début	Ratio	11	{1}	-1
																				456549	Début	Intervalle	11	{0}	-1
																				456814	Début	Goutte	1	{5}	-1
																				456814	Fin	Goutte	1	{5}	-1
																				457079	Début	Goutte	1	{5}	-1
																				457079	Fin	Goutte	1	{5}	-1
																				457345	Début	Goutte	1	{5}	-1
																				457345	Fin	Goutte	1	{5}	-1
																				457610	Début	Goutte	1	{5}	-1
																				457610	Fin	Goutte	1	{5}	-1
																				457875	Début	Goutte	1	{5}	-1
																				457875	Fin	Goutte	1	{5}	-1
																				458140	Début	Goutte	1	{3}	-1
																				458140	Fin	Goutte	1	{3}	-1
																				462087	Fin	Visite	1	{0}	-1
																				462087	Début	Time_Out	1	{0}	-1
																				462165	Fin	Réponse_Renforcée	1	{0}	-1
																				462165	Fin	Renforçateur	1	{33}	-1
																				462165	Fin	Réponse	1	{0}	-1
																				462259	Fin	Time_Out	1	{0}	-1
																				462259	Début	Période_Réponse	1	{0}	-1
																				462305	Début	Visite	1	{0}	-1
																				462321	Fin	Visite	1	{0}	-1
																				462321	Début	Visite	1	{0}	-1
																				462415	Début	Réponse	1	{0}	-1
																				462415	Début	Réponse_Renforcée	1	{0}	-1
																				462415	Fin	Période_Réponse	1	{0}	-1
																				462415	Début	Renforçateur	1	{33}	-1
																				462415	Début	Goutte	1	{5}	-1
																				462415	Fin	Goutte	1	{5}	-1
																				462430	Fin	Ratio	11	{1}	-1
																				462430	Fin	Intervalle	11	{0}	-1
																				462430	Début	Ratio	11	{1}	-1
																				462430	Début	Intervalle	11	{0}	-1
																				462695	Début	Goutte	1	{5}	-1
																				462695	Fin	Goutte	1	{5}	-1
																				462961	Début	Goutte	1	{5}	-1
																				462961	Fin	Goutte	1	{5}	-1
																				463226	Début	Goutte	1	{5}	-1
																				463226	Fin	Goutte	1	{5}	-1
																				463491	Début	Goutte	1	{5}	-1
																				463491	Fin	Goutte	1	{5}	-1
																				463756	Début	Goutte	1	{5}	-1
																				463756	Fin	Goutte	1	{5}	-1
																				464021	Début	Goutte	1	{3}	-1
																				464021	Fin	Goutte	1	{3}	-1
																				467032	Fin	Visite	1	{0}	-1
																				467032	Début	Time_Out	1	{0}	-1
																				467110	Fin	Réponse_Renforcée	1	{0}	-1
																				467110	Fin	Renforçateur	1	{33}	-1
																				467110	Fin	Réponse	1	{0}	-1
																				467204	Fin	Time_Out	1	{0}	-1
																				467204	Début	Période_Réponse	1	{0}	-1
																				1061752	Début	Visite	1	{0}	-1
																				1061830	Début	Réponse	1	{0}	-1
																				1061830	Début	Réponse_Renforcée	1	{0}	-1
																				1061846	Fin	Période_Réponse	1	{0}	-1
																				1061846	Début	Renforçateur	1	{33}	-1
																				1061846	Début	Goutte	1	{5}	-1
																				1061846	Fin	Goutte	1	{5}	-1
																				1061846	Fin	Ratio	11	{1}	-1
																				1061846	Fin	Intervalle	11	{0}	-1
																				1061846	Début	Ratio	11	{1}	-1
																				1061846	Début	Intervalle	11	{0}	-1
																				1062126	Début	Goutte	1	{5}	-1
																				1062126	Fin	Goutte	1	{5}	-1
																				1062392	Début	Goutte	1	{5}	-1
																				1062392	Fin	Goutte	1	{5}	-1
																				1062657	Début	Goutte	1	{5}	-1
																				1062657	Fin	Goutte	1	{5}	-1
																				1062938	Début	Goutte	1	{5}	-1
																				1062938	Fin	Goutte	1	{5}	-1
																				1063203	Début	Goutte	1	{5}	-1
																				1063203	Fin	Goutte	1	{5}	-1
																				1063468	Début	Goutte	1	{3}	-1
																				1063468	Fin	Goutte	1	{3}	-1
																				1067883	Fin	Visite	1	{0}	-1
																				1067883	Début	Time_Out	1	{0}	-1
																				1067961	Fin	Réponse_Renforcée	1	{0}	-1
																				1067961	Fin	Renforçateur	1	{33}	-1
																				1067961	Fin	Réponse	1	{0}	-1
																				1068054	Fin	Time_Out	1	{0}	-1
																				1068054	Début	Période_Réponse	1	{0}	-1
																				1068413	Début	Visite	1	{0}	-1
																				1068491	Début	Réponse	1	{0}	-1
																				1068491	Début	Réponse_Renforcée	1	{0}	-1
																				1068491	Fin	Période_Réponse	1	{0}	-1
																				1068491	Début	Renforçateur	1	{33}	-1
																				1068491	Début	Goutte	1	{5}	-1
																				1068491	Fin	Goutte	1	{5}	-1
																				1068507	Fin	Ratio	11	{1}	-1
																				1068507	Fin	Intervalle	11	{0}	-1
																				1068507	Début	Ratio	11	{1}	-1
																				1068507	Début	Intervalle	11	{0}	-1
																				1068788	Début	Goutte	1	{5}	-1
																				1068788	Fin	Goutte	1	{5}	-1
																				1069053	Début	Goutte	1	{5}	-1
																				1069053	Fin	Goutte	1	{5}	-1
																				1069318	Début	Goutte	1	{5}	-1
																				1069318	Fin	Goutte	1	{5}	-1
																				1069583	Début	Goutte	1	{5}	-1
																				1069583	Fin	Goutte	1	{5}	-1
																				1069848	Début	Goutte	1	{5}	-1
																				1069848	Fin	Goutte	1	{5}	-1
																				1070114	Début	Goutte	1	{3}	-1
																				1070114	Fin	Goutte	1	{3}	-1
																				1073842	Fin	Visite	1	{0}	-1
																				1073842	Début	Time_Out	1	{0}	-1
																				1073858	Début	Visite	1	{0}	-1
																				1073858	Fin	Visite	1	{0}	-1
																				1073951	Fin	Réponse_Renforcée	1	{0}	-1
																				1073951	Fin	Renforçateur	1	{33}	-1
																				1073951	Fin	Réponse	1	{0}	-1
																				1074045	Fin	Time_Out	1	{0}	-1
																				1074045	Début	Période_Réponse	1	{0}	-1
																				1074326	Début	Visite	1	{0}	-1
																				1074419	Début	Réponse	1	{0}	-1
																				1074419	Début	Réponse_Renforcée	1	{0}	-1
																				1074419	Fin	Période_Réponse	1	{0}	-1
																				1074419	Début	Renforçateur	1	{33}	-1
																				1074419	Début	Goutte	1	{5}	-1
																				1074419	Fin	Goutte	1	{5}	-1
																				1074419	Fin	Ratio	11	{1}	-1
																				1074419	Fin	Intervalle	11	{0}	-1
																				1074419	Début	Ratio	11	{1}	-1
																				1074419	Début	Intervalle	11	{0}	-1
																				1074700	Début	Goutte	1	{5}	-1
																				1074700	Fin	Goutte	1	{5}	-1
																				1074965	Début	Goutte	1	{5}	-1
																				1074965	Fin	Goutte	1	{5}	-1
																				1075230	Début	Goutte	1	{5}	-1
																				1075230	Fin	Goutte	1	{5}	-1
																				1075511	Début	Goutte	1	{5}	-1
																				1075511	Fin	Goutte	1	{5}	-1
																				1075776	Début	Goutte	1	{5}	-1
																				1075776	Fin	Goutte	1	{5}	-1
																				1076042	Début	Goutte	1	{3}	-1
																				1076042	Fin	Goutte	1	{3}	-1
																				1080846	Fin	Visite	1	{0}	-1
																				1080846	Début	Time_Out	1	{0}	-1
																				1080924	Fin	Réponse_Renforcée	1	{0}	-1
																				1080924	Fin	Renforçateur	1	{33}	-1
																				1080924	Fin	Réponse	1	{0}	-1
																				1081018	Fin	Time_Out	1	{0}	-1
																				1081018	Début	Période_Réponse	1	{0}	-1
																				1081236	Début	Visite	1	{0}	-1
																				1081314	Début	Réponse	1	{0}	-1
																				1081314	Début	Réponse_Renforcée	1	{0}	-1
																				1081314	Fin	Période_Réponse	1	{0}	-1
																				1081314	Début	Renforçateur	1	{33}	-1
																				1081314	Début	Goutte	1	{5}	-1
																				1081314	Fin	Goutte	1	{5}	-1
																				1081330	Fin	Ratio	11	{1}	-1
																				1081330	Fin	Intervalle	11	{0}	-1
																				1081330	Début	Ratio	11	{1}	-1
																				1081330	Début	Intervalle	11	{0}	-1
																				1081611	Début	Goutte	1	{5}	-1
																				1081611	Fin	Goutte	1	{5}	-1
																				1081876	Début	Goutte	1	{5}	-1
																				1081876	Fin	Goutte	1	{5}	-1
																				1082141	Début	Goutte	1	{5}	-1
																				1082141	Fin	Goutte	1	{5}	-1
																				1082406	Début	Goutte	1	{5}	-1
																				1082406	Fin	Goutte	1	{5}	-1
																				1082672	Début	Goutte	1	{5}	-1
																				1082672	Fin	Goutte	1	{5}	-1
																				1082937	Début	Goutte	1	{3}	-1
																				1082937	Fin	Goutte	1	{3}	-1
																				1086010	Fin	Visite	1	{0}	-1
																				1086010	Début	Time_Out	1	{0}	-1
																				1086104	Début	Visite	1	{0}	-1
																				1086104	Fin	Visite	1	{0}	-1
																				1086135	Début	Visite	1	{0}	-1
																				1086135	Fin	Visite	1	{0}	-1
																				1086135	Début	Visite	1	{0}	-1
																				1087196	Fin	Visite	1	{0}	-1
																				1087211	Début	Visite	1	{0}	-1
																				1087211	Fin	Visite	1	{0}	-1
																				1087258	Début	Visite	1	{0}	-1
																				1087726	Fin	Visite	1	{0}	-1
																				1087804	Fin	Réponse_Renforcée	1	{0}	-1
																				1087804	Fin	Renforçateur	1	{33}	-1
																				1087804	Fin	Réponse	1	{0}	-1
																				1087898	Fin	Time_Out	1	{0}	-1
																				1087898	Début	Période_Réponse	1	{0}	-1
																				1087898	Début	Visite	1	{0}	-1
																				1087976	Début	Réponse	1	{0}	-1
																				1087976	Début	Réponse_Renforcée	1	{0}	-1
																				1087991	Fin	Période_Réponse	1	{0}	-1
																				1087991	Début	Renforçateur	1	{33}	-1
																				1087991	Début	Goutte	1	{5}	-1
																				1087991	Fin	Goutte	1	{5}	-1
																				1087991	Fin	Ratio	11	{1}	-1
																				1087991	Fin	Intervalle	11	{0}	-1
																				1087991	Début	Ratio	11	{1}	-1
																				1087991	Début	Intervalle	11	{0}	-1
																				1088272	Début	Goutte	1	{5}	-1
																				1088272	Fin	Goutte	1	{5}	-1
																				1088537	Début	Goutte	1	{5}	-1
																				1088537	Fin	Goutte	1	{5}	-1
																				1088803	Début	Goutte	1	{5}	-1
																				1088803	Fin	Goutte	1	{5}	-1
																				1089083	Début	Goutte	1	{5}	-1
																				1089083	Fin	Goutte	1	{5}	-1
																				1089364	Début	Goutte	1	{5}	-1
																				1089364	Fin	Goutte	1	{5}	-1
																				1089645	Début	Goutte	1	{3}	-1
																				1089645	Fin	Goutte	1	{3}	-1
																				1092843	Fin	Visite	1	{0}	-1
																				1092843	Début	Time_Out	1	{0}	-1
																				1092937	Fin	Réponse_Renforcée	1	{0}	-1
																				1092937	Fin	Renforçateur	1	{33}	-1
																				1092937	Fin	Réponse	1	{0}	-1
																				1092968	Début	Visite	1	{0}	-1
																				1093061	Fin	Time_Out	1	{0}	-1
																				1093061	Début	Période_Réponse	1	{0}	-1
																				1093061	Début	Réponse	1	{0}	-1
																				1093061	Début	Réponse_Renforcée	1	{0}	-1
																				1093061	Fin	Période_Réponse	1	{0}	-1
																				1093061	Début	Renforçateur	1	{33}	-1
																				1093061	Début	Goutte	1	{5}	-1
																				1093061	Fin	Goutte	1	{5}	-1
																				1093077	Fin	Ratio	11	{1}	-1
																				1093077	Fin	Intervalle	11	{0}	-1
																				1093077	Début	Ratio	11	{1}	-1
																				1093077	Début	Intervalle	11	{0}	-1
																				1093358	Début	Goutte	1	{5}	-1
																				1093358	Fin	Goutte	1	{5}	-1
																				1093623	Début	Goutte	1	{5}	-1
																				1093623	Fin	Goutte	1	{5}	-1
																				1093888	Début	Goutte	1	{5}	-1
																				1093888	Fin	Goutte	1	{5}	-1
																				1094153	Début	Goutte	1	{5}	-1
																				1094153	Fin	Goutte	1	{5}	-1
																				1094419	Début	Goutte	1	{5}	-1
																				1094419	Fin	Goutte	1	{5}	-1
																				1094684	Début	Goutte	1	{3}	-1
																				1094684	Fin	Goutte	1	{3}	-1
																				1097913	Fin	Visite	1	{0}	-1
																				1097913	Début	Time_Out	1	{0}	-1
																				1098007	Fin	Réponse_Renforcée	1	{0}	-1
																				1098007	Fin	Renforçateur	1	{33}	-1
																				1098007	Fin	Réponse	1	{0}	-1
																				1098022	Début	Visite	1	{0}	-1
																				1098116	Fin	Time_Out	1	{0}	-1
																				1098116	Début	Période_Réponse	1	{0}	-1
																				1098116	Début	Réponse	1	{0}	-1
																				1098116	Début	Réponse_Renforcée	1	{0}	-1
																				1098116	Fin	Période_Réponse	1	{0}	-1
																				1098116	Début	Renforçateur	1	{33}	-1
																				1098116	Début	Goutte	1	{5}	-1
																				1098116	Fin	Goutte	1	{5}	-1
																				1098131	Fin	Ratio	11	{1}	-1
																				1098131	Fin	Intervalle	11	{0}	-1
																				1098131	Début	Ratio	11	{1}	-1
																				1098131	Début	Intervalle	11	{0}	-1
																				1098412	Début	Goutte	1	{5}	-1
																				1098412	Fin	Goutte	1	{5}	-1
																				1098677	Début	Goutte	1	{5}	-1
																				1098677	Fin	Goutte	1	{5}	-1
																				1098943	Début	Goutte	1	{5}	-1
																				1098943	Fin	Goutte	1	{5}	-1
																				1099208	Début	Goutte	1	{5}	-1
																				1099208	Fin	Goutte	1	{5}	-1
																				1099473	Début	Goutte	1	{5}	-1
																				1099473	Fin	Goutte	1	{5}	-1
																				1099738	Début	Goutte	1	{3}	-1
																				1099738	Fin	Goutte	1	{3}	-1
																				1103825	Fin	Visite	1	{0}	-1
																				1103825	Début	Time_Out	1	{0}	-1
																				1103919	Fin	Réponse_Renforcée	1	{0}	-1
																				1103919	Fin	Renforçateur	1	{33}	-1
																				1103919	Fin	Réponse	1	{0}	-1
																				1104013	Fin	Time_Out	1	{0}	-1
																				1104013	Début	Période_Réponse	1	{0}	-1
																				1104013	Début	Visite	1	{0}	-1
																				1104106	Début	Réponse	1	{0}	-1
																				1104106	Début	Réponse_Renforcée	1	{0}	-1
																				1104122	Fin	Période_Réponse	1	{0}	-1
																				1104122	Début	Renforçateur	1	{33}	-1
																				1104122	Début	Goutte	1	{5}	-1
																				1104122	Fin	Goutte	1	{5}	-1
																				1104122	Fin	Ratio	11	{1}	-1
																				1104122	Fin	Intervalle	11	{0}	-1
																				1104122	Début	Ratio	11	{1}	-1
																				1104122	Début	Intervalle	11	{0}	-1
																				1104403	Début	Goutte	1	{5}	-1
																				1104403	Fin	Goutte	1	{5}	-1
																				1104683	Début	Goutte	1	{5}	-1
																				1104683	Fin	Goutte	1	{5}	-1
																				1104964	Début	Goutte	1	{5}	-1
																				1104964	Fin	Goutte	1	{5}	-1
																				1105245	Début	Goutte	1	{5}	-1
																				1105245	Fin	Goutte	1	{5}	-1
																				1105526	Début	Goutte	1	{5}	-1
																				1105526	Fin	Goutte	1	{5}	-1
																				1105807	Début	Goutte	1	{3}	-1
																				1105807	Fin	Goutte	1	{3}	-1
																				1109941	Fin	Visite	1	{0}	-1
																				1109941	Début	Time_Out	1	{0}	-1
																				1110019	Fin	Réponse_Renforcée	1	{0}	-1
																				1110019	Fin	Renforçateur	1	{33}	-1
																				1110019	Fin	Réponse	1	{0}	-1
																				1110112	Fin	Time_Out	1	{0}	-1
																				1110112	Début	Période_Réponse	1	{0}	-1
																				1110128	Début	Visite	1	{0}	-1
																				1110206	Début	Réponse	1	{0}	-1
																				1110206	Début	Réponse_Renforcée	1	{0}	-1
																				1110206	Fin	Période_Réponse	1	{0}	-1
																				1110206	Début	Renforçateur	1	{33}	-1
																				1110206	Début	Goutte	1	{5}	-1
																				1110206	Fin	Goutte	1	{5}	-1
																				1110221	Fin	Ratio	11	{1}	-1
																				1110221	Fin	Intervalle	11	{0}	-1
																				1110221	Début	Ratio	11	{1}	-1
																				1110221	Début	Intervalle	11	{0}	-1
																				1110502	Début	Goutte	1	{5}	-1
																				1110502	Fin	Goutte	1	{5}	-1
																				1110767	Début	Goutte	1	{5}	-1
																				1110767	Fin	Goutte	1	{5}	-1
																				1111033	Début	Goutte	1	{5}	-1
																				1111033	Fin	Goutte	1	{5}	-1
																				1111298	Début	Goutte	1	{5}	-1
																				1111298	Fin	Goutte	1	{5}	-1
																				1111563	Début	Goutte	1	{5}	-1
																				1111563	Fin	Goutte	1	{5}	-1
																				1111828	Début	Goutte	1	{3}	-1
																				1111828	Fin	Goutte	1	{3}	-1
																				1116586	Fin	Visite	1	{0}	-1
																				1116586	Début	Time_Out	1	{0}	-1
																				1116602	Début	Visite	1	{0}	-1
																				1116602	Fin	Visite	1	{0}	-1
																				1116695	Fin	Réponse_Renforcée	1	{0}	-1
																				1116695	Fin	Renforçateur	1	{33}	-1
																				1116695	Fin	Réponse	1	{0}	-1
																				1116789	Fin	Time_Out	1	{0}	-1
																				1116789	Début	Période_Réponse	1	{0}	-1
																				1117023	Début	Visite	1	{0}	-1
																				1117101	Début	Réponse	1	{0}	-1
																				1117101	Début	Réponse_Renforcée	1	{0}	-1
																				1117117	Fin	Période_Réponse	1	{0}	-1
																				1117117	Début	Renforçateur	1	{33}	-1
																				1117117	Début	Goutte	1	{5}	-1
																				1117117	Fin	Goutte	1	{5}	-1
																				1117117	Fin	Ratio	11	{1}	-1
																				1117117	Fin	Intervalle	11	{0}	-1
																				1117117	Début	Ratio	11	{1}	-1
																				1117117	Début	Intervalle	11	{0}	-1
																				1117397	Début	Goutte	1	{5}	-1
																				1117397	Fin	Goutte	1	{5}	-1
																				1117663	Début	Goutte	1	{5}	-1
																				1117663	Fin	Goutte	1	{5}	-1
																				1117928	Début	Goutte	1	{5}	-1
																				1117928	Fin	Goutte	1	{5}	-1
																				1118193	Début	Goutte	1	{5}	-1
																				1118193	Fin	Goutte	1	{5}	-1
																				1118458	Début	Goutte	1	{5}	-1
																				1118458	Fin	Goutte	1	{5}	-1
																				1118723	Début	Goutte	1	{3}	-1
																				1118723	Fin	Goutte	1	{3}	-1
																				1122343	Fin	Visite	1	{0}	-1
																				1122343	Début	Time_Out	1	{0}	-1
																				1122358	Début	Visite	1	{0}	-1
																				1122358	Fin	Visite	1	{0}	-1
																				1122436	Fin	Réponse_Renforcée	1	{0}	-1
																				1122436	Fin	Renforçateur	1	{33}	-1
																				1122436	Fin	Réponse	1	{0}	-1
																				1122530	Fin	Time_Out	1	{0}	-1
																				1122530	Début	Période_Réponse	1	{0}	-1
																				1122670	Début	Visite	1	{0}	-1
																				1122748	Début	Réponse	1	{0}	-1
																				1122748	Début	Réponse_Renforcée	1	{0}	-1
																				1122764	Fin	Période_Réponse	1	{0}	-1
																				1122764	Début	Renforçateur	1	{33}	-1
																				1122764	Début	Goutte	1	{5}	-1
																				1122764	Fin	Goutte	1	{5}	-1
																				1122764	Fin	Ratio	11	{1}	-1
																				1122764	Fin	Intervalle	11	{0}	-1
																				1122764	Début	Ratio	11	{1}	-1
																				1122764	Début	Intervalle	11	{0}	-1
																				1123045	Début	Goutte	1	{5}	-1
																				1123045	Fin	Goutte	1	{5}	-1
																				1123310	Début	Goutte	1	{5}	-1
																				1123310	Fin	Goutte	1	{5}	-1
																				1123575	Début	Goutte	1	{5}	-1
																				1123575	Fin	Goutte	1	{5}	-1
																				1123840	Début	Goutte	1	{5}	-1
																				1123840	Fin	Goutte	1	{5}	-1
																				1124105	Début	Goutte	1	{5}	-1
																				1124105	Fin	Goutte	1	{5}	-1
																				1124371	Début	Goutte	1	{3}	-1
																				1124371	Fin	Goutte	1	{3}	-1
																				1127366	Fin	Visite	1	{0}	-1
																				1127366	Début	Time_Out	1	{0}	-1
																				1127444	Fin	Réponse_Renforcée	1	{0}	-1
																				1127444	Fin	Renforçateur	1	{33}	-1
																				1127444	Fin	Réponse	1	{0}	-1
																				1127537	Fin	Time_Out	1	{0}	-1
																				1127537	Début	Période_Réponse	1	{0}	-1
																				1127693	Début	Visite	1	{0}	-1
																				1127771	Début	Réponse	1	{0}	-1
																				1127771	Début	Réponse_Renforcée	1	{0}	-1
																				1127771	Fin	Période_Réponse	1	{0}	-1
																				1127771	Début	Renforçateur	1	{33}	-1
																				1127771	Début	Goutte	1	{5}	-1
																				1127771	Fin	Goutte	1	{5}	-1
																				1127787	Fin	Ratio	11	{1}	-1
																				1127787	Fin	Intervalle	11	{0}	-1
																				1127787	Début	Ratio	11	{1}	-1
																				1127787	Début	Intervalle	11	{0}	-1
																				1128068	Début	Goutte	1	{5}	-1
																				1128068	Fin	Goutte	1	{5}	-1
																				1128333	Début	Goutte	1	{5}	-1
																				1128333	Fin	Goutte	1	{5}	-1
																				1128598	Début	Goutte	1	{5}	-1
																				1128598	Fin	Goutte	1	{5}	-1
																				1128863	Début	Goutte	1	{5}	-1
																				1128863	Fin	Goutte	1	{5}	-1
																				1129129	Début	Goutte	1	{5}	-1
																				1129129	Fin	Goutte	1	{5}	-1
																				1129394	Début	Goutte	1	{3}	-1
																				1129394	Fin	Goutte	1	{3}	-1
																				1132607	Fin	Visite	1	{0}	-1
																				1132607	Début	Time_Out	1	{0}	-1
																				1132607	Début	Visite	1	{0}	-1
																				1132623	Fin	Visite	1	{0}	-1
																				1132701	Fin	Réponse_Renforcée	1	{0}	-1
																				1132701	Fin	Renforçateur	1	{33}	-1
																				1132701	Fin	Réponse	1	{0}	-1
																				1132795	Fin	Time_Out	1	{0}	-1
																				1132795	Début	Période_Réponse	1	{0}	-1
																				1132904	Début	Visite	1	{0}	-1
																				1132982	Début	Réponse	1	{0}	-1
																				1132982	Début	Réponse_Renforcée	1	{0}	-1
																				1132997	Fin	Période_Réponse	1	{0}	-1
																				1132997	Début	Renforçateur	1	{33}	-1
																				1132997	Début	Goutte	1	{5}	-1
																				1132997	Fin	Goutte	1	{5}	-1
																				1132997	Fin	Ratio	11	{1}	-1
																				1132997	Fin	Intervalle	11	{0}	-1
																				1132997	Début	Ratio	11	{1}	-1
																				1132997	Début	Intervalle	11	{0}	-1
																				1133278	Début	Goutte	1	{5}	-1
																				1133278	Fin	Goutte	1	{5}	-1
																				1133543	Début	Goutte	1	{5}	-1
																				1133543	Fin	Goutte	1	{5}	-1
																				1133809	Début	Goutte	1	{5}	-1
																				1133809	Fin	Goutte	1	{5}	-1
																				1134074	Début	Goutte	1	{5}	-1
																				1134074	Fin	Goutte	1	{5}	-1
																				1134339	Début	Goutte	1	{5}	-1
																				1134339	Fin	Goutte	1	{5}	-1
																				1134604	Début	Goutte	1	{3}	-1
																				1134604	Fin	Goutte	1	{3}	-1
																				1138036	Fin	Visite	1	{0}	-1
																				1138036	Début	Time_Out	1	{0}	-1
																				1138114	Fin	Réponse_Renforcée	1	{0}	-1
																				1138114	Fin	Renforçateur	1	{33}	-1
																				1138114	Fin	Réponse	1	{0}	-1
																				1138208	Fin	Time_Out	1	{0}	-1
																				1138208	Début	Période_Réponse	1	{0}	-1
																				1138707	Début	Visite	1	{0}	-1
																				1138785	Début	Réponse	1	{0}	-1
																				1138785	Début	Réponse_Renforcée	1	{0}	-1
																				1138801	Fin	Période_Réponse	1	{0}	-1
																				1138801	Début	Renforçateur	1	{33}	-1
																				1138801	Début	Goutte	1	{5}	-1
																				1138801	Fin	Goutte	1	{5}	-1
																				1138801	Fin	Ratio	11	{1}	-1
																				1138801	Fin	Intervalle	11	{0}	-1
																				1138801	Début	Ratio	11	{1}	-1
																				1138801	Début	Intervalle	11	{0}	-1
																				1139081	Début	Goutte	1	{5}	-1
																				1139081	Fin	Goutte	1	{5}	-1
																				1139347	Début	Goutte	1	{5}	-1
																				1139347	Fin	Goutte	1	{5}	-1
																				1139612	Début	Goutte	1	{5}	-1
																				1139612	Fin	Goutte	1	{5}	-1
																				1139877	Début	Goutte	1	{5}	-1
																				1139877	Fin	Goutte	1	{5}	-1
																				1140142	Début	Goutte	1	{5}	-1
																				1140142	Fin	Goutte	1	{5}	-1
																				1140407	Début	Goutte	1	{3}	-1
																				1140407	Fin	Goutte	1	{3}	-1
																				1141499	Fin	Visite	1	{0}	-1
																				1141499	Début	Time_Out	1	{0}	-1
																				1141593	Fin	Réponse_Renforcée	1	{0}	-1
																				1141593	Fin	Renforçateur	1	{33}	-1
																				1141593	Fin	Réponse	1	{0}	-1
																				1141687	Fin	Time_Out	1	{0}	-1
																				1141687	Début	Période_Réponse	1	{0}	-1
																				1675381	Début	Visite	1	{0}	-1
																				1675459	Début	Réponse	1	{0}	-1
																				1675459	Début	Réponse_Renforcée	1	{0}	-1
																				1675475	Fin	Période_Réponse	1	{0}	-1
																				1675475	Début	Renforçateur	1	{33}	-1
																				1675475	Début	Goutte	1	{5}	-1
																				1675475	Fin	Goutte	1	{5}	-1
																				1675491	Fin	Ratio	11	{1}	-1
																				1675491	Fin	Intervalle	11	{0}	-1
																				1675491	Début	Ratio	11	{1}	-1
																				1675491	Début	Intervalle	11	{0}	-1
																				1675756	Début	Goutte	1	{5}	-1
																				1675756	Fin	Goutte	1	{5}	-1
																				1676021	Début	Goutte	1	{5}	-1
																				1676021	Fin	Goutte	1	{5}	-1
																				1676286	Début	Goutte	1	{5}	-1
																				1676286	Fin	Goutte	1	{5}	-1
																				1676551	Début	Goutte	1	{5}	-1
																				1676551	Fin	Goutte	1	{5}	-1
																				1676817	Début	Goutte	1	{5}	-1
																				1676817	Fin	Goutte	1	{5}	-1
																				1677082	Début	Goutte	1	{3}	-1
																				1677082	Fin	Goutte	1	{3}	-1
																				1683727	Fin	Visite	1	{0}	-1
																				1683727	Début	Time_Out	1	{0}	-1
																				1683805	Fin	Réponse_Renforcée	1	{0}	-1
																				1683805	Fin	Renforçateur	1	{33}	-1
																				1683805	Fin	Réponse	1	{0}	-1
																				1683899	Fin	Time_Out	1	{0}	-1
																				1683899	Début	Période_Réponse	1	{0}	-1
																				1684008	Début	Visite	1	{0}	-1
																				1684102	Début	Réponse	1	{0}	-1
																				1684102	Début	Réponse_Renforcée	1	{0}	-1
																				1684102	Fin	Période_Réponse	1	{0}	-1
																				1684102	Début	Renforçateur	1	{33}	-1
																				1684102	Début	Goutte	1	{5}	-1
																				1684102	Fin	Goutte	1	{5}	-1
																				1684117	Fin	Ratio	11	{1}	-1
																				1684117	Fin	Intervalle	11	{0}	-1
																				1684117	Début	Ratio	11	{1}	-1
																				1684117	Début	Intervalle	11	{0}	-1
																				1684398	Début	Goutte	1	{5}	-1
																				1684398	Fin	Goutte	1	{5}	-1
																				1684663	Début	Goutte	1	{5}	-1
																				1684663	Fin	Goutte	1	{5}	-1
																				1684929	Début	Goutte	1	{5}	-1
																				1684929	Fin	Goutte	1	{5}	-1
																				1685194	Début	Goutte	1	{5}	-1
																				1685194	Fin	Goutte	1	{5}	-1
																				1685459	Début	Goutte	1	{5}	-1
																				1685459	Fin	Goutte	1	{5}	-1
																				1685724	Début	Goutte	1	{3}	-1
																				1685724	Fin	Goutte	1	{3}	-1
																				1690716	Fin	Visite	1	{0}	-1
																				1690716	Début	Time_Out	1	{0}	-1
																				1690794	Fin	Réponse_Renforcée	1	{0}	-1
																				1690794	Fin	Renforçateur	1	{33}	-1
																				1690794	Fin	Réponse	1	{0}	-1
																				1690888	Fin	Time_Out	1	{0}	-1
																				1690888	Début	Période_Réponse	1	{0}	-1
																				1691075	Début	Visite	1	{0}	-1
																				1691153	Début	Réponse	1	{0}	-1
																				1691153	Début	Réponse_Renforcée	1	{0}	-1
																				1691153	Fin	Période_Réponse	1	{0}	-1
																				1691153	Début	Renforçateur	1	{33}	-1
																				1691153	Début	Goutte	1	{5}	-1
																				1691153	Fin	Goutte	1	{5}	-1
																				1691184	Fin	Ratio	11	{1}	-1
																				1691184	Fin	Intervalle	11	{0}	-1
																				1691184	Début	Ratio	11	{1}	-1
																				1691184	Début	Intervalle	11	{0}	-1
																				1691481	Début	Goutte	1	{5}	-1
																				1691481	Fin	Goutte	1	{5}	-1
																				1691746	Début	Goutte	1	{5}	-1
																				1691746	Fin	Goutte	1	{5}	-1
																				1692011	Début	Goutte	1	{5}	-1
																				1692011	Fin	Goutte	1	{5}	-1
																				1692276	Début	Goutte	1	{5}	-1
																				1692276	Fin	Goutte	1	{5}	-1
																				1692541	Début	Goutte	1	{5}	-1
																				1692541	Fin	Goutte	1	{5}	-1
																				1692807	Début	Goutte	1	{3}	-1
																				1692807	Fin	Goutte	1	{3}	-1
																				1697518	Fin	Visite	1	{0}	-1
																				1697518	Début	Time_Out	1	{0}	-1
																				1697518	Début	Visite	1	{0}	-1
																				1697643	Fin	Visite	1	{0}	-1
																				1697721	Fin	Réponse_Renforcée	1	{0}	-1
																				1697721	Fin	Renforçateur	1	{33}	-1
																				1697721	Fin	Réponse	1	{0}	-1
																				1697814	Fin	Time_Out	1	{0}	-1
																				1697814	Début	Période_Réponse	1	{0}	-1
																				1698267	Début	Visite	1	{0}	-1
																				1698345	Début	Réponse	1	{0}	-1
																				1698345	Début	Réponse_Renforcée	1	{0}	-1
																				1698345	Fin	Période_Réponse	1	{0}	-1
																				1698345	Début	Renforçateur	1	{33}	-1
																				1698345	Début	Goutte	1	{5}	-1
																				1698345	Fin	Goutte	1	{5}	-1
																				1698360	Fin	Ratio	11	{1}	-1
																				1698360	Fin	Intervalle	11	{0}	-1
																				1698360	Début	Ratio	11	{1}	-1
																				1698360	Début	Intervalle	11	{0}	-1
																				1698641	Début	Goutte	1	{5}	-1
																				1698641	Fin	Goutte	1	{5}	-1
																				1698906	Début	Goutte	1	{5}	-1
																				1698906	Fin	Goutte	1	{5}	-1
																				1699171	Début	Goutte	1	{5}	-1
																				1699171	Fin	Goutte	1	{5}	-1
																				1699437	Début	Goutte	1	{5}	-1
																				1699437	Fin	Goutte	1	{5}	-1
																				1699702	Début	Goutte	1	{5}	-1
																				1699702	Fin	Goutte	1	{5}	-1
																				1699967	Début	Goutte	1	{3}	-1
																				1699967	Fin	Goutte	1	{3}	-1
																				1703836	Fin	Visite	1	{0}	-1
																				1703836	Début	Time_Out	1	{0}	-1
																				1703914	Fin	Réponse_Renforcée	1	{0}	-1
																				1703914	Fin	Renforçateur	1	{33}	-1
																				1703914	Fin	Réponse	1	{0}	-1
																				1704007	Fin	Time_Out	1	{0}	-1
																				1704007	Début	Période_Réponse	1	{0}	-1
																				1704366	Début	Visite	1	{0}	-1
																				1704444	Début	Réponse	1	{0}	-1
																				1704444	Début	Réponse_Renforcée	1	{0}	-1
																				1704444	Fin	Période_Réponse	1	{0}	-1
																				1704444	Début	Renforçateur	1	{33}	-1
																				1704444	Début	Goutte	1	{5}	-1
																				1704444	Fin	Goutte	1	{5}	-1
																				1704460	Fin	Ratio	11	{1}	-1
																				1704460	Fin	Intervalle	11	{0}	-1
																				1704460	Début	Ratio	11	{1}	-1
																				1704460	Début	Intervalle	11	{0}	-1
																				1704741	Début	Goutte	1	{5}	-1
																				1704741	Fin	Goutte	1	{5}	-1
																				1705006	Début	Goutte	1	{5}	-1
																				1705006	Fin	Goutte	1	{5}	-1
																				1705271	Début	Goutte	1	{5}	-1
																				1705271	Fin	Goutte	1	{5}	-1
																				1705536	Début	Goutte	1	{5}	-1
																				1705536	Fin	Goutte	1	{5}	-1
																				1705801	Début	Goutte	1	{5}	-1
																				1705801	Fin	Goutte	1	{5}	-1
																				1706067	Début	Goutte	1	{3}	-1
																				1706067	Fin	Goutte	1	{3}	-1
																				1710154	Fin	Visite	1	{0}	-1
																				1710154	Début	Time_Out	1	{0}	-1
																				1710154	Début	Visite	1	{0}	-1
																				1710169	Fin	Visite	1	{0}	-1
																				1710247	Fin	Réponse_Renforcée	1	{0}	-1
																				1710247	Fin	Renforçateur	1	{33}	-1
																				1710247	Fin	Réponse	1	{0}	-1
																				1710341	Fin	Time_Out	1	{0}	-1
																				1710341	Début	Période_Réponse	1	{0}	-1
																				1710435	Début	Visite	1	{0}	-1
																				1710513	Début	Réponse	1	{0}	-1
																				1710513	Début	Réponse_Renforcée	1	{0}	-1
																				1710528	Fin	Période_Réponse	1	{0}	-1
																				1710528	Début	Renforçateur	1	{33}	-1
																				1710528	Début	Goutte	1	{5}	-1
																				1710528	Fin	Goutte	1	{5}	-1
																				1710528	Fin	Ratio	11	{1}	-1
																				1710528	Fin	Intervalle	11	{0}	-1
																				1710528	Début	Ratio	11	{1}	-1
																				1710528	Début	Intervalle	11	{0}	-1
																				1710809	Début	Goutte	1	{5}	-1
																				1710809	Fin	Goutte	1	{5}	-1
																				1711074	Début	Goutte	1	{5}	-1
																				1711074	Fin	Goutte	1	{5}	-1
																				1711339	Début	Goutte	1	{5}	-1
																				1711339	Fin	Goutte	1	{5}	-1
																				1711605	Début	Goutte	1	{5}	-1
																				1711605	Fin	Goutte	1	{5}	-1
																				1711870	Début	Goutte	1	{5}	-1
																				1711870	Fin	Goutte	1	{5}	-1
																				1712135	Début	Goutte	1	{3}	-1
																				1712135	Fin	Goutte	1	{3}	-1
																				1715723	Fin	Visite	1	{0}	-1
																				1715723	Début	Time_Out	1	{0}	-1
																				1715739	Début	Visite	1	{0}	-1
																				1715785	Fin	Visite	1	{0}	-1
																				1715879	Fin	Réponse_Renforcée	1	{0}	-1
																				1715879	Fin	Renforçateur	1	{33}	-1
																				1715879	Fin	Réponse	1	{0}	-1
																				1715957	Début	Visite	1	{0}	-1
																				1716051	Fin	Time_Out	1	{0}	-1
																				1716051	Début	Période_Réponse	1	{0}	-1
																				1716051	Début	Réponse	1	{0}	-1
																				1716051	Début	Réponse_Renforcée	1	{0}	-1
																				1716066	Fin	Période_Réponse	1	{0}	-1
																				1716066	Début	Renforçateur	1	{33}	-1
																				1716066	Début	Goutte	1	{5}	-1
																				1716066	Fin	Goutte	1	{5}	-1
																				1716066	Fin	Ratio	11	{1}	-1
																				1716066	Fin	Intervalle	11	{0}	-1
																				1716066	Début	Ratio	11	{1}	-1
																				1716066	Début	Intervalle	11	{0}	-1
																				1716347	Début	Goutte	1	{5}	-1
																				1716347	Fin	Goutte	1	{5}	-1
																				1716612	Début	Goutte	1	{5}	-1
																				1716612	Fin	Goutte	1	{5}	-1
																				1716878	Début	Goutte	1	{5}	-1
																				1716878	Fin	Goutte	1	{5}	-1
																				1717143	Début	Goutte	1	{5}	-1
																				1717143	Fin	Goutte	1	{5}	-1
																				1717408	Début	Goutte	1	{5}	-1
																				1717408	Fin	Goutte	1	{5}	-1
																				1717673	Début	Goutte	1	{3}	-1
																				1717673	Fin	Goutte	1	{3}	-1
																				1722930	Fin	Visite	1	{0}	-1
																				1722930	Début	Time_Out	1	{0}	-1
																				1723008	Fin	Réponse_Renforcée	1	{0}	-1
																				1723008	Fin	Renforçateur	1	{33}	-1
																				1723008	Fin	Réponse	1	{0}	-1
																				1723102	Fin	Time_Out	1	{0}	-1
																				1723102	Début	Période_Réponse	1	{0}	-1
																				1723305	Début	Visite	1	{0}	-1
																				1723398	Début	Réponse	1	{0}	-1
																				1723398	Début	Réponse_Renforcée	1	{0}	-1
																				1723398	Fin	Période_Réponse	1	{0}	-1
																				1723398	Début	Renforçateur	1	{33}	-1
																				1723398	Début	Goutte	1	{5}	-1
																				1723398	Fin	Goutte	1	{5}	-1
																				1723414	Fin	Ratio	11	{1}	-1
																				1723414	Fin	Intervalle	11	{0}	-1
																				1723414	Début	Ratio	11	{1}	-1
																				1723414	Début	Intervalle	11	{0}	-1
																				1723695	Début	Goutte	1	{5}	-1
																				1723695	Fin	Goutte	1	{5}	-1
																				1723960	Début	Goutte	1	{5}	-1
																				1723960	Fin	Goutte	1	{5}	-1
																				1724225	Début	Goutte	1	{5}	-1
																				1724225	Fin	Goutte	1	{5}	-1
																				1724490	Début	Goutte	1	{5}	-1
																				1724490	Fin	Goutte	1	{5}	-1
																				1724756	Début	Goutte	1	{5}	-1
																				1724756	Fin	Goutte	1	{5}	-1
																				1725021	Début	Goutte	1	{3}	-1
																				1725021	Fin	Goutte	1	{3}	-1
																				1728827	Fin	Visite	1	{0}	-1
																				1728827	Début	Time_Out	1	{0}	-1
																				1728905	Fin	Réponse_Renforcée	1	{0}	-1
																				1728905	Fin	Renforçateur	1	{33}	-1
																				1728905	Fin	Réponse	1	{0}	-1
																				1728999	Fin	Time_Out	1	{0}	-1
																				1728999	Début	Période_Réponse	1	{0}	-1
																				1729030	Début	Visite	1	{0}	-1
																				1729108	Début	Réponse	1	{0}	-1
																				1729108	Début	Réponse_Renforcée	1	{0}	-1
																				1729124	Fin	Période_Réponse	1	{0}	-1
																				1729124	Début	Renforçateur	1	{33}	-1
																				1729124	Début	Goutte	1	{5}	-1
																				1729124	Fin	Goutte	1	{5}	-1
																				1729139	Fin	Ratio	11	{1}	-1
																				1729139	Fin	Intervalle	11	{0}	-1
																				1729139	Début	Ratio	11	{1}	-1
																				1729139	Début	Intervalle	11	{0}	-1
																				1729404	Début	Goutte	1	{5}	-1
																				1729404	Fin	Goutte	1	{5}	-1
																				1729670	Début	Goutte	1	{5}	-1
																				1729670	Fin	Goutte	1	{5}	-1
																				1729935	Début	Goutte	1	{5}	-1
																				1729935	Fin	Goutte	1	{5}	-1
																				1730200	Début	Goutte	1	{5}	-1
																				1730200	Fin	Goutte	1	{5}	-1
																				1730465	Début	Goutte	1	{5}	-1
																				1730465	Fin	Goutte	1	{5}	-1
																				1730730	Début	Goutte	1	{3}	-1
																				1730730	Fin	Goutte	1	{3}	-1
																				1733944	Fin	Visite	1	{0}	-1
																				1733944	Début	Time_Out	1	{0}	-1
																				1733944	Début	Visite	1	{0}	-1
																				1733960	Fin	Visite	1	{0}	-1
																				1734038	Fin	Réponse_Renforcée	1	{0}	-1
																				1734038	Fin	Renforçateur	1	{33}	-1
																				1734038	Fin	Réponse	1	{0}	-1
																				1734131	Fin	Time_Out	1	{0}	-1
																				1734131	Début	Période_Réponse	1	{0}	-1
																				1734599	Début	Visite	1	{0}	-1
																				1734677	Début	Réponse	1	{0}	-1
																				1734677	Début	Réponse_Renforcée	1	{0}	-1
																				1734677	Fin	Période_Réponse	1	{0}	-1
																				1734677	Début	Renforçateur	1	{33}	-1
																				1734677	Début	Goutte	1	{5}	-1
																				1734677	Fin	Goutte	1	{5}	-1
																				1734693	Fin	Ratio	11	{1}	-1
																				1734693	Fin	Intervalle	11	{0}	-1
																				1734693	Début	Ratio	11	{1}	-1
																				1734693	Début	Intervalle	11	{0}	-1
																				1734974	Début	Goutte	1	{5}	-1
																				1734974	Fin	Goutte	1	{5}	-1
																				1735239	Début	Goutte	1	{5}	-1
																				1735239	Fin	Goutte	1	{5}	-1
																				1735504	Début	Goutte	1	{5}	-1
																				1735504	Fin	Goutte	1	{5}	-1
																				1735769	Début	Goutte	1	{5}	-1
																				1735769	Fin	Goutte	1	{5}	-1
																				1736034	Début	Goutte	1	{5}	-1
																				1736034	Fin	Goutte	1	{5}	-1
																				1736315	Début	Goutte	1	{3}	-1
																				1736315	Fin	Goutte	1	{3}	-1
																				1737314	Fin	Visite	1	{0}	-1
																				1737314	Début	Time_Out	1	{0}	-1
																				1737407	Fin	Réponse_Renforcée	1	{0}	-1
																				1737407	Fin	Renforçateur	1	{33}	-1
																				1737407	Fin	Réponse	1	{0}	-1
																				1737501	Fin	Time_Out	1	{0}	-1
																				1737501	Début	Période_Réponse	1	{0}	-1
																				1978866	Début	Visite	1	{0}	-1
																				1978960	Début	Réponse	1	{0}	-1
																				1978960	Début	Réponse_Renforcée	1	{0}	-1
																				1978976	Fin	Période_Réponse	1	{0}	-1
																				1978976	Début	Renforçateur	1	{33}	-1
																				1978976	Début	Goutte	1	{5}	-1
																				1978976	Fin	Goutte	1	{5}	-1
																				1978976	Fin	Ratio	11	{1}	-1
																				1978991	Fin	Intervalle	11	{0}	-1
																				1978991	Début	Ratio	11	{1}	-1
																				1978991	Début	Intervalle	11	{0}	-1
																				1979256	Début	Goutte	1	{5}	-1
																				1979256	Fin	Goutte	1	{5}	-1
																				1979522	Début	Goutte	1	{5}	-1
																				1979522	Fin	Goutte	1	{5}	-1
																				1979787	Début	Goutte	1	{5}	-1
																				1979787	Fin	Goutte	1	{5}	-1
																				1980052	Début	Goutte	1	{5}	-1
																				1980052	Fin	Goutte	1	{5}	-1
																				1980317	Début	Goutte	1	{5}	-1
																				1980317	Fin	Goutte	1	{5}	-1
																				1980582	Début	Goutte	1	{3}	-1
																				1980582	Fin	Goutte	1	{3}	-1
																				1987010	Fin	Visite	1	{0}	-1
																				1987010	Début	Time_Out	1	{0}	-1
																				1987010	Début	Visite	1	{0}	-1
																				1987025	Fin	Visite	1	{0}	-1
																				1987119	Fin	Réponse_Renforcée	1	{0}	-1
																				1987119	Fin	Renforçateur	1	{33}	-1
																				1987119	Fin	Réponse	1	{0}	-1
																				1987212	Fin	Time_Out	1	{0}	-1
																				1987212	Début	Période_Réponse	1	{0}	-1
																				1987665	Début	Visite	1	{0}	-1
																				1987758	Début	Réponse	1	{0}	-1
																				1987758	Début	Réponse_Renforcée	1	{0}	-1
																				1987758	Fin	Période_Réponse	1	{0}	-1
																				1987758	Début	Renforçateur	1	{33}	-1
																				1987758	Début	Goutte	1	{5}	-1
																				1987758	Fin	Goutte	1	{5}	-1
																				1987774	Fin	Ratio	11	{1}	-1
																				1987774	Fin	Intervalle	11	{0}	-1
																				1987774	Début	Ratio	11	{1}	-1
																				1987774	Début	Intervalle	11	{0}	-1
																				1988055	Début	Goutte	1	{5}	-1
																				1988055	Fin	Goutte	1	{5}	-1
																				1988320	Début	Goutte	1	{5}	-1
																				1988320	Fin	Goutte	1	{5}	-1
																				1988585	Début	Goutte	1	{5}	-1
																				1988585	Fin	Goutte	1	{5}	-1
																				1988850	Début	Goutte	1	{5}	-1
																				1988850	Fin	Goutte	1	{5}	-1
																				1989116	Début	Goutte	1	{5}	-1
																				1989116	Fin	Goutte	1	{5}	-1
																				1989381	Début	Goutte	1	{3}	-1
																				1989381	Fin	Goutte	1	{3}	-1
																				1992376	Fin	Visite	1	{0}	-1
																				1992376	Début	Time_Out	1	{0}	-1
																				1992454	Fin	Réponse_Renforcée	1	{0}	-1
																				1992454	Fin	Renforçateur	1	{33}	-1
																				1992454	Fin	Réponse	1	{0}	-1
																				1992548	Fin	Time_Out	1	{0}	-1
																				1992548	Début	Période_Réponse	1	{0}	-1
																				1992548	Début	Visite	1	{0}	-1
																				1992579	Fin	Visite	1	{0}	-1
																				1992594	Début	Visite	1	{0}	-1
																				1992594	Fin	Visite	1	{0}	-1
																				1992610	Début	Visite	1	{0}	-1
																				1992704	Début	Réponse	1	{0}	-1
																				1992704	Début	Réponse_Renforcée	1	{0}	-1
																				1992719	Fin	Période_Réponse	1	{0}	-1
																				1992719	Début	Renforçateur	1	{33}	-1
																				1992719	Début	Goutte	1	{5}	-1
																				1992719	Fin	Goutte	1	{5}	-1
																				1992719	Fin	Ratio	11	{1}	-1
																				1992719	Fin	Intervalle	11	{0}	-1
																				1992719	Début	Ratio	11	{1}	-1
																				1992719	Début	Intervalle	11	{0}	-1
																				1993000	Début	Goutte	1	{5}	-1
																				1993000	Fin	Goutte	1	{5}	-1
																				1993265	Début	Goutte	1	{5}	-1
																				1993265	Fin	Goutte	1	{5}	-1
																				1993530	Début	Goutte	1	{5}	-1
																				1993530	Fin	Goutte	1	{5}	-1
																				1993796	Début	Goutte	1	{5}	-1
																				1993796	Fin	Goutte	1	{5}	-1
																				1994061	Début	Goutte	1	{5}	-1
																				1994061	Fin	Goutte	1	{5}	-1
																				1994326	Début	Goutte	1	{3}	-1
																				1994326	Fin	Goutte	1	{3}	-1
																				1997212	Fin	Visite	1	{0}	-1
																				1997212	Début	Time_Out	1	{0}	-1
																				1997290	Fin	Réponse_Renforcée	1	{0}	-1
																				1997290	Fin	Renforçateur	1	{33}	-1
																				1997290	Fin	Réponse	1	{0}	-1
																				1997384	Fin	Time_Out	1	{0}	-1
																				1997384	Début	Période_Réponse	1	{0}	-1
																				1997774	Début	Visite	1	{0}	-1
																				1997789	Fin	Visite	1	{0}	-1
																				1997805	Début	Visite	1	{0}	-1
																				1997883	Début	Réponse	1	{0}	-1
																				1997883	Début	Réponse_Renforcée	1	{0}	-1
																				1997898	Fin	Période_Réponse	1	{0}	-1
																				1997898	Début	Renforçateur	1	{33}	-1
																				1997898	Début	Goutte	1	{5}	-1
																				1997898	Fin	Goutte	1	{5}	-1
																				1997898	Fin	Ratio	11	{1}	-1
																				1997898	Fin	Intervalle	11	{0}	-1
																				1997898	Début	Ratio	11	{1}	-1
																				1997898	Début	Intervalle	11	{0}	-1
																				1998179	Début	Goutte	1	{5}	-1
																				1998179	Fin	Goutte	1	{5}	-1
																				1998444	Début	Goutte	1	{5}	-1
																				1998444	Fin	Goutte	1	{5}	-1
																				1998710	Début	Goutte	1	{5}	-1
																				1998710	Fin	Goutte	1	{5}	-1
																				1998975	Début	Goutte	1	{5}	-1
																				1998975	Fin	Goutte	1	{5}	-1
																				1999240	Début	Goutte	1	{5}	-1
																				1999240	Fin	Goutte	1	{5}	-1
																				1999505	Début	Goutte	1	{3}	-1
																				1999505	Fin	Goutte	1	{3}	-1
																				2003374	Fin	Visite	1	{0}	-1
																				2003374	Début	Time_Out	1	{0}	-1
																				2003452	Fin	Réponse_Renforcée	1	{0}	-1
																				2003452	Fin	Renforçateur	1	{33}	-1
																				2003452	Fin	Réponse	1	{0}	-1
																				2003546	Fin	Time_Out	1	{0}	-1
																				2003546	Début	Période_Réponse	1	{0}	-1
																				2003936	Début	Visite	1	{0}	-1
																				2003967	Fin	Visite	1	{0}	-1
																				2003967	Début	Visite	1	{0}	-1
																				2004045	Début	Réponse	1	{0}	-1
																				2004045	Début	Réponse_Renforcée	1	{0}	-1
																				2004060	Fin	Période_Réponse	1	{0}	-1
																				2004060	Début	Renforçateur	1	{33}	-1
																				2004060	Début	Goutte	1	{5}	-1
																				2004060	Fin	Goutte	1	{5}	-1
																				2004060	Fin	Ratio	11	{1}	-1
																				2004060	Fin	Intervalle	11	{0}	-1
																				2004060	Début	Ratio	11	{1}	-1
																				2004060	Début	Intervalle	11	{0}	-1
																				2004341	Début	Goutte	1	{5}	-1
																				2004341	Fin	Goutte	1	{5}	-1
																				2004606	Début	Goutte	1	{5}	-1
																				2004606	Fin	Goutte	1	{5}	-1
																				2004872	Début	Goutte	1	{5}	-1
																				2004872	Fin	Goutte	1	{5}	-1
																				2005137	Début	Goutte	1	{5}	-1
																				2005137	Fin	Goutte	1	{5}	-1
																				2005402	Début	Goutte	1	{5}	-1
																				2005402	Fin	Goutte	1	{5}	-1
																				2005667	Début	Goutte	1	{3}	-1
																				2005667	Fin	Goutte	1	{3}	-1
																				2008054	Fin	Visite	1	{0}	-1
																				2008054	Début	Time_Out	1	{0}	-1
																				2008132	Fin	Réponse_Renforcée	1	{0}	-1
																				2008132	Fin	Renforçateur	1	{33}	-1
																				2008132	Fin	Réponse	1	{0}	-1
																				2008226	Fin	Time_Out	1	{0}	-1
																				2008226	Début	Période_Réponse	1	{0}	-1
																				2008506	Début	Visite	1	{0}	-1
																				2008600	Début	Réponse	1	{0}	-1
																				2008600	Début	Réponse_Renforcée	1	{0}	-1
																				2008600	Fin	Période_Réponse	1	{0}	-1
																				2008600	Début	Renforçateur	1	{33}	-1
																				2008600	Début	Goutte	1	{5}	-1
																				2008600	Fin	Goutte	1	{5}	-1
																				2008616	Fin	Ratio	11	{1}	-1
																				2008616	Fin	Intervalle	11	{0}	-1
																				2008616	Début	Ratio	11	{1}	-1
																				2008616	Début	Intervalle	11	{0}	-1
																				2008896	Début	Goutte	1	{5}	-1
																				2008896	Fin	Goutte	1	{5}	-1
																				2009162	Début	Goutte	1	{5}	-1
																				2009162	Fin	Goutte	1	{5}	-1
																				2009427	Début	Goutte	1	{5}	-1
																				2009427	Fin	Goutte	1	{5}	-1
																				2009692	Début	Goutte	1	{5}	-1
																				2009692	Fin	Goutte	1	{5}	-1
																				2009957	Début	Goutte	1	{5}	-1
																				2009957	Fin	Goutte	1	{5}	-1
																				2010222	Début	Goutte	1	{3}	-1
																				2010222	Fin	Goutte	1	{3}	-1
																				2013030	Fin	Visite	1	{0}	-1
																				2013030	Début	Time_Out	1	{0}	-1
																				2013108	Fin	Réponse_Renforcée	1	{0}	-1
																				2013108	Fin	Renforçateur	1	{33}	-1
																				2013108	Fin	Réponse	1	{0}	-1
																				2013202	Fin	Time_Out	1	{0}	-1
																				2013202	Début	Période_Réponse	1	{0}	-1
																				2013623	Début	Visite	1	{0}	-1
																				2013701	Début	Réponse	1	{0}	-1
																				2013701	Début	Réponse_Renforcée	1	{0}	-1
																				2013717	Fin	Période_Réponse	1	{0}	-1
																				2013717	Début	Renforçateur	1	{33}	-1
																				2013717	Début	Goutte	1	{5}	-1
																				2013717	Fin	Goutte	1	{5}	-1
																				2013717	Fin	Ratio	11	{1}	-1
																				2013717	Fin	Intervalle	11	{0}	-1
																				2013717	Début	Ratio	11	{1}	-1
																				2013717	Début	Intervalle	11	{0}	-1
																				2013998	Début	Goutte	1	{5}	-1
																				2013998	Fin	Goutte	1	{5}	-1
																				2014263	Début	Goutte	1	{5}	-1
																				2014263	Fin	Goutte	1	{5}	-1
																				2014528	Début	Goutte	1	{5}	-1
																				2014528	Fin	Goutte	1	{5}	-1
																				2014793	Début	Goutte	1	{5}	-1
																				2014793	Fin	Goutte	1	{5}	-1
																				2015058	Début	Goutte	1	{5}	-1
																				2015058	Fin	Goutte	1	{5}	-1
																				2015324	Début	Goutte	1	{3}	-1
																				2015324	Fin	Goutte	1	{3}	-1
																				2018288	Fin	Visite	1	{0}	-1
																				2018288	Début	Time_Out	1	{0}	-1
																				2018366	Fin	Réponse_Renforcée	1	{0}	-1
																				2018366	Fin	Renforçateur	1	{33}	-1
																				2018366	Fin	Réponse	1	{0}	-1
																				2018459	Fin	Time_Out	1	{0}	-1
																				2018459	Début	Période_Réponse	1	{0}	-1
																				2019052	Début	Visite	1	{0}	-1
																				2019130	Début	Réponse	1	{0}	-1
																				2019130	Début	Réponse_Renforcée	1	{0}	-1
																				2019146	Fin	Période_Réponse	1	{0}	-1
																				2019146	Début	Renforçateur	1	{33}	-1
																				2019146	Début	Goutte	1	{5}	-1
																				2019146	Fin	Goutte	1	{5}	-1
																				2019146	Fin	Ratio	11	{1}	-1
																				2019146	Fin	Intervalle	11	{0}	-1
																				2019146	Début	Ratio	11	{1}	-1
																				2019146	Début	Intervalle	11	{0}	-1
																				2019426	Début	Goutte	1	{5}	-1
																				2019426	Fin	Goutte	1	{5}	-1
																				2019692	Début	Goutte	1	{5}	-1
																				2019692	Fin	Goutte	1	{5}	-1
																				2019957	Début	Goutte	1	{5}	-1
																				2019957	Fin	Goutte	1	{5}	-1
																				2020222	Début	Goutte	1	{5}	-1
																				2020222	Fin	Goutte	1	{5}	-1
																				2020487	Début	Goutte	1	{5}	-1
																				2020487	Fin	Goutte	1	{5}	-1
																				2020752	Début	Goutte	1	{3}	-1
																				2020752	Fin	Goutte	1	{3}	-1
																				2023295	Fin	Visite	1	{0}	-1
																				2023295	Début	Time_Out	1	{0}	-1
																				2023373	Fin	Réponse_Renforcée	1	{0}	-1
																				2023373	Fin	Renforçateur	1	{33}	-1
																				2023373	Fin	Réponse	1	{0}	-1
																				2023467	Fin	Time_Out	1	{0}	-1
																				2023467	Début	Période_Réponse	1	{0}	-1
																				2023638	Début	Visite	1	{0}	-1
																				2023716	Début	Réponse	1	{0}	-1
																				2023716	Début	Réponse_Renforcée	1	{0}	-1
																				2023732	Fin	Période_Réponse	1	{0}	-1
																				2023732	Début	Renforçateur	1	{33}	-1
																				2023732	Début	Goutte	1	{5}	-1
																				2023732	Fin	Goutte	1	{5}	-1
																				2023732	Fin	Ratio	11	{1}	-1
																				2023732	Fin	Intervalle	11	{0}	-1
																				2023732	Début	Ratio	11	{1}	-1
																				2023732	Début	Intervalle	11	{0}	-1
																				2024013	Début	Goutte	1	{5}	-1
																				2024013	Fin	Goutte	1	{5}	-1
																				2024278	Début	Goutte	1	{5}	-1
																				2024278	Fin	Goutte	1	{5}	-1
																				2024543	Début	Goutte	1	{5}	-1
																				2024543	Fin	Goutte	1	{5}	-1
																				2024808	Début	Goutte	1	{5}	-1
																				2024808	Fin	Goutte	1	{5}	-1
																				2025074	Début	Goutte	1	{5}	-1
																				2025074	Fin	Goutte	1	{5}	-1
																				2025339	Début	Goutte	1	{3}	-1
																				2025339	Fin	Goutte	1	{3}	-1
																				2028069	Fin	Visite	1	{0}	-1
																				2028069	Début	Time_Out	1	{0}	-1
																				2028147	Fin	Réponse_Renforcée	1	{0}	-1
																				2028147	Fin	Renforçateur	1	{33}	-1
																				2028147	Fin	Réponse	1	{0}	-1
																				2028241	Fin	Time_Out	1	{0}	-1
																				2028241	Début	Période_Réponse	1	{0}	-1
																				2028615	Début	Visite	1	{0}	-1
																				2028693	Début	Réponse	1	{0}	-1
																				2028693	Début	Réponse_Renforcée	1	{0}	-1
																				2028709	Fin	Période_Réponse	1	{0}	-1
																				2028709	Début	Renforçateur	1	{33}	-1
																				2028709	Début	Goutte	1	{5}	-1
																				2028709	Fin	Goutte	1	{5}	-1
																				2028709	Fin	Ratio	11	{1}	-1
																				2028709	Fin	Intervalle	11	{0}	-1
																				2028709	Début	Ratio	11	{1}	-1
																				2028709	Début	Intervalle	11	{0}	-1
																				2028989	Début	Goutte	1	{5}	-1
																				2028989	Fin	Goutte	1	{5}	-1
																				2029255	Début	Goutte	1	{5}	-1
																				2029255	Fin	Goutte	1	{5}	-1
																				2029520	Début	Goutte	1	{5}	-1
																				2029520	Fin	Goutte	1	{5}	-1
																				2029785	Début	Goutte	1	{5}	-1
																				2029785	Fin	Goutte	1	{5}	-1
																				2030050	Début	Goutte	1	{5}	-1
																				2030050	Fin	Goutte	1	{5}	-1
																				2030315	Début	Goutte	1	{3}	-1
																				2030315	Fin	Goutte	1	{3}	-1
																				2033279	Fin	Visite	1	{0}	-1
																				2033279	Début	Time_Out	1	{0}	-1
																				2033357	Début	Visite	1	{0}	-1
																				2033888	Fin	Visite	1	{0}	-1
																				2033903	Début	Visite	1	{0}	-1
																				2033903	Fin	Visite	1	{0}	-1
																				2033981	Fin	Réponse_Renforcée	1	{0}	-1
																				2033981	Fin	Renforçateur	1	{33}	-1
																				2033981	Fin	Réponse	1	{0}	-1
																				2034075	Fin	Time_Out	1	{0}	-1
																				2034075	Début	Période_Réponse	1	{0}	-1
																				2034559	Début	Visite	1	{0}	-1
																				2034637	Début	Réponse	1	{0}	-1
																				2034637	Début	Réponse_Renforcée	1	{0}	-1
																				2034652	Fin	Période_Réponse	1	{0}	-1
																				2034652	Début	Renforçateur	1	{33}	-1
																				2034652	Début	Goutte	1	{5}	-1
																				2034652	Fin	Goutte	1	{5}	-1
																				2034652	Fin	Ratio	11	{1}	-1
																				2034652	Fin	Intervalle	11	{0}	-1
																				2034652	Début	Ratio	11	{1}	-1
																				2034652	Début	Intervalle	11	{0}	-1
																				2034933	Début	Goutte	1	{5}	-1
																				2034933	Fin	Goutte	1	{5}	-1
																				2035198	Début	Goutte	1	{5}	-1
																				2035198	Fin	Goutte	1	{5}	-1
																				2035463	Début	Goutte	1	{5}	-1
																				2035463	Fin	Goutte	1	{5}	-1
																				2035729	Début	Goutte	1	{5}	-1
																				2035729	Fin	Goutte	1	{5}	-1
																				2035994	Début	Goutte	1	{5}	-1
																				2035994	Fin	Goutte	1	{5}	-1
																				2036259	Début	Goutte	1	{3}	-1
																				2036259	Fin	Goutte	1	{3}	-1
																				2039114	Fin	Visite	1	{0}	-1
																				2039114	Début	Time_Out	1	{0}	-1
																				2039192	Fin	Réponse_Renforcée	1	{0}	-1
																				2039192	Fin	Renforçateur	1	{33}	-1
																				2039192	Fin	Réponse	1	{0}	-1
																				2039285	Fin	Time_Out	1	{0}	-1
																				2039285	Début	Période_Réponse	1	{0}	-1
																				2039551	Début	Visite	1	{0}	-1
																				2039566	Fin	Visite	1	{0}	-1
																				2039582	Début	Visite	1	{0}	-1
																				2039660	Début	Réponse	1	{0}	-1
																				2039660	Début	Réponse_Renforcée	1	{0}	-1
																				2039675	Fin	Période_Réponse	1	{0}	-1
																				2039675	Début	Renforçateur	1	{33}	-1
																				2039675	Début	Goutte	1	{5}	-1
																				2039675	Fin	Goutte	1	{5}	-1
																				2039675	Fin	Ratio	11	{1}	-1
																				2039675	Fin	Intervalle	11	{0}	-1
																				2039675	Début	Ratio	11	{1}	-1
																				2039675	Début	Intervalle	11	{0}	-1
																				2039956	Début	Goutte	1	{5}	-1
																				2039956	Fin	Goutte	1	{5}	-1
																				2040221	Début	Goutte	1	{5}	-1
																				2040221	Fin	Goutte	1	{5}	-1
																				2040487	Début	Goutte	1	{5}	-1
																				2040487	Fin	Goutte	1	{5}	-1
																				2040752	Début	Goutte	1	{5}	-1
																				2040752	Fin	Goutte	1	{5}	-1
																				2041017	Début	Goutte	1	{5}	-1
																				2041017	Fin	Goutte	1	{5}	-1
																				2041282	Début	Goutte	1	{3}	-1
																				2041282	Fin	Goutte	1	{3}	-1
																				2044714	Fin	Visite	1	{0}	-1
																				2044714	Début	Time_Out	1	{0}	-1
																				2044792	Fin	Réponse_Renforcée	1	{0}	-1
																				2044792	Fin	Renforçateur	1	{33}	-1
																				2044792	Fin	Réponse	1	{0}	-1
																				2044886	Fin	Time_Out	1	{0}	-1
																				2044886	Début	Période_Réponse	1	{0}	-1
																				2044964	Début	Visite	1	{0}	-1
																				2045057	Début	Réponse	1	{0}	-1
																				2045057	Début	Réponse_Renforcée	1	{0}	-1
																				2045057	Fin	Période_Réponse	1	{0}	-1
																				2045057	Début	Renforçateur	1	{33}	-1
																				2045057	Début	Goutte	1	{5}	-1
																				2045057	Fin	Goutte	1	{5}	-1
																				2045073	Fin	Ratio	11	{1}	-1
																				2045073	Fin	Intervalle	11	{0}	-1
																				2045073	Début	Ratio	11	{1}	-1
																				2045073	Début	Intervalle	11	{0}	-1
																				2045354	Début	Goutte	1	{5}	-1
																				2045354	Fin	Goutte	1	{5}	-1
																				2045619	Début	Goutte	1	{5}	-1
																				2045619	Fin	Goutte	1	{5}	-1
																				2045884	Début	Goutte	1	{5}	-1
																				2045884	Fin	Goutte	1	{5}	-1
																				2046149	Début	Goutte	1	{5}	-1
																				2046149	Fin	Goutte	1	{5}	-1
																				2046415	Début	Goutte	1	{5}	-1
																				2046415	Fin	Goutte	1	{5}	-1
																				2046680	Début	Goutte	1	{3}	-1
																				2046680	Fin	Goutte	1	{3}	-1
																				2050361	Fin	Visite	1	{0}	-1
																				2050361	Début	Time_Out	1	{0}	-1
																				2050455	Fin	Réponse_Renforcée	1	{0}	-1
																				2050455	Fin	Renforçateur	1	{33}	-1
																				2050455	Fin	Réponse	1	{0}	-1
																				2050549	Fin	Time_Out	1	{0}	-1
																				2050549	Début	Période_Réponse	1	{0}	-1
																				2053684	Début	Visite	1	{0}	-1
																				2053762	Début	Réponse	1	{0}	-1
																				2053762	Début	Réponse_Renforcée	1	{0}	-1
																				2053762	Fin	Période_Réponse	1	{0}	-1
																				2053762	Début	Renforçateur	1	{33}	-1
																				2053762	Début	Goutte	1	{5}	-1
																				2053762	Fin	Goutte	1	{5}	-1
																				2053778	Fin	Ratio	11	{1}	-1
																				2053778	Fin	Intervalle	11	{0}	-1
																				2053778	Début	Ratio	11	{1}	-1
																				2053778	Début	Intervalle	11	{0}	-1
																				2054074	Début	Goutte	1	{5}	-1
																				2054074	Fin	Goutte	1	{5}	-1
																				2054339	Début	Goutte	1	{5}	-1
																				2054339	Fin	Goutte	1	{5}	-1
																				2054605	Début	Goutte	1	{5}	-1
																				2054605	Fin	Goutte	1	{5}	-1
																				2054870	Début	Goutte	1	{5}	-1
																				2054870	Fin	Goutte	1	{5}	-1
																				2054948	Fin	Visite	1	{0}	-1
																				2054948	Début	Time_Out	1	{0}	-1
																				2055026	Fin	Réponse_Renforcée	1	{0}	-1
																				2055026	Fin	Renforçateur	1	{33}	-1
																				2055026	Fin	Réponse	1	{0}	-1
																				2055119	Fin	Time_Out	1	{0}	-1
																				2055119	Début	Période_Réponse	1	{0}	-1
																				2561610	Début	Visite	1	{0}	-1
																				2561688	Début	Réponse	1	{0}	-1
																				2561688	Début	Réponse_Renforcée	1	{0}	-1
																				2561688	Fin	Période_Réponse	1	{0}	-1
																				2561688	Début	Renforçateur	1	{33}	-1
																				2561688	Début	Goutte	1	{5}	-1
																				2561688	Fin	Goutte	1	{5}	-1
																				2561720	Fin	Ratio	11	{1}	-1
																				2561720	Fin	Intervalle	11	{0}	-1
																				2561720	Début	Ratio	11	{1}	-1
																				2561720	Début	Intervalle	11	{0}	-1
																				2561985	Début	Goutte	1	{5}	-1
																				2561985	Fin	Goutte	1	{5}	-1
																				2562266	Début	Goutte	1	{5}	-1
																				2562266	Fin	Goutte	1	{5}	-1
																				2562531	Début	Goutte	1	{5}	-1
																				2562531	Fin	Goutte	1	{5}	-1
																				2562796	Début	Goutte	1	{5}	-1
																				2562796	Fin	Goutte	1	{5}	-1
																				2563061	Début	Goutte	1	{5}	-1
																				2563061	Fin	Goutte	1	{5}	-1
																				2563436	Début	Goutte	1	{3}	-1
																				2563436	Fin	Goutte	1	{3}	-1
																				2570206	Fin	Visite	1	{0}	-1
																				2570206	Début	Time_Out	1	{0}	-1
																				2570284	Fin	Réponse_Renforcée	1	{0}	-1
																				2570284	Fin	Renforçateur	1	{33}	-1
																				2570284	Fin	Réponse	1	{0}	-1
																				2570331	Début	Visite	1	{0}	-1
																				2570425	Fin	Time_Out	1	{0}	-1
																				2570425	Début	Période_Réponse	1	{0}	-1
																				2570425	Début	Réponse	1	{0}	-1
																				2570425	Début	Réponse_Renforcée	1	{0}	-1
																				2570425	Fin	Période_Réponse	1	{0}	-1
																				2570425	Début	Renforçateur	1	{33}	-1
																				2570425	Début	Goutte	1	{5}	-1
																				2570425	Fin	Goutte	1	{5}	-1
																				2570440	Fin	Ratio	11	{1}	-1
																				2570440	Fin	Intervalle	11	{0}	-1
																				2570440	Début	Ratio	11	{1}	-1
																				2570440	Début	Intervalle	11	{0}	-1
																				2570721	Début	Goutte	1	{5}	-1
																				2570721	Fin	Goutte	1	{5}	-1
																				2570986	Début	Goutte	1	{5}	-1
																				2570986	Fin	Goutte	1	{5}	-1
																				2571251	Début	Goutte	1	{5}	-1
																				2571251	Fin	Goutte	1	{5}	-1
																				2571517	Début	Goutte	1	{5}	-1
																				2571517	Fin	Goutte	1	{5}	-1
																				2571782	Début	Goutte	1	{5}	-1
																				2571782	Fin	Goutte	1	{5}	-1
																				2572047	Début	Goutte	1	{3}	-1
																				2572047	Fin	Goutte	1	{3}	-1
																				2576821	Fin	Visite	1	{0}	-1
																				2576821	Début	Time_Out	1	{0}	-1
																				2576899	Fin	Réponse_Renforcée	1	{0}	-1
																				2576899	Fin	Renforçateur	1	{33}	-1
																				2576899	Fin	Réponse	1	{0}	-1
																				2576992	Fin	Time_Out	1	{0}	-1
																				2576992	Début	Période_Réponse	1	{0}	-1
																				2577086	Début	Visite	1	{0}	-1
																				2577164	Début	Réponse	1	{0}	-1
																				2577164	Début	Réponse_Renforcée	1	{0}	-1
																				2577179	Fin	Période_Réponse	1	{0}	-1
																				2577179	Début	Renforçateur	1	{33}	-1
																				2577179	Début	Goutte	1	{5}	-1
																				2577179	Fin	Goutte	1	{5}	-1
																				2577179	Fin	Ratio	11	{1}	-1
																				2577179	Fin	Intervalle	11	{0}	-1
																				2577179	Début	Ratio	11	{1}	-1
																				2577179	Début	Intervalle	11	{0}	-1
																				2577460	Début	Goutte	1	{5}	-1
																				2577460	Fin	Goutte	1	{5}	-1
																				2577725	Début	Goutte	1	{5}	-1
																				2577725	Fin	Goutte	1	{5}	-1
																				2577991	Début	Goutte	1	{5}	-1
																				2577991	Fin	Goutte	1	{5}	-1
																				2578256	Début	Goutte	1	{5}	-1
																				2578256	Fin	Goutte	1	{5}	-1
																				2578521	Début	Goutte	1	{5}	-1
																				2578521	Fin	Goutte	1	{5}	-1
																				2578786	Début	Goutte	1	{3}	-1
																				2578786	Fin	Goutte	1	{3}	-1
																				2586009	Fin	Visite	1	{0}	-1
																				2586009	Début	Time_Out	1	{0}	-1
																				2586087	Fin	Réponse_Renforcée	1	{0}	-1
																				2586087	Fin	Renforçateur	1	{33}	-1
																				2586087	Fin	Réponse	1	{0}	-1
																				2586181	Fin	Time_Out	1	{0}	-1
																				2586181	Début	Période_Réponse	1	{0}	-1
																				2586493	Début	Visite	1	{0}	-1
																				2586571	Début	Réponse	1	{0}	-1
																				2586571	Début	Réponse_Renforcée	1	{0}	-1
																				2586571	Fin	Période_Réponse	1	{0}	-1
																				2586571	Début	Renforçateur	1	{33}	-1
																				2586571	Début	Goutte	1	{5}	-1
																				2586571	Fin	Goutte	1	{5}	-1
																				2586586	Fin	Ratio	11	{1}	-1
																				2586586	Fin	Intervalle	11	{0}	-1
																				2586586	Début	Ratio	11	{1}	-1
																				2586586	Début	Intervalle	11	{0}	-1
																				2586867	Début	Goutte	1	{5}	-1
																				2586867	Fin	Goutte	1	{5}	-1
																				2587132	Début	Goutte	1	{5}	-1
																				2587132	Fin	Goutte	1	{5}	-1
																				2587397	Début	Goutte	1	{5}	-1
																				2587397	Fin	Goutte	1	{5}	-1
																				2587663	Début	Goutte	1	{5}	-1
																				2587663	Fin	Goutte	1	{5}	-1
																				2587928	Début	Goutte	1	{5}	-1
																				2587928	Fin	Goutte	1	{5}	-1
																				2588193	Début	Goutte	1	{3}	-1
																				2588193	Fin	Goutte	1	{3}	-1
																				2591469	Fin	Visite	1	{0}	-1
																				2591469	Début	Time_Out	1	{0}	-1
																				2591547	Début	Visite	1	{0}	-1
																				2591609	Fin	Visite	1	{0}	-1
																				2591672	Début	Visite	1	{0}	-1
																				2591687	Fin	Visite	1	{0}	-1
																				2591734	Début	Visite	1	{0}	-1
																				2592233	Fin	Visite	1	{0}	-1
																				2592311	Fin	Réponse_Renforcée	1	{0}	-1
																				2592311	Fin	Renforçateur	1	{33}	-1
																				2592311	Fin	Réponse	1	{0}	-1
																				2592405	Fin	Time_Out	1	{0}	-1
																				2592405	Début	Période_Réponse	1	{0}	-1
																				2593029	Début	Visite	1	{0}	-1
																				2593107	Début	Réponse	1	{0}	-1
																				2593107	Début	Réponse_Renforcée	1	{0}	-1
																				2593123	Fin	Période_Réponse	1	{0}	-1
																				2593123	Début	Renforçateur	1	{33}	-1
																				2593123	Début	Goutte	1	{5}	-1
																				2593123	Fin	Goutte	1	{5}	-1
																				2593123	Fin	Ratio	11	{1}	-1
																				2593123	Fin	Intervalle	11	{0}	-1
																				2593123	Début	Ratio	11	{1}	-1
																				2593123	Début	Intervalle	11	{0}	-1
																				2593403	Début	Goutte	1	{5}	-1
																				2593403	Fin	Goutte	1	{5}	-1
																				2593669	Début	Goutte	1	{5}	-1
																				2593669	Fin	Goutte	1	{5}	-1
																				2593934	Début	Goutte	1	{5}	-1
																				2593934	Fin	Goutte	1	{5}	-1
																				2594199	Début	Goutte	1	{5}	-1
																				2594199	Fin	Goutte	1	{5}	-1
																				2594464	Début	Goutte	1	{5}	-1
																				2594464	Fin	Goutte	1	{5}	-1
																				2594729	Début	Goutte	1	{3}	-1
																				2594729	Fin	Goutte	1	{3}	-1
																				2597881	Fin	Visite	1	{0}	-1
																				2597881	Début	Time_Out	1	{0}	-1
																				2597959	Fin	Réponse_Renforcée	1	{0}	-1
																				2597959	Fin	Renforçateur	1	{33}	-1
																				2597959	Fin	Réponse	1	{0}	-1
																				2598052	Fin	Time_Out	1	{0}	-1
																				2598052	Début	Période_Réponse	1	{0}	-1
																				2598099	Début	Visite	1	{0}	-1
																				2598177	Début	Réponse	1	{0}	-1
																				2598177	Début	Réponse_Renforcée	1	{0}	-1
																				2598193	Fin	Période_Réponse	1	{0}	-1
																				2598193	Début	Renforçateur	1	{33}	-1
																				2598193	Début	Goutte	1	{5}	-1
																				2598193	Fin	Goutte	1	{5}	-1
																				2598193	Fin	Ratio	11	{1}	-1
																				2598193	Fin	Intervalle	11	{0}	-1
																				2598193	Début	Ratio	11	{1}	-1
																				2598193	Début	Intervalle	11	{0}	-1
																				2598489	Début	Goutte	1	{5}	-1
																				2598489	Fin	Goutte	1	{5}	-1
																				2598754	Début	Goutte	1	{5}	-1
																				2598754	Fin	Goutte	1	{5}	-1
																				2599035	Début	Goutte	1	{5}	-1
																				2599035	Fin	Goutte	1	{5}	-1
																				2599300	Début	Goutte	1	{5}	-1
																				2599300	Fin	Goutte	1	{5}	-1
																				2599565	Début	Goutte	1	{5}	-1
																				2599565	Fin	Goutte	1	{5}	-1
																				2599831	Début	Goutte	1	{3}	-1
																				2599831	Fin	Goutte	1	{3}	-1
																				2602826	Fin	Visite	1	{0}	-1
																				2602826	Début	Time_Out	1	{0}	-1
																				2602919	Fin	Réponse_Renforcée	1	{0}	-1
																				2602919	Fin	Renforçateur	1	{33}	-1
																				2602919	Fin	Réponse	1	{0}	-1
																				2603013	Fin	Time_Out	1	{0}	-1
																				2603013	Début	Période_Réponse	1	{0}	-1
																				2603013	Début	Visite	1	{0}	-1
																				2603091	Début	Réponse	1	{0}	-1
																				2603091	Début	Réponse_Renforcée	1	{0}	-1
																				2603091	Fin	Période_Réponse	1	{0}	-1
																				2603091	Début	Renforçateur	1	{33}	-1
																				2603091	Début	Goutte	1	{5}	-1
																				2603091	Fin	Goutte	1	{5}	-1
																				2603107	Fin	Ratio	11	{1}	-1
																				2603107	Fin	Intervalle	11	{0}	-1
																				2603107	Début	Ratio	11	{1}	-1
																				2603107	Début	Intervalle	11	{0}	-1
																				2603403	Début	Goutte	1	{5}	-1
																				2603403	Fin	Goutte	1	{5}	-1
																				2603668	Début	Goutte	1	{5}	-1
																				2603668	Fin	Goutte	1	{5}	-1
																				2603933	Début	Goutte	1	{5}	-1
																				2603933	Fin	Goutte	1	{5}	-1
																				2604199	Début	Goutte	1	{5}	-1
																				2604199	Fin	Goutte	1	{5}	-1
																				2604464	Début	Goutte	1	{5}	-1
																				2604464	Fin	Goutte	1	{5}	-1
																				2604729	Début	Goutte	1	{3}	-1
																				2604729	Fin	Goutte	1	{3}	-1
																				2608660	Fin	Visite	1	{0}	-1
																				2608660	Début	Time_Out	1	{0}	-1
																				2608738	Fin	Réponse_Renforcée	1	{0}	-1
																				2608738	Fin	Renforçateur	1	{33}	-1
																				2608738	Fin	Réponse	1	{0}	-1
																				2608832	Fin	Time_Out	1	{0}	-1
																				2608832	Début	Période_Réponse	1	{0}	-1
																				2608894	Début	Visite	1	{0}	-1
																				2608972	Début	Réponse	1	{0}	-1
																				2608972	Début	Réponse_Renforcée	1	{0}	-1
																				2608972	Fin	Période_Réponse	1	{0}	-1
																				2608972	Début	Renforçateur	1	{33}	-1
																				2608972	Début	Goutte	1	{5}	-1
																				2608972	Fin	Goutte	1	{5}	-1
																				2608988	Fin	Ratio	11	{1}	-1
																				2608988	Fin	Intervalle	11	{0}	-1
																				2608988	Début	Ratio	11	{1}	-1
																				2608988	Début	Intervalle	11	{0}	-1
																				2609269	Début	Goutte	1	{5}	-1
																				2609269	Fin	Goutte	1	{5}	-1
																				2609534	Début	Goutte	1	{5}	-1
																				2609534	Fin	Goutte	1	{5}	-1
																				2609799	Début	Goutte	1	{5}	-1
																				2609799	Fin	Goutte	1	{5}	-1
																				2610064	Début	Goutte	1	{5}	-1
																				2610064	Fin	Goutte	1	{5}	-1
																				2610329	Début	Goutte	1	{5}	-1
																				2610329	Fin	Goutte	1	{5}	-1
																				2610595	Début	Goutte	1	{3}	-1
																				2610595	Fin	Goutte	1	{3}	-1
																				2613871	Fin	Visite	1	{0}	-1
																				2613871	Début	Time_Out	1	{0}	-1
																				2613949	Fin	Réponse_Renforcée	1	{0}	-1
																				2613949	Fin	Renforçateur	1	{33}	-1
																				2613949	Fin	Réponse	1	{0}	-1
																				2614042	Fin	Time_Out	1	{0}	-1
																				2614042	Début	Période_Réponse	1	{0}	-1
																				2614089	Début	Visite	1	{0}	-1
																				2614167	Début	Réponse	1	{0}	-1
																				2614167	Début	Réponse_Renforcée	1	{0}	-1
																				2614167	Fin	Période_Réponse	1	{0}	-1
																				2614167	Début	Renforçateur	1	{33}	-1
																				2614167	Début	Goutte	1	{5}	-1
																				2614167	Fin	Goutte	1	{5}	-1
																				2614183	Fin	Ratio	11	{1}	-1
																				2614183	Fin	Intervalle	11	{0}	-1
																				2614183	Début	Ratio	11	{1}	-1
																				2614183	Début	Intervalle	11	{0}	-1
																				2614463	Début	Goutte	1	{5}	-1
																				2614463	Fin	Goutte	1	{5}	-1
																				2614729	Début	Goutte	1	{5}	-1
																				2614729	Fin	Goutte	1	{5}	-1
																				2614994	Début	Goutte	1	{5}	-1
																				2614994	Fin	Goutte	1	{5}	-1
																				2615259	Début	Goutte	1	{5}	-1
																				2615259	Fin	Goutte	1	{5}	-1
																				2615524	Début	Goutte	1	{5}	-1
																				2615524	Fin	Goutte	1	{5}	-1
																				2615789	Début	Goutte	1	{3}	-1
																				2615789	Fin	Goutte	1	{3}	-1
																				2619409	Fin	Visite	1	{0}	-1
																				2619409	Début	Time_Out	1	{0}	-1
																				2619424	Début	Visite	1	{0}	-1
																				2619455	Fin	Visite	1	{0}	-1
																				2619533	Fin	Réponse_Renforcée	1	{0}	-1
																				2619533	Fin	Renforçateur	1	{33}	-1
																				2619533	Fin	Réponse	1	{0}	-1
																				2619627	Fin	Time_Out	1	{0}	-1
																				2619627	Début	Période_Réponse	1	{0}	-1
																				2619752	Début	Visite	1	{0}	-1
																				2619830	Début	Réponse	1	{0}	-1
																				2619830	Début	Réponse_Renforcée	1	{0}	-1
																				2619845	Fin	Période_Réponse	1	{0}	-1
																				2619845	Début	Renforçateur	1	{33}	-1
																				2619845	Début	Goutte	1	{5}	-1
																				2619845	Fin	Goutte	1	{5}	-1
																				2619845	Fin	Ratio	11	{1}	-1
																				2619845	Fin	Intervalle	11	{0}	-1
																				2619845	Début	Ratio	11	{1}	-1
																				2619845	Début	Intervalle	11	{0}	-1
																				2620126	Début	Goutte	1	{5}	-1
																				2620126	Fin	Goutte	1	{5}	-1
																				2620407	Début	Goutte	1	{5}	-1
																				2620407	Fin	Goutte	1	{5}	-1
																				2620672	Début	Goutte	1	{5}	-1
																				2620672	Fin	Goutte	1	{5}	-1
																				2620953	Début	Goutte	1	{5}	-1
																				2620953	Fin	Goutte	1	{5}	-1
																				2621234	Début	Goutte	1	{5}	-1
																				2621234	Fin	Goutte	1	{5}	-1
																				2621499	Début	Goutte	1	{3}	-1
																				2621499	Fin	Goutte	1	{3}	-1
																				2623917	Fin	Visite	1	{0}	-1
																				2623917	Début	Time_Out	1	{0}	-1
																				2623995	Fin	Réponse_Renforcée	1	{0}	-1
																				2623995	Fin	Renforçateur	1	{33}	-1
																				2623995	Fin	Réponse	1	{0}	-1
																				2624089	Fin	Time_Out	1	{0}	-1
																				2624089	Début	Période_Réponse	1	{0}	-1
																				2624354	Début	Visite	1	{0}	-1
																				2624385	Fin	Visite	1	{0}	-1
																				2624385	Début	Visite	1	{0}	-1
																				2624401	Fin	Visite	1	{0}	-1
																				2624432	Début	Visite	1	{0}	-1
																				2624510	Début	Réponse	1	{0}	-1
																				2624510	Début	Réponse_Renforcée	1	{0}	-1
																				2624510	Fin	Période_Réponse	1	{0}	-1
																				2624510	Début	Renforçateur	1	{33}	-1
																				2624510	Début	Goutte	1	{5}	-1
																				2624510	Fin	Goutte	1	{5}	-1
																				2624525	Fin	Ratio	11	{1}	-1
																				2624525	Fin	Intervalle	11	{0}	-1
																				2624525	Début	Ratio	11	{1}	-1
																				2624525	Début	Intervalle	11	{0}	-1
																				2624806	Début	Goutte	1	{5}	-1
																				2624806	Fin	Goutte	1	{5}	-1
																				2625071	Début	Goutte	1	{5}	-1
																				2625071	Fin	Goutte	1	{5}	-1
																				2625337	Début	Goutte	1	{5}	-1
																				2625337	Fin	Goutte	1	{5}	-1
																				2625602	Début	Goutte	1	{5}	-1
																				2625602	Fin	Goutte	1	{5}	-1
																				2625867	Début	Goutte	1	{5}	-1
																				2625867	Fin	Goutte	1	{5}	-1
																				2626132	Début	Goutte	1	{3}	-1
																				2626132	Fin	Goutte	1	{3}	-1
																				2628893	Fin	Visite	1	{0}	-1
																				2628893	Début	Time_Out	1	{0}	-1
																				2628971	Fin	Réponse_Renforcée	1	{0}	-1
																				2628971	Fin	Renforçateur	1	{33}	-1
																				2628971	Fin	Réponse	1	{0}	-1
																				2629065	Fin	Time_Out	1	{0}	-1
																				2629065	Début	Période_Réponse	1	{0}	-1
																				3127798	Début	Visite	1	{0}	-1
																				3127876	Début	Réponse	1	{0}	-1
																				3127876	Début	Réponse_Renforcée	1	{0}	-1
																				3127876	Fin	Période_Réponse	1	{0}	-1
																				3127876	Début	Renforçateur	1	{33}	-1
																				3127876	Début	Goutte	1	{5}	-1
																				3127876	Fin	Goutte	1	{5}	-1
																				3127907	Fin	Ratio	11	{1}	-1
																				3127907	Fin	Intervalle	11	{0}	-1
																				3127907	Début	Ratio	11	{1}	-1
																				3127907	Début	Intervalle	11	{0}	-1
																				3128172	Début	Goutte	1	{5}	-1
																				3128172	Fin	Goutte	1	{5}	-1
																				3128437	Début	Goutte	1	{5}	-1
																				3128437	Fin	Goutte	1	{5}	-1
																				3128703	Début	Goutte	1	{5}	-1
																				3128703	Fin	Goutte	1	{5}	-1
																				3128968	Début	Goutte	1	{5}	-1
																				3128968	Fin	Goutte	1	{5}	-1
																				3129233	Début	Goutte	1	{5}	-1
																				3129233	Fin	Goutte	1	{5}	-1
																				3129498	Début	Goutte	1	{3}	-1
																				3129498	Fin	Goutte	1	{3}	-1
																				3131791	Fin	Visite	1	{0}	-1
																				3131791	Début	Time_Out	1	{0}	-1
																				3131854	Début	Visite	1	{0}	-1
																				3133180	Fin	Visite	1	{0}	-1
																				3133195	Début	Visite	1	{0}	-1
																				3133195	Fin	Visite	1	{0}	-1
																				3133211	Début	Visite	1	{0}	-1
																				3133227	Fin	Visite	1	{0}	-1
																				3133258	Début	Visite	1	{0}	-1
																				3133726	Fin	Visite	1	{0}	-1
																				3133804	Fin	Réponse_Renforcée	1	{0}	-1
																				3133804	Fin	Renforçateur	1	{33}	-1
																				3133804	Fin	Réponse	1	{0}	-1
																				3133897	Fin	Time_Out	1	{0}	-1
																				3133897	Début	Période_Réponse	1	{0}	-1
																				3133975	Début	Visite	1	{0}	-1
																				3134053	Début	Réponse	1	{0}	-1
																				3134053	Début	Réponse_Renforcée	1	{0}	-1
																				3134053	Fin	Période_Réponse	1	{0}	-1
																				3134053	Début	Renforçateur	1	{33}	-1
																				3134053	Début	Goutte	1	{5}	-1
																				3134053	Fin	Goutte	1	{5}	-1
																				3134069	Fin	Ratio	11	{1}	-1
																				3134069	Fin	Intervalle	11	{0}	-1
																				3134069	Début	Ratio	11	{1}	-1
																				3134069	Début	Intervalle	11	{0}	-1
																				3134350	Début	Goutte	1	{5}	-1
																				3134350	Fin	Goutte	1	{5}	-1
																				3134615	Début	Goutte	1	{5}	-1
																				3134615	Fin	Goutte	1	{5}	-1
																				3134880	Début	Goutte	1	{5}	-1
																				3134880	Fin	Goutte	1	{5}	-1
																				3135177	Début	Goutte	1	{5}	-1
																				3135177	Fin	Goutte	1	{5}	-1
																				3135458	Début	Goutte	1	{5}	-1
																				3135458	Fin	Goutte	1	{5}	-1
																				3135723	Début	Goutte	1	{3}	-1
																				3135723	Fin	Goutte	1	{3}	-1
																				3138344	Fin	Visite	1	{0}	-1
																				3138344	Début	Time_Out	1	{0}	-1
																				3138422	Fin	Réponse_Renforcée	1	{0}	-1
																				3138422	Fin	Renforçateur	1	{33}	-1
																				3138422	Fin	Réponse	1	{0}	-1
																				3138515	Fin	Time_Out	1	{0}	-1
																				3138515	Début	Période_Réponse	1	{0}	-1
																				3138968	Début	Visite	1	{0}	-1
																				3139046	Début	Réponse	1	{0}	-1
																				3139046	Début	Réponse_Renforcée	1	{0}	-1
																				3139046	Fin	Période_Réponse	1	{0}	-1
																				3139046	Début	Renforçateur	1	{33}	-1
																				3139046	Début	Goutte	1	{5}	-1
																				3139046	Fin	Goutte	1	{5}	-1
																				3139061	Fin	Ratio	11	{1}	-1
																				3139061	Fin	Intervalle	11	{0}	-1
																				3139061	Début	Ratio	11	{1}	-1
																				3139061	Début	Intervalle	11	{0}	-1
																				3139342	Début	Goutte	1	{5}	-1
																				3139342	Fin	Goutte	1	{5}	-1
																				3139607	Début	Goutte	1	{5}	-1
																				3139607	Fin	Goutte	1	{5}	-1
																				3139872	Début	Goutte	1	{5}	-1
																				3139872	Fin	Goutte	1	{5}	-1
																				3140138	Début	Goutte	1	{5}	-1
																				3140138	Fin	Goutte	1	{5}	-1
																				3140403	Début	Goutte	1	{5}	-1
																				3140403	Fin	Goutte	1	{5}	-1
																				3140668	Début	Goutte	1	{3}	-1
																				3140668	Fin	Goutte	1	{3}	-1
																				3143102	Fin	Visite	1	{0}	-1
																				3143102	Début	Time_Out	1	{0}	-1
																				3143180	Fin	Réponse_Renforcée	1	{0}	-1
																				3143180	Fin	Renforçateur	1	{33}	-1
																				3143180	Fin	Réponse	1	{0}	-1
																				3143242	Début	Visite	1	{0}	-1
																				3143336	Fin	Time_Out	1	{0}	-1
																				3143336	Début	Période_Réponse	1	{0}	-1
																				3143336	Début	Réponse	1	{0}	-1
																				3143336	Début	Réponse_Renforcée	1	{0}	-1
																				3143336	Fin	Période_Réponse	1	{0}	-1
																				3143336	Début	Renforçateur	1	{33}	-1
																				3143336	Début	Goutte	1	{5}	-1
																				3143336	Fin	Goutte	1	{5}	-1
																				3143351	Fin	Ratio	11	{1}	-1
																				3143351	Fin	Intervalle	11	{0}	-1
																				3143351	Début	Ratio	11	{1}	-1
																				3143351	Début	Intervalle	11	{0}	-1
																				3143632	Début	Goutte	1	{5}	-1
																				3143632	Fin	Goutte	1	{5}	-1
																				3143897	Début	Goutte	1	{5}	-1
																				3143897	Fin	Goutte	1	{5}	-1
																				3144162	Début	Goutte	1	{5}	-1
																				3144162	Fin	Goutte	1	{5}	-1
																				3144428	Début	Goutte	1	{5}	-1
																				3144428	Fin	Goutte	1	{5}	-1
																				3144693	Début	Goutte	1	{5}	-1
																				3144693	Fin	Goutte	1	{5}	-1
																				3144958	Début	Goutte	1	{3}	-1
																				3144958	Fin	Goutte	1	{3}	-1
																				3147563	Fin	Visite	1	{0}	-1
																				3147563	Début	Time_Out	1	{0}	-1
																				3147641	Fin	Réponse_Renforcée	1	{0}	-1
																				3147641	Fin	Renforçateur	1	{33}	-1
																				3147641	Fin	Réponse	1	{0}	-1
																				3147657	Début	Visite	1	{0}	-1
																				3147766	Fin	Time_Out	1	{0}	-1
																				3147766	Début	Période_Réponse	1	{0}	-1
																				3147766	Début	Réponse	1	{0}	-1
																				3147766	Début	Réponse_Renforcée	1	{0}	-1
																				3147766	Fin	Période_Réponse	1	{0}	-1
																				3147766	Début	Renforçateur	1	{33}	-1
																				3147766	Début	Goutte	1	{5}	-1
																				3147766	Fin	Goutte	1	{5}	-1
																				3147782	Fin	Ratio	11	{1}	-1
																				3147782	Fin	Intervalle	11	{0}	-1
																				3147782	Début	Ratio	11	{1}	-1
																				3147782	Début	Intervalle	11	{0}	-1
																				3148062	Début	Goutte	1	{5}	-1
																				3148062	Fin	Goutte	1	{5}	-1
																				3148328	Début	Goutte	1	{5}	-1
																				3148328	Fin	Goutte	1	{5}	-1
																				3148593	Début	Goutte	1	{5}	-1
																				3148593	Fin	Goutte	1	{5}	-1
[truncated: 1,961 more rows]
[truncated: 142 more columns]

## Sheet: B2
Essai	Goutte	Intervalle	Quantité consommée	Response Length	Inter Reinforcement Interval	Inter Reinforcement Rate	Inter Reinforcement Response	IRT	Load Size	Reinforcers Per Visit	Resp P V	Interval Inter-Visit	Visit Length	Response Rate Per Visit		Notes:
2	5	200	33	R,8642	4243	14.1409	1	4243	330	10	10	139620	136781	4.38657		drop out: returned to feeder
3	5	200	33	R,15912	4899	12.2474	1	4899	330	10	10	249616	155719	3.85309
4	5	200	33	R,9235	7987	7.51221	1	7987	368	12	12	214032	134551	5.35113
5	5	200	33	R,7613	3869	15.5079	1	3869	325	12	12	178885	163894	4.39308
6	5	200	33	R,6801	3635	16.5062	1	3635	330	10	10	180851	119325	5.02828
7	5	200	33	R,10265	5959	10.0688	1	5959	Fin Bloc	Fin Bloc	Fin Bloc	Fin Bloc	Fin Bloc	Fin BLoc
8	5	200	33	R,8065	2278	26.3389	1	2278	Fin Bloc	Fin Bloc	Fin Bloc	Fin Bloc	Fin Bloc	Fin BLoc
9	5	200	33	R,11170	3416	17.5644	1	3416	363	11	11	250380	119216	5.53617
10	5	200	33	R,6583	7036	8.52757	1	7036	165	5	35	214871	449808	4.66866
11	5	200	33	R,9173	Visit end	Visit end	Visit end	139620	231	7	35	163005	636013	3.30182
Visit end				Visit end	3713	16.1594	1	Visit end	165	5	24		401092	3.5902
12	5	200	33	R,8221	6505	9.22367	1	3713
13	5	200	33	R,5850	6692	8.96593	1	6505
14	5	200	33	R,10109	3572	16.7973	1	6692
15	5	200	33	R,7894	15881	3.7781	1	3572
16	5	200	33	R,9314	10280	5.83658	1	15865
17	5	200	33	R,11388	17253	3.47766	1	10280
18	5	200	33	R,9158	3229	18.5816	1	17253
19	5	200	33	R,7145	3635	16.5062	1	3229
20	5	200	33	R,7972	Visit end	Visit end	Visit end	3635
21	5	200	33	R,7924	2745	21.8579	1	Visit end
Visit end				Visit end	406	147.783	1	2745
22	5	200	33	R,10047	3089	19.4238	1	406
23	5	200	33	R,8986	3385	17.7253	1	3089
24	5	200	33	R,6302	3479	17.2463	1	3385
25	5	200	33	R,9001	3603	16.6528	1	3479
26	5	200	33	R,13619	2933	20.4569	1	3603
27	5	200	33	R,10624	3994	15.0225	1	2933
28	5	200	33	R,10561	8034	7.46826	1	3994
29	5	200	33	R,8268	3603	16.6528	1	8034
30	5	200	33	R,7238	6193	9.68836	1	3603
31	5	200	33	R,6147	Visit end	Visit end	Visit end	6193
32	5	200	33	R,2013	515	116.505	1	Visit end
33	5	200	5	R,281	3120	19.2308	1	515
Visit end				Visit end	3245	18.49	1	3120
34	5	200	33	R,14102	4056	14.7929	1	3245
35	5	200	30	R,5679	140	428.571	1	4056
36	5	200	33	R,12870	281	213.523	1	140
37	5	200	33	R,5850	4383	13.6893	1	281
38	5	200	33	R,6505	1981	30.2877	1	4383
39	5	200	33	R,42401	5257	11.4134	1	1981
40	5	200	1	R,312	4524	13.2626	1	5257
41	5	200	4	R,250	13322	4.50383	1	4524
42	5	200	33	R,10000	Visit end	Visit end	Visit end	13307
43	5	200	33	R,10234	4072	14.7348	1	Visit end
44	5	200	29	R,8158	2418	24.8139	1	4072
45	5	200	30	R,6724	2886	20.79	1	2418
Visit end				Visit end	5601	10.7124	1	2886
46	5	200	33	R,7020	2075	28.9157	1	5601
47	5	200	33	R,9391	13712	4.37573	1	2075
48	5	200	33	R,8190	5788	10.3663	1	13712
49	5	200	33	R,6911	3634	16.5107	1	5772
50	5	200	33	R,7300	4244	14.1376	1	3634
51	5	200	33	R,6365	Visit end	Visit end	Visit end	4244
52	5	200	33	R,7208	500	120	1	Visit end
53	5	200	33	R,7800	2699	22.2305	1	500
54	5	200	33	R,8268	2528	23.7342	1	2699
55	5	200	33	R,6458	3011	19.9269	1	2528
Visit end				Visit end	2605	23.0326	1	3011
56	5	200	33	R,9859	3822	15.6986	1	2605
57	5	200	33	R,7675	3464	17.321	1	3822
58	5	200	33	R,11590	3525	17.0213	1	3464
59	5	200	33	R,7113	4508	13.3097	1	3525
60	5	200	33	R,6521	4649	12.906	1	4508
61	5	200	33	R,10733	Fin Bloc	Fin Bloc	Fin Bloc	4649
62	5	200	33	R,5600	Fin Bloc	Fin Bloc	Fin Bloc	Fin Bloc
63	5	200	33	R,6271	Visit end	Visit end	Visit end	Fin Bloc
64	5	200	33	R,7520	16	3750	1	Visit end
65	5	200	33	R,6739	71542	8.38668	10	702
66	5	200	33	R,8284	97110	1.85357	3	2574
Fin Bloc				Fin Bloc	109544	3.28635	6	2808
Fin Bloc				Fin Bloc	69841	6.01366	7	5523
Visit end				Visit end	Visit end	Visit end	Visit end	7504
67	5	200	33	R,11622	60107	5.98932	6	4071
68	5	200	33	N,1185	101665	1.77052	3	9907
69	5	200	33	N,2091	97500	3.69231	6	4040
70	5	200	33	N,2386	65286	4.59517	5	9469
71	5	200	33	N,1934	134504	2.23042	5	11185
Visit end				N,1529	76253	3.93427	5	2355
72	5	200	33	N,1045	Visit end	Visit end	Visit end	10514
73	5	200	33	N,1326	114613	2.6175	5	80075
74	5	200	33	N,1201	87781	3.4176	5	702
75	5	200	33	N,1046	74646	4.01897	5	5632
76	5	200	33	R,8112	65723	3.65169	4	5865
77	5	200	33	N,1779				7098
78	5	200	33	N,2387				10733
Visit end				R,7441				70216
79	5	200	33	N,1997				4352
80	5	200	33	N,2059				4244
81	5	200	33	N,1389				3697
82	5	200	33	N,2012				7909
83	5	200	33	N,1841				13540
				R,7550				15007
				N,2730				12090
				N,795				7472
				N,1046				3635
				N,827				4165
				N,1389				9672
				N,2215				3931
				R,8409				8003
				N,3073				2746
				N,1217				7341
				N,1732				Visit end
				N,1404				2574
				N,764				3884
				N,1326				14009
				N,655				7488
				N,1501				11591
				Visit end				14118
				R,11060				3432
				N,1701				8689
				N,967				87032
				N,1950				2247
				N,1030				2481
				N,795				2870
				R,11653				8440
				N,1467				11108
				N,1030				64818
				R,12012				3276
				N,982				6646
				N,1529				27939
				N,234				7285
				N,1294				9344
				N,1482				4571
				R,7316				2652
				N,5850				8283
				N,1139				13370
				N,3058				99591
				N,749				5320
				R,13198				3853
				N,1435				29515
				N,1186				4868
				N,1669				25194
				N,1731				3432
				R,7285				4305
				N,2901				7504
				N,890				11544
				N,1809				Visit end
				N,1903				5242
				R,7067				7222
				N,1638				32183
				N,1217				6302
				N,873				57657
				N,640				2542
				Visit end				10390
				R,7706				17690
				N,1404				8939
				N,1077				40794
				N,3151				2215
				N,375				3494
				R,7208				7940
				N,2668				16583
				N,468				29859
				N,2995				2746
				N,1295				9625
				R,5242				44351
				N,1279				4321
				N,1202				3338
				N,2278				6723
				N,9796				2574
				R,12339				452
				N,1482
				N,1139
				N,2059
				R,6381
				N,1732
				N,1826
				N,1638
				N,1170

## Sheet: B3
Essai	Goutte	Intervalle	Quantité consommée	Response Length	Inter Reinforcement Interval	Inter Reinforcement Rate	Inter Reinforcement Response	IRT	Load Size	Reinforcers Per Visit	Resp P V	Interval Inter-Visit	Visit Length	Response Rate Per Visit		Notes:
2	5	200	33	R,19141	702	85.4701	1	702	360	11	11	202567	107999	6.11117		drop out; feeder
3	5	200	33	R,7551	405	148.148	1	405	266	9	9	193362	115674	4.66829
4	5	200	33	R,6490	281	213.523	1	281	388	12	12	201708	80403	8.95489
5	5	200	33	R,8283	297	202.02	1	297	293	10	10	183862	97921	6.12739
6	5	200	33	R,7223	390	153.846	1	390	376	12	12	176031	173613	4.14715
7	5	200	33	R,6957	2715	22.0994	1	2715	Fin Bloc	Fin Bloc	Fin Bloc	Fin Bloc	Fin Bloc	Fin BLoc
8	5	200	33	R,8034	1092	54.9451	1	1092	Fin Bloc	Fin Bloc	Fin Bloc	Fin Bloc	Fin Bloc	Fin BLoc
9	5	200	33	R,6583	281	213.523	1	281	300	10	10	184595	105300	5.69801
10	5	200	30	R,1560	20358	2.94724	1	20358	132	4	31	297805	292469	6.35965
11	5	200	33	R,1950	359	167.131	1	359	99	3	18	530728	197122	5.47884
12	5	200	33	R,7347	Visit end	Visit end	Visit end	Visit end	99	3	18	753668	216373	4.99138
Visit end				Visit end	266	225.564	1	266	33	1	6		43337	8.30699
13	5	200	33	R,33664	936	64.1026	1	936
14	5	200	33	R,25131	452	132.743	1	452
15	5	200	33	R,9485	156	384.615	1	156
16	5	200	33	R,5835	3479	17.2463	1	3479
17	5	200	33	R,9734	593	101.18	1	593
18	5	200	33	R,14508	1123	53.4283	1	1123
19	5	200	10	R,499	1716	34.965	1	1716
20	5	200	33	R,6833	Visit end	Visit end	Visit end	Visit end
21	5	200	25	R,1264	219	273.973	1	219
Visit end				Visit end	374	160.428	1	374
22	5	200	33	R,11965	655	91.6031	1	655
23	5	200	33	R,5226	203	295.567	1	203
24	5	200	33	R,6942	562	106.762	1	562
25	5	200	33	R,6849	1077	55.7103	1	1077
26	5	200	33	R,6988	1139	52.6778	1	1139
27	5	200	33	R,3853	515	116.505	1	515
28	5	200	33	R,6130	249	240.964	1	249
29	5	200	33	R,12355	250	240	1	250
30	5	200	33	R,4384	624	96.1538	1	624
31	5	200	33	R,4774	Visit end	Visit end	Visit end	Visit end
32	5	200	33	R,3744	281	213.523	1	281
33	5	200	25	R,1326	375	160	1	375
Visit end				Visit end	265	226.415	1	265
34	5	200	33	R,29437	312	192.308	1	312
35	5	200	33	R,6926	499	120.24	1	499
36	5	200	33	R,7862	359	167.131	1	359
37	5	200	33	R,14976	780	76.9231	1	780
38	5	200	33	R,7286	1497	40.0802	1	1497
39	5	200	33	R,6053	11622	5.16262	1	11622
40	5	200	33	R,5990	Visit end	Visit end	Visit end	Visit end
41	5	200	27	R,1451	69217	0.866839	1	69217
42	5	200	15	R,890	156	384.615	1	156
43	5	200	20	R,1060	390	153.846	1	390
Visit end				Visit end	296	202.703	1	296
44	5	200	33	R,13479	624	96.1538	1	624
45	5	200	33	R,11123	218	275.229	1	218
46	5	200	33	R,8408	1373	43.6999	1	1373
47	5	200	33	R,11763	234	256.41	1	234
48	5	200	33	R,14134	655	91.6031	1	655
49	5	200	33	R,6193	2371	25.3058	1	2371
50	5	200	33	R,6396	6428	9.33416	1	6428
51	5	200	33	R,7519	Visit end	Visit end	Visit end	Visit end
52	5	200	33	R,5008	344	174.419	1	344
53	5	200	33	R,5039	281	213.523	1	281
54	5	200	26	R,1435	156	384.615	1	156
55	5	200	20	R,1154	889	67.4916	1	889
Visit end				Visit end	249	240.964	1	249
56	5	200	33	R,23415	515	116.505	1	515
57	5	200	33	R,8829	827	72.5514	1	827
58	5	200	33	R,6505	1170	51.2821	1	1170
59	5	200	33	R,30311	6255	9.59233	1	6255
60	5	200	33	R,9969	Fin Bloc	Fin Bloc	Fin Bloc	Fin Bloc
61	5	200	33	R,5772	Fin Bloc	Fin Bloc	Fin Bloc	Fin Bloc
62	5	200	33	R,5741	Visit end	Visit end	Visit end	Visit end
63	5	200	33	R,2059	16	3750	1	187
64	5	200	5	R,312	63398	9.46402	10	280
65	5	200	31	R,1701	65957	7.27747	8	936
Fin Bloc				Fin Bloc	96830	4.3375	7	1077
Fin Bloc				Fin Bloc	Visit end	Visit end	Visit end	11466
Visit end				Visit end	60825	6.90506	7	125
66	5	200	33	R,22074	82742	2.90058	4	624
67	5	200	33	N,1997	Visit end	Visit end	Visit end	421
68	5	200	33	N,2309	64959	6.46562	7	27893
69	5	200	33	N,1248	76128	2.36444	3	327
Visit end				N,1528	Visit end	Visit end	Visit end	359
70	5	200	33	N,4431				874
71	5	200	33	N,1903				733
72	5	200	33	N,1295				437
Visit end				N,764				10499
73	5	200	33	N,4587				250
74	5	200	33	R,9329				36582
75	5	200	33	N,2714				1701
Visit end				N,2558				655
76	5	200	33	N,936				546
				N,1170				1997
				N,936				14867
				N,1310				124
				N,4898				21871
				R,11450				47986
				N,1358				515
				N,733				265
				N,780				312
				N,2808				2667
				N,531				6724
				N,2574				Visit end
				R,8642				172
				N,1139				125
				N,764				484
				N,484				2184
				N,796				19890
				N,1107				796
				Visit end				31419
				R,11263				6989
				N,982				2200
				N,624				29858
				N,1341				38813
				N,1108				421
				N,1513				483
				N,187				999
				R,7753				16504
				N,1840				421
				N,125				2356
				N,2917				Visit end
				R,8534				219
				N,1139				125
				N,858				265
				N,858				998
				N,1202				8705
				N,530				390
				N,234				51184
				Visit end				312
				R,8736				7363
				N,546				66643
				N,811				171
				N,484				811
				N,203				9516
				N,343				312
				N,686				8237
				R,14071				16052
				N,671				406
				N,1139				Visit end
				R,11061				328
				N,1529				562
				N,1092				2730
				N,905				687
				N,109				15646
				N,936
				N,1061
				N,281
				Visit end
				R,15319
				N,421
				N,312
				N,5631
				N,515
				N,1186

## Sheet: B4
Essai	Goutte	Intervalle	Quantité consommée	Response Length	Inter Reinforcement Interval	Inter Reinforcement Rate	Inter Reinforcement Response	IRT	Load Size	Reinforcers Per Visit	Resp P V	Interval Inter-Visit	Visit Length	Response Rate Per Visit		Notes:
2	5	200	33	R,7754	452	132.743	1	452	429	13	13	124223	161149	4.84024		drop out; feeder
3	5	200	33	R,9766	374	160.428	1	374	405	13	13	158933	132756	5.87544
4	5	200	33	R,7847	1201	49.9584	1	1201	449	14	14	200445	153629	5.46772
5	5	200	33	R,10358	3183	18.8501	1	3183	396	12	12	92368	138122	5.21278
6	5	200	33	R,10608	359	167.131	1	359	449	15	15	120651	110152	8.17053
7	5	200	33	R,11138	9766	6.14376	1	9766	Fin Bloc	Fin Bloc	Fin Bloc	Fin Bloc	Fin Bloc	Fin BLoc
8	5	200	33	R,7020	265	226.415	1	265	Fin Bloc	Fin Bloc	Fin Bloc	Fin Bloc	Fin Bloc	Fin BLoc
9	5	200	33	R,12527	624	96.1538	1	624	416	13	13	136500	105659	7.38224
10	5	200	33	R,7207	1435	41.8118	1	1435	116	5	29	154315	367724	4.73181
11	5	200	33	R,12137	16520	3.63196	1	16520	38	2	10	275871	96439	6.22155
12	5	200	33	R,10094	982	61.0998	1	982	33	1	7	232082	42822	9.80804
13	5	200	33	R,9828	936	64.1026	1	936	33	1	13	226778	57096	13.6612
14	5	200	33	R,8768	Visit end	Visit end	Visit end	Visit end	33	1	4		48531	4.94529
Visit end				Visit end	702	85.4701	1	702
15	5	200	33	R,8002	187	320.856	1	187
16	5	200	33	R,9860	7551	7.94597	1	7551
17	5	200	33	R,2714	312	192.308	1	312
18	5	200	33	R,21107	5741	10.4511	1	5741
19	5	200	33	R,8455	390	153.846	1	390
20	5	200	33	R,8236	812	73.8916	1	812
21	5	200	33	R,9672	780	76.9231	1	780
22	5	200	25	R,1341	7286	8.23497	1	7286
23	5	200	33	R,13369	327	183.486	1	327
24	5	200	33	R,8190	110	545.455	1	110
25	5	200	33	R,9313	436	137.615	1	436
26	5	200	33	R,6942	Visit end	Visit end	Visit end	Visit end
27	5	200	17	R,921	499	120.24	1	499
Visit end				Visit end	5553	10.805	1	5553
28	5	200	33	R,14555	827	72.5514	1	827
29	5	200	33	R,8284	1248	48.0769	1	1248
30	5	200	33	R,12948	733	81.8554	1	733
31	5	200	33	R,10000	3666	16.3666	1	3666
32	5	200	33	R,11216	1716	34.965	1	1716
33	5	200	33	R,7878	1108	54.1516	1	1108
34	5	200	33	R,8097	608	98.6842	1	608
35	5	200	33	R,9781	718	83.5655	1	718
36	5	200	33	R,9859	561	106.952	1	561
37	5	200	33	R,7566	2028	29.5858	1	2028
38	5	200	33	R,11669	531	112.994	1	531
39	5	200	33	R,10343	Visit end	Visit end	Visit end	Visit end
40	5	200	33	R,10514	4618	12.9926	1	4618
41	5	200	20	R,1123	8300	7.22892	1	8300
Visit end				Visit end	436	137.615	1	436
42	5	200	33	R,14929	312	192.308	1	312
43	5	200	33	R,6442	546	109.89	1	546
44	5	200	33	R,8970	702	85.4701	1	702
45	5	200	33	R,8721	749	80.1068	1	749
46	5	200	33	R,11076	374	160.428	1	374
47	5	200	33	R,11887	422	142.18	1	422
48	5	200	33	R,7504	10093	5.94471	1	10093
49	5	200	33	R,10140	920	65.2174	1	905
50	5	200	33	R,9500	Visit end	Visit end	Visit end	Visit end
51	5	200	33	R,8502	499	120.24	1	499
52	5	200	33	R,6926	421	142.518	1	421
53	5	200	33	R,6068	203	295.567	1	203
Visit end				Visit end	639	93.8967	1	639
54	5	200	33	R,8424	468	128.205	1	468
55	5	200	33	R,6069	764	78.534	1	764
56	5	200	33	R,7394	718	83.5655	1	718
57	5	200	33	R,5211	1139	52.6778	1	1139
58	5	200	33	R,10047	842	71.2589	1	842
59	5	200	33	R,6536	515	116.505	1	515
60	5	200	33	R,8362	531	112.994	1	531
61	5	200	33	R,9344	624	96.1538	1	624
62	5	200	33	R,7956	484	123.967	1	484
63	5	200	33	R,10608	1030	58.2524	1	1030
64	5	200	33	R,7332	Visit end	Visit end	Visit end	Visit end
65	5	200	33	R,6489	172	348.837	1	172
66	5	200	33	R,6287	483	124.224	1	483
67	5	200	10	R,639	811	73.9827	1	811
68	5	200	10	R,577	655	91.6031	1	655
Visit end				Visit end	702	85.4701	1	702
69	5	200	33	R,12807	515	116.505	1	515
70	5	200	33	R,10686	437	137.3	1	437
71	5	200	33	R,7582	484	123.967	1	484
72	5	200	33	R,6599	515	116.505	1	515
73	5	200	33	R,10795	686	87.4636	1	686
74	5	200	33	R,7551	655	91.6031	1	655
75	5	200	33	R,7675	952	63.0252	1	952
76	5	200	33	R,5834	Fin Bloc	Fin Bloc	Fin Bloc	Fin Bloc
77	5	200	33	R,7269	Fin Bloc	Fin Bloc	Fin Bloc	Fin Bloc
78	5	200	33	R,7067	Visit end	Visit end	Visit end	Visit end
79	5	200	33	R,6802	15	4000	1	312
80	5	200	33	R,6942	81775	5.86976	8	483
81	5	200	20	R,983	63383	6.62638	7	296
Fin Bloc				Fin Bloc	77766	1.54309	2	7691
Fin Bloc				Fin Bloc	101213	3.55686	6	8502
Visit end				Visit end	Visit end	Visit end	Visit end	702
82	5	200	33	R,8300	71885	5.008	6	375
83	5	200	33	N,2137	Visit end	Visit end	Visit end	52541
84	5	200	5	N,1108	Visit end	Visit end	Visit end	593
85	5	200	20	N,1420	16	26250	7	499
86	5	200	25	N,1825	Visit end	Visit end	Visit end	562
Visit end				N,2387				5288
87	5	200	33	N,1263				749
88	5	200	5	N,733				39936
Visit end				R,8689				5959
89	5	200	33	N,1435				35584
Visit end				N,1763				38984
90	5	200	33	N,1201				9454
Visit end				N,3276				951
91	5	200	33	N,1061				390
				N,1061				717
				R,187				4305
				N,3198				69295
				R,1061				858
				N,7847				764
				N,1638				1248
				N,1030				4992
				N,3339				1185
				N,2247				Visit end
				R,1295				577
				N,9563				453
				N,921				1404
				N,1622				10966
				N,2621				4540
				N,266				45349
				Visit end				374
				R,7488				1357
				N,2262				6599
				N,1607				Visit end
				N,1872				453
				N,1560				453
				N,1295				11061
				R,234				546
				N,4103				546
				N,2715				6583
				N,1684				Visit end
				Visit end				1077
				R,9953				2262
				N,2823				9703
				N,4960				1622
				N,2449				717
				N,374				780
				N,1311				920
				N,1310				748
				Visit end				1170
				R,9297				1014
				N,2433				7660
				N,1654				764
				N,4649				Visit end
				N,1046				12308
				N,1108				7316
				N,1139				4321
				N,1264
				N,2200
				N,328
				N,1263
				N,905
				N,1357
				Visit end
				R,11310
				N,7691
				N,3214
				N,2371

## Sheet: B5
Essai	Goutte	Intervalle	Quantité consommée	Response Length	Inter Reinforcement Interval	Inter Reinforcement Rate	Inter Reinforcement Response	IRT	Load Size	Reinforcers Per Visit	Resp P V	Interval Inter-Visit	Visit Length	Response Rate Per Visit		Notes:
2	5	200	33	R,13064	843	71.1744	1	843	231	7	7	1434934	90584	4.63658		Ignore 1st response of V4
3	5	200	33	R,7720	3281	18.2871	1	3281	231	7	7	311891	89067	4.71555		V11 is part of V10
4	5	200	33	R,12533	2078	28.8739	1	2078	330	10	10	432648	100161	5.99036		drop out; 30 mins
5	5	200	33	R,9813	4875	12.3077	1	4875	264	8	8	283654	71644
6	5	200	33	R,9407	1313	45.6969	1	1313	296	9	9	772868	84833	6.36545
7	5	200	33	R,14125	4188	14.3266	1	4188	Fin Bloc	Fin Bloc	Fin Bloc	Fin Bloc	Fin Bloc	Fin BLoc
8	5	200	33	R,7344	Visit end	Visit end	Visit end	Visit end	Fin Bloc	Fin Bloc	Fin Bloc	Fin Bloc	Fin Bloc	Fin BLoc
Visit end				Visit end	2328	25.7732	1	2328	279	9	9	1421240	90192	5.98723
9	5	200	33	R,11453	5563	10.7855	1	5563	231	7	49	633886	531387	5.53269
10	5	200	33	R,8860	6359	9.43545	1	6359	264	8	56	231120	559244	6.00811
11	5	200	33	R,10924	656	91.4634	1	656	231	11	39	287917	472642	4.95089
12	5	200	33	R,10954	8297	7.23153	1	8297	231	7	45	450361	599946
13	5	200	33	R,7860	844	71.09	1	844	231	7	39	236712	504648	4.6369
14	5	200	33	R,7313	Visit end	Visit end	Visit end	Visit end	198	6	28	312218	498709	3.3687
15	5	200	33	R,7656	3845	15.6047	1	3845	198	6	42	546676	442112	5.69991
Visit end				Visit end	4875	12.3077	1	4875	272	9	58	272931	668498	5.2057
16	5	200	33	R,9000	3031	19.7954	1	3031	295	9	71	419109	608240	7.00381
17	5	200	33	R,9750	3000	20	1	3000	231	7	60	783258	522220	6.89365
18	5	200	33	R,6110	4718	12.7173	1	4718	264	8	72	292870	551176	7.83779
19	5	200	33	R,5875	2750	21.8182	1	2750	266	10	92	201307	722939	7.6355
20	5	200	33	R,8267	625	96	1	625	231	7	61	423211	453231	8.07535
21	5	200	33	R,4907	781	76.8246	1	781	166	6	54	304240	407323	7.95438
22	5	200	33	R,5344	4533	13.2363	1	4533	264	8	76	213176	557325	8.18194
23	5	200	33	R,7032	Visit end	Visit end	Visit end	Visit end	231	7	61	319054	432977	8.4531
24	5	200	33	R,7187	422	142.18	1	422	236	8	70	204862	500339	8.39431
25	5	200	33	R,8531	2828	21.2164	1	2828	203	8	80		530027	9.05614
Visit end				Visit end	438	136.986	1	438
27	5	200	33	R,8391	594	101.01	1	594
28	5	200	33	R,9078	1812	33.1126	1	1812
29	5	200	33	R,9501	1218	49.2611	1	1218
30	5	200	33	R,7610	3187	18.8265	1	3187
31	5	200	33	R,8047	Visit end	Visit end	Visit end	Visit end
32	5	200	33	R,6438	1062	56.4972	1	1062
33	5	200	33	R,6486	3750	16	1	3750
34	5	200	33	R,5594	5515	10.8794	1	5515		#REF!		#REF!	#REF!
Visit end				Visit end	6469	9.275	1	6469
35	5	200	33	R,8720	187	320.856	1	187
36	5	200	32	R,6750	1234	48.6224	1	1234
37	5	200	33	R,6705	1328	45.1807	1	1328
38	5	200	33	R,6266	6767	8.86656	1	6767
39	5	200	33	R,6657	Visit end	Visit end	Visit end	Visit end
40	5	200	33	R,4563	719	83.4492	1	719
41	5	200	33	R,7767	8032	7.47012	1	8032
42	5	200	33	R,6437	141	425.532	1	141
43	5	200	33	R,4656	313	191.693	1	313
Visit end				Visit end	3719	16.1334	1	3719
44	5	200	33	R,8219	484	123.967	1	484
45	5	200	33	R,8281	782	76.7263	1	782
46	5	200	33	R,7345	516	116.279	1	516
47	5	200	15	R,734	Fin Bloc	Fin Bloc	Fin Bloc	Fin Bloc
48	5	200	33	R,9406	Fin Bloc	Fin Bloc	Fin Bloc	Fin Bloc
49	5	200	33	R,15126	Visit end	Visit end	Visit end	Visit end
50	5	200	33	R,11813	72504	8.27541	10	265
51	5	200	33	R,9031	72552	7.44294	9	1172
52	5	200	33	R,5531	101957	4.70787	8	5110
Fin Bloc				Fin Bloc	84503	4.2602	6	6172
Fin Bloc				Fin Bloc	63441	6.62032	7	9798
Visit end				Visit end	63190	5.6971	6	5656
53	5	200	33	R,13767	Visit end	Visit end	Visit end	8626
54	5	200	33	N,2000	79347	7.56172	10	7297
55	5	200	33	N,1781	74193	4.85221	6	234
56	5	200	33	N,1375	67800	7.07965	8	17268
57	5	200	33	N,1031	71331	5.04689	6	235
58	5	200	33	N,1109	64394	6.52235	7	969
59	5	200	33	N,750	62972	6.66963	7	3062
Visit end				N,1219	67018	8.05754	9	2001
60	5	200	33	N,1000	Visit end	Visit end	Visit end	4485
61	5	200	33	N,641	60691	5.93169	6	14079
62	5	200	33	R,7296	73566	3.26238	4	8423
63	5	200	33	N,8188	63284	6.63675	7	5141
64	5	200	33	N,1063	63925	6.5702	7	18845
65	5	200	33	N,1516	70565	5.10168	6	218
66	5	200	33	N,1140	60158	6.98162	7	578
67	5	200	33	N,1500	Visit end	Visit end	Visit end	1157
Visit end				N,625	79784	4.51218	6	266
68	5	200	33	N,812	68096	5.28665	6	4750				88503
69	5	200	33	N,468	59768	6.02329	6	8594
70	5	200	33	R,12361	405812		7	2970
71	5	200	33	N,1172	81362	5.89956	8	75894
72	5	200	33	N,1000	74690	6.42656	8	3297
73	5	200	33	N,1140	Visit end	Visit end	Visit end	3906
74	5	200	33	N,281	61988	2.90379	3	3141
Visit end				N,1578	61020	6.88299	7	8548
75	5	200	33	N,1406	72050	1.66551	2	6234
76	5	200	33	N,953	66503	5.41329	6	46283
77	5	200	33	R,6188	73706	6.51236	8	5141
78	5	200	33	N,1719	75424	4.77302	6	5750
79	5	200	33	N,1781	Visit end	Visit end	Visit end	4500
80	5	200	33	N,1125	64205	5.60704	6	5438
81	5	200	33	N,7172	62066	3.86685	4	4359
Visit end				N,1297	60158	2.99212	3	9923
82	5	200	33	R,8610	136552	0.878786	2	20814
83	5	200	33	N,1375	73393	6.54013	8	218
84	5	200	33	N,1156	Visit end	Visit end	Visit end	625
85	5	200	33	N,1282	61690	10.6987	11	5626
86	5	200	33	N,1094	71674	4.18562	5	10328
87	5	200	33	N,1156	75112	3.99404	5	6767
88	5	200	33	N,1453	63550	6.60897	7	30501
Visit end				R,7172	65970	7.27603	8	3688
89	5	200	33	N,719	Visit end	Visit end	Visit end	3126
90	5	200	33	N,1094	63878	6.57503	7	Visit end
91	5	200	33	N,1281	61363	6.84452	7	922
92	5	200	33	N,4375	99863	3.00412	5	7313
93	5	200	33	N,1656	69177	6.93872	8	2781
94	5	200	33	R,6469	82832	2.89743	4	3625
Visit end				N,3469	61659	7.78475	8	7782
95	5	200	33	N,1094	64236	7.47245	8	3156
96	5	200	33	Visit end	78409	6.12175	8	4938
97	5	200	33	R,8969	Visit end	Visit end	Visit end	4970
98	5	200	33	N,2750	59815	10.0309	10	11641
99	5	200	33	N,2437	61205	8.82281	9	19267
100	5	200	33	N,954	70410	6.81721	8	485
Visit end				N,1000	61361	4.8891	5	1922
101	5	200	33	N,1172	61969	7.74581	8	5250
102	5	200	33	N,515	62470	6.72323	7	406
103	5	200	8	N,984	64017	9.37251	10	23173
104	5	200	33	N,1125	75612	7.14172	9	36691
105	5	200	33	N,2015	Visit end	Visit end	Visit end	563
106	5	200	33	R,8312	80081	6.74317	9	1766
107	5	200	33	N,2687	74894	5.60793	7	8500
108	5	200	33	N,1032	86362	4.1685	6	26235
109	5	200	33	N,1063	61003	12.7863	13	907
Visit end				N,203	66674	8.99901	10	2625
110	5	200	33	N,1281	67363	8.90697	10	9298
111	5	200	33	R,8735	Visit end	Visit end	Visit end	10922
112	5	200	33	N,1172	16	18750	5	578
113	5	200	33	N,1031	60939	10.8305	11	9845
114	5	200	31	N,782	62643	10.5359	11	36563
115	5	200	33	N,1609	66159	10.8829	12	671
116	5	200	33	N,1047	64095	6.55277	7	844
117	5	200	33	N,562	60159	9.97357	10	13265
118	5	200	33	N,781	95098	4.4165	7	5266
Visit end				R,7203	62784	9.55657	10	8266
119	5	200	33	N,1250	Visit end	Visit end	Visit end	14937
120	5	200	33	N,1469	16	15000	4	2672
121	5	200	33	N,5486	62252	9.63824	10	14688
122	5	200	33	N,719	63191	7.59602	8	1625
123	5	200	33	N,641	67471	5.33563	6	10126
124	5	200	33	R,7501	59894	8.01416	8	5282
125	5	200	33	N,1360	59753	9.0372	9	4658
Visit end				N,1125	62720	10.523	11	4203
126	5	200	33	N,1282	67832	8.84538	10	7579
127	5	200	33	N,672	70549	9.3552	11	5188
128	5	200	33	N,1781	100318	7.77527	13	4704
129	5	200	33	N,594	Visit end	Visit end	Visit end	25360
130	5	200	33	R,6640	16	22500	6	3844
131	5	200	33	N,1171	60284	10.9482	11	5047
132	5	200	33	N,781	68143	5.28301	6	7720
133	5	200	33	N,1234	61611	8.76467	9	12188
Visit end				N,1390	60720	8.89328	9	2171
134	5	200	33	N,890	64595	8.35978	9	5267
135	5	200	33	N,532	75736	12.6756	16	7093
136	5	200	2	R,6172	Visit end	Visit end	Visit end	672
137	5	200	0	N,578	16	3750	1	11329
138	5	200	33	N,2265	64016	13.1217	14	3938
139	5	200	33	N,2078	79924	2.25214	3	4985
140	5	200	33	N,1625	83845	5.72485	8	Visit end
141	5	200	33	N,438	59704	13.0645	13	4610
142	5	200	33	N,1328	66110	10.8909	12	10126
143	5	200	33	N,2485	Visit end	Visit end	Visit end	8922
Visit end				N,890	16	15000	4	6313
144	5	200	33	R,6891	63266	14.2257	15	18516
145	5	200	33	N,1593	67392	11.5741	13	5142
146	5	200	33	N,1250	70830	7.62389	9	8250
147	5	200	33	Visit end	63330	9.47418	10	33111
148	5	200	33	R,10390	77001	11.6882	15	3484
149	5	200	33	N,2297	68033	7.93732	9	25860
150	5	200	33	N,1484	75987	2.36883	3	2656
Visit end				N,766	Visit end	Visit end	Visit end	6391
151	5	200	33	N,906	16	7500	2	7063
152	5	200	33	N,1609	59829	12.0343	12	28642
153	5	200	1	R,7015	63079	8.56069	9	2390
154	5	200	33	N,1235	60751	5.92583	6	4031
155	5	200	33	N,1110	59907	11.0171	11	5814
156	5	200	33	N,516	59705	11.0544	11	1641
Visit end				R,7016	60361	8.94617	9	12798
157	5	200	33	N,1719	Visit end	Visit end	Visit end	6781
158	5	200	33	N,906	16	11250	3	9718
159	5	200	33	N,1078	61329	10.7616	11	4157
160	5	200	33	N,1500	64330	10.2596	11	12969
161	5	200	33	N,344	61330	7.82651	8	10595
162	5	200	33	N,750	61157	7.84865	8	609
163	5	200	33	R,11484	65782	11.8573	13	16000
164	5	200	33	N,1000	69377	8.6484	10	5907
Visit end				N,812	65719	7.30382	8	12641
165	5	200	33	N,1032	Visit end	Visit end	Visit end	2953
166	5	200	33	N,985	16	3750	1	25938
167	5	200	33	N,609	65705	8.21855	9	2015
168	5	200	33	N,828	61235	11.758	12	3735
169	5	200	33	R,10703	62563	6.71323	7	4813
170	5	200	33	N,1454	74455	7.2527	9	7328
171	5	200	33	N,1422	64360	13.0516	14	24438
Visit end				N,1453	63844	8.45812	9	2031
172	5	200	33	N,1657	65501	11.9082	13	4328
173	5	200	33	N,531				12438
174	5	200	5	R,9735				Visit end
175	5	200	33	N,125				2015
176	5	200	33	N,4547				5156
177	5	200	33	N,2250				23891
178	5	200	33	N,1266				5095
179	5	200	33	N,2282				3406
Visit end				N,1000				35048
180	5	200	33	R,10000				1718
181	5	200	5	N,1672				4000
182	5	200	33	Visit end				9688
183	5	200	33	R,9236				30690
184	5	200	33	N,1407				3500
185	5	200	33	N,1000				11751
186	5	200	33	N,1047				2500
187	5	200	0	N,1328				5673
				N,391				10266
				R,9095				5422
				N,1094				21657
				N,1375				8844
				N,968				11187
				N,2437				10470
				N,875				19500
				R,9703				1266
				N,1141				954
				N,828				2016
				N,531				6141
				N,1375				88503
				N,1531				3172
				R,8970				5594
				N,1578				4265
				N,656				7875
				N,1829				7720
				N,484				5969
				N,468				16642
				N,406				23079
				N,422				9750
				R,12532				9141
				N,1109				4000
				N,1672				5875
				N,750				13736
				N,875				4391
				N,94				5546
				N,1187				15939
				N,1359				11765
				R,7110				10798
				N,1203				Visit end
				N,1125				6704
				N,531				14735
				N,922				34642
				N,1218				1407
				N,813				20095
				N,500				4719
				R,8547				7235
				N,1407				6343
				N,1203				5344
								9298
				Visit end				21032
				R,5359				49752
				N,4985				9671
				N,922				13517
				R,10766				13016
				N,1625				11891
				N,1953				3218
				N,985				9970
				N,844				8328
				N,813				4188
				N,359				19157
				R,9735				7141
				N,1266				4703
				R,8767				2984
				N,1891				6110
				N,781				15220
				N,906				10890
				N,1282				4875
				N,360				7251
				R,8203				9437
				N,734				7625
				N,1000				30064
				N,1297				3578
				N,672				3875
				N,563				8438
				N,828				6437
				N,781				6969
				R,10626				359
				N,1250				Visit end
				N,1375				2125
				N,1032				10422
				N,1109				4094
				N,516				11188
				R,5782				5937
				N,1640				24954
				N,454				44191
				N,1063				4125
				N,672				4844
				N,609				5719
				N,625				28860
				Visit end				6281
				R,6595				23079
				N,156				10704
				N,1422				124536
				N,469				4641
				N,2172				6798
				N,1266				4063
				R,7485				13734
				N,1562				8048
				N,1125				1547
				N,500				8438
				R,6845				19876
				N,1578				10328
				N,360				28735
				R,6672				8892
				N,1312				5250
				R,8594				Visit end
				N,828				3140
				N,1062				7390
				N,656				3828
				N,907				3703
				N,968				6344
				N,578				125
				N,1234				6236
				R,7736				8172
				N,1625				1718
				N,2078				5735
				N,1093				6767
				N,422				18001
				Visit end				8719
				R,12063				15985
				N,2392				10312
				N,485				14391
				N,625				9828
				N,484				17766
				N,422				4250
				N,781				6954
				N,406				30345
				N,1422				9234
				N,547				3579
				N,968				4891
				R,10188				7391
				N,1265				23814
				N,844				4517
				N,1500				4234
				N,657				5062
				R,7860				4813
				N,2454				5828
				N,1812				3703
				N,891				16063
				N,812				12267
				R,8141				3657
				N,2156				7156
				N,313				188
				N,671				9984
				N,1094				11688
				N,1422				6578
				N,234				12330
				R,8736				Visit end
				N,1297				7062
				N,828				6062
				N,672				8141
				N,1250				4922
				N,1391				2938
				N,1218				20720
				N,765				6438
				R,11392				2047
				N,1125				5891
				N,641				12109
				N,1422				4687
				N,734				5064
				N,1046				19985
				Visit end				1533
				R,8735				2672
				N,2642				9625
				N,1578				204
				N,922				6267
				N,922				71300
				N,375				7985
				N,1156				8688
				R,7297				18735
				N,406				1234
				N,4314				3250
				N,1094				3314
				N,1031				4985
				N,1484				15516
				N,1718				10047
				R,406				15315
				N,7515				6078
				N,625				45893
				N,1109				8642
				N,546				6078
				R,8156				5016
				N,1172				8219
				N,422				7345
				N,782				5719
				N,516				3500
				N,640				7297
				N,703				2812
				N,1235				10532
				R,7719				5782
				N,1531				14187
				N,3765				4360
				N,203				5781
				R,8562				8890
				N,3063				4234
				N,1781				6296
				N,1390				4671
				N,1062				13563
				N,1047				2969
				N,640				9797
				N,860				8126
				R,9032				6547
				N,1125				19439
				N,703				8859
				N,1516				9111
				N,1422				Visit end
				N,657				719
				N,1250				1828
				N,985				3906
				R,8611				5782
				N,1329				5219
				N,813				9236
				N,1344				3656
				N,562				6110
				N,1297				5281
				N,1016				3407
				N,640				10172
				R,9328				10767
				N,875				6453
				N,390				7047
				Visit end				219
				R,9719				5970
				N,3610				3938
				N,828				4609
				N,2078				328
				N,984				1860
				N,2015				13765
				N,1812				5641
				N,1172				172
				N,812				5908
				N,1360				12017
				R,6203				7594
				N,1031				14688
				N,2406				9220
				N,1344				4375
				N,1547				6078
				N,1093				30938
				N,1328				6203
				N,906				10515
				N,2047				3188
				R,8844				11297
				N,1485				4829
				N,2000				7469
				N,1328				860
				N,484				7453
				N,937				6703
				N,1703				2468
				N,828				5203
				R,7172				4641
				N,1125				5422
				N,469				7078
				N,656				25220
				N,2297				2500
				R,9330				3297
				N,1656				3109
				N,1062				4875
				N,1297				4422
				N,469				5609
				N,1937				6266
				N,1187				10703
				N,2047				3453
				R,6564				469
				N,1672				7531
				N,4032				6844
				N,344				4484
				N,1250				5250
				N,1031				5000
				N,1609				625
				R,5563				14736
				N,3719				2062
				N,923				3656
				N,1797				24392
				N,812				3970
				N,1844				4656
				N,1266				3515
				N,2235				4875
				N,984				Visit end
				N,703				2875
				R,7173				2751
				N,1922				4250
				N,297				4656
				N,1500				344
				N,625				641
				N,703				5516
				N,1750				25204
				N,500				23251
				N,1266				1704
				R,9390				2828
				N,1297				3219
				N,1110				3891
				N,750				8516
				N,1250				6970
				Visit end				43064
				R,11609				2375
				N,2047				8438
				N,1359				7438
				N,1141				4109
				N,969				8781
				N,546				49345
				N,656				1781
				N,2016				3485
				N,1859				3891
				R,9406				4875
				N,1485				3750
				N,453				5703
				N,484				3797
				N,859				4344
				N,609				219
				N,812				4843
				R,10328				3484
				N,1625				3531
				N,1141				4330
				N,734				3141
				N,516				9031
				N,1860				7656
				R,8110				5219
				N,2078				6265
				N,891				7688
				N,1515				5359
				N,860				875
				N,1468				3361
				N,1470				7922
				N,359				2141
				N,656				8345
				N,438				4922
				N,1438				4234
				N,1188				3469
				N,609				12938
				R,7171				4343
				N,1891				1750
				N,906				5219
				N,1407				10345
				N,1110				2359
				N,547				7547
				N,1156				4890
				N,1563				4470
				N,484				Visit end
				N,1093				266
				R,10406				2438
				N,1344				8328
				N,1421				3687
				N,891				3141
				N,922				5578
				N,875				3625
				N,1579				5375
				N,1547				5047
				N,172				5016
				N,906				5515
				R,6703				1609
				N,266				4984
				N,844				4798
				N,875				4265
				N,859				3906
				Visit end				5469
				R,6281				8656
				N,1718				4610
				N,1531				8641
				N,188				344
				N,1031				4140
				N,1126				2219
				N,1031				5079
				N,1438				5953
				N,1234				157
				N,1094				7563
				N,2532				5861
				R,9485				6282
				N,1516				281
				N,1125				797
				N,766				11047
				N,844				6578
				N,1531				5078
				N,1235				9562
				N,1094				10720
				N,1141				13000
				N,1672				4109
				N,297				9250
				R,7891				3751
				N,1500				6640
				N,969				5000
				N,765				4031
				N,468				6173
				N,984				344
				N,671				6062
				N,1000				3906
				N,375				6938
				N,422				234
				N,453				2094
				N,1657				17501
				R,6938				2313
				N,1656				172
				N,1375				10172
				N,1188				469
				N,297				17017
				N,859				844
				N,1688				59330
				R,9407				11408
				N,1390				1968
				N,782				6500
				N,1312				4797
				N,547				12079
				N,1375				485
				N,485				188
				N,860				4391
				N,625				4907
				N,500				4516
				R,7312				5922
				N,203				5734
				N,922				4359
				N,110				Visit end
				N,937				172
				N,1265				9017
				N,1344				3922
				R,6312				4891
				N,1797				3469
				N,391				4953
				N,1781				5953
				N,1078				6720
				N,2453				7344
				N,859				9031
				N,796				10047
				N,906				4563
				N,1484				14251
				R,6563				5328
				N,1078				7501
				N,1532				140
				N,469				8047
				Visit end				7736
				R,11782				859
				N,484				13047
				N,203				859
				N,234				8892
				N,593				9282
				N,1125				28626
				N,469				141
				N,1328				43580
				N,1578				344
				N,766				2156
				R,6610				1141
				N,703				2140
				N,781				3547
				N,1437				204
				N,563				438
				N,297				9798
				N,688				8781
				N,1109				3500
				R,125				8578
				N,3656				4500
				N,94				6158
				N,375				5250
				N,531				3687
				N,1250				5937
				R,94				3828
				N,1718				3783
				N,1313				4797
				N,484				7000
				N,1329				6250
				N,469				688
				N,657				7642
				N,671				796
				R,7765				5672
				N,1109				10718
				N,578				7126
				N,1032				9844
				N,1172				12486
				N,1125				422
				N,1750				4828
				N,953				5282
				N,1344				5048
				R,9517				453
				N,141				6281
				N,1687				7922
				N,109				2593
				N,219				10484
				N,781				5344
				N,453				4548
				N,343				8813
				N,766				579
				N,297				3095
				N,813				312
				R,9235				3063
				N,1656				5375
				N,1812				14501
				N,890				3829
				N,516				4844
				N,672				4110
				N,578				1890
				N,766				281
				N,547				3860
				N,703				125
				R,11345				4625
				N,1016				2672
				N,1578				2125
				N,656				6345
				N,1578				1891
				N,1890				50893
				N,546				3594
				N,1313				11062
				N,1125				5048
				N,906				3937
				N,1234				7203
				R,9297				Visit end
				N,2172				11346
				N,1187				7156
				N,1250				3234
				N,657				5110
				N,578				4625
				N,813				156
				N,469				4423
				N,1906				94
				N,719				12703
				N,718				1000
				N,1625				4015
				N,734				10719
				R,7938				14282
				N,922				3906
				N,781				375
				N,766				4203
				N,938				8486
				N,984				4110
				Visit end				5172
				R,9015				4125
				N,1813				5610
				N,203				5797
				N,797				4314
				N,1156				3407
				N,297				11907
				N,375				6828
				N,93				9735
				N,735				4407
				N,500				4563
				N,453				12828
				R,8720				7140
				N,22485				343
				N,328				3923
				N,1031				6172
				N,844				562
				N,1484				718
				R,7640				422
				N,2047				11141
				N,1265				7094
				N,1750				9235
				N,593				312
				N,1078				750
				N,515				4203
				N,1765				6048
				N,1328				2000
				R,9219				2547
				N,1062				469
				N,812				6984
				N,1125				468
				N,1453				5422
				N,2032				375
				N,500				4844
				N,2344				719
				N,1719				703
				R,10360				4265
				N,15735				3234
				N,1031				766
				N,1250				2672
				N,1906				7828
				N,2500				17954
				N,485				Visit end
				N,500				1921
				N,1265				3968
				R,9969				3922
				N,1484				4406
				N,125				5906
				N,1047				6266
				N,1735				1469
				N,250				6266
				N,532				94
				N,359				2438
				N,1187				375
				N,1282				4000
				N,313				485
				N,1329				7140
				N,2562				2156
				N,484				15860
				N,563				16844
				N,1234				8437
				R,7203				6000
				Visit end				15814
				R,10564				375
				N,1282				4031
				N,813				187
				N,1125				5297
				N,1047				37047
				N,1344				7203
				N,2140				4218
				N,1938				4220
				N,1609				13375
				N,750				156
				N,1265				2359
				N,1172				375
				N,500				907
				N,375				1391
				R,6625				7344
				N,1204				391
				N,43860				5797
				R,219				1984
				N,172				2641
				N,1125				8531
				N,1281				4719
				N,453				7672
				N,1563				5282
				N,688				110
				N,1375				859
				R,7110				1189
				N,1641				2875
				N,1125				4860
				N,828				359
				N,110				12156
				N,1781				2797
				N,454				3594
				N,421				4969
				N,515				Visit end
				N,359				2968
				N,1422				5281
				N,234				3250
				N,1094				4047
				R,6407				266
				N,5109				3938
				N,1141				172
				N,1531				5515
				N,1437				109
				N,1046				3187
				N,594				5250
				N,406				7469
				N,1047				4875
				N,843				797
				N,1375				4390
				N,328				6907
				R,6673				4500
				N,172				2500
				N,3312				5516
				N,1266				4875
				Visit end				828
				R,7203				3156
				N,1813				250
				N,1031				5423
				N,844				578
				N,328				6188
				N,922				7250
				N,188				8859
				N,453				2079
				N,969				9031
				N,610				4469
				N,1016				10281
				N,1453				750
				N,672				5188
				N,1031				7390
				N,422				390
				R,9454				21219
				N,1453				2328
				N,594				2110
				N,234				2485
				N,1453				1797
				N,1359				14392
				N,672				1922
				N,516				15390
				N,781				2297
				N,1406				4672
				N,344				8642
				N,921				8156
				N,829				5875
				R,8609				203
				N,2532				8000
				N,1187				2921
				N,1063				4281
				N,1594				297
				N,187				609
				N,1953				4767
				N,860				94
				N,657				2281
				R,6282				437
				N,984				4329
				N,1140				2484
				N,531				19672
				N,812				12360
				N,812				15641
				N,688				3517
				N,1516				2625
				N,375				4500
				N,437				6797
				R,8578				172
				N,1313				3735
				N,750				13438
				N,578				20111
				N,1391				3078
				N,844				50939
				N,969				9517
				N,500				Visit end
				N,297				2891
				N,1875				3859
				N,109				3141
				N,1516				2703
				N,328				3984
				N,1312				5391
				N,813				4250
				R,8016				4001
				N,1484				6078
				N,140				8265
				N,281				203
				N,375				4078
				N,766				11266
				N,1406				4735
				N,312				5406
				N,484				5344
				R,6562				5469
				N,1140				5766
				N,719				6672
				R,6437				4203
				N,812				5797
				Visit end				8546
				R,4437				12407
				N,203				6500
				N,2453				9234
				N,1000				13376
				N,344				5094
				N,1656				4546
				N,1125				5594
				N,594				8375
				N,984				7656
				N,813				2204
				N,188				1047
				N,1625				828
				R,11469				875
				N,1687				4813
				N,860				5203
				N,1125				5797
				N,843				6391
				N,1031				344
				N,984				4875
				N,1563				17968
				N,328				187
				R,9017				2125
				N,1000				2047
				N,1265				281
				N,516				3578
				N,1547				9657
				N,1266				4641
				R,8625				5344
				N,2688				7109
				N,1156				24985
				N,1876				250
				N,1531				2172
				N,1109				110
				N,625				2469
				N,656				1860
				N,406				10969
				N,1016				4500
				N,1906				5328
				R,10407				Visit end
				N,703				1703
				N,578				7360
				N,500				2672
				N,1110				4750
				N,532				4953
				N,937				4391
				N,548				4220
				N,297				7078
				N,1375				203
				N,1031				5953
				R,6828				8265
				N,1375				390
				N,110				10251
				N,984				6531
				N,360				8125
				N,562				3407
				N,593				3594
				N,578				266
				N,531				8984
				R,6500				125
				N,1515				2484
				N,703				8892
				Visit end				172
				R,8062				13625
				N,1750				7875
				N,1015				14953
				N,485				547
				N,1375				2641
				N,1265				5812
				N,547				5375
				N,453				5531
				N,1391				11048
				N,750				7171
				N,750				8234
				R,6282				6453
				N,1625				1312
				N,766				6437
				N,1234				8844
				N,1672				3203
				N,1281				4438
				N,921				1828
				N,641				3641
				N,250				3969
				N,1672				7625
				N,1219				296
				R,218				5250
				N,3282				672
				N,1656				8469
				N,1422				4516
				N,672				1984
				N,953				10188
				N,313				20126
				N,2032				3921
				R,7875				12703
				N,328				156
				N,344				2844
				N,641				125
				N,2391				5203
				N,1235				2015
				N,547				3422
				N,641				11454
				R,7845				9593
				N,1593				9328
				N,219				4156
				N,328				13329
				N,312				2172
				N,1000				3594
				N,844				10688
				N,735				6906
				N,1140				Visit end
				N,360				6079
				N,1047				6938
				N,1344				5078
				N,781				3797
				R,8265				7969
				N,1032				7266
				N,172				5031
				N,1094				7625
				N,500				6001
				N,250				187
				N,875				6078
				N,2282				6625
				N,688				219
				N,515				10438
				R,5407				5704
				N,938				2062
				N,766				375
				N,562				6173
				N,1594				5047
				N,344				5937
				N,312				1062
				N,1437				20812
				R,7345				6251
				Visit end				19844
				R,6547				594
				N,1406				1718
				N,500				4485
				N,1656				3390
				N,1781				12204
				N,1906				11594
				N,734				13406
				N,1266				640
				N,672				297
				R,219				2093
				N,3063				3875
				N,890				5797
				N,641				13438
				N,812				4328
				N,765				4000
				N,984				1718
				N,1110				4203
				N,312				5672
				N,844				3688
				N,625				578
				N,1282				141
				R,6344				2157
				N,860				4843
				N,765				94
				N,1172				9219
				N,375				203
				N,1078				15766
				N,1219				22078
				R,6641				2297
				N,1484				3812
				N,703				4891
				N,1532				235
				N,969				625
				N,1141				2281
				N,1985				5219
				N,1422				14609
				N,1875				8297
				R,6469				2047
				N,1234				10281
				N,563				562
				N,469				2109
				N,547				656
				N,594				267
				N,907				2547
				N,468				3141
				N,484				4109
				N,547				562
				N,719				125
				N,328				23500
				N,390				172
				N,500				1422
				R,6189				3750
				N,1500				4016
				N,406				8626
				N,1141				10875
				N,1515
				N,656
				N,453
				N,1016
				N,1110
				R,6031
				N,1516
				N,234
				N,1063
				N,360
				N,360
				N,281
				N,437
				N,531
				N,547
				N,719
				N,907
				N,343
				R,110
				N,1062
				N,484
				N,1141
				N,390
				N,1453
				N,407

## Sheet: B6
Essai	Goutte	Intervalle	Quantité consommée	Response Length	Inter Reinforcement Interval	Inter Reinforcement Rate	Inter Reinforcement Response	IRT	Load Size	Reinforcers Per Visit	Resp P V	Interval Inter-Visit	Visit Length	Response Rate Per Visit		Notes:
2	5	200	33	R,11705	5375	11.1628	1	5375	360	11	11	364705	132554	4.9791		drop out; feeder
3	5	200	30	R,8625	1390	43.1655	1	1390	330	10	10	355035	116351	5.15681
4	5	200	33	R,7923	1453	41.2939	1	1453	363	11	11	291828	133272	4.95228
5	5	200	33	R,11095	1453	41.2939	1	1453	363	11	11	380267	106599	6.19143
6	5	200	33	R,9876	4578	13.1062	1	4578	338	11	11	312607	115164	5.73096
7	5	200	33	R,8844	1062	56.4972	1	1062	Fin Bloc	Fin Bloc	Fin Bloc	Fin Bloc	Fin Bloc	Fin BLoc
8	5	200	33	R,7564	328	182.927	1	328	Fin Bloc	Fin Bloc	Fin Bloc	Fin Bloc	Fin Bloc	Fin BLoc
9	5	200	33	R,9281	1297	46.2606	1	1297	396	12	12	275983	116929	6.15758
10	5	200	33	R,11829	7047	8.51426	1	7047	237	8	46	137084	563354	4.89923
11	5	200	33	R,9470	3890	15.4242	1	3890	264	8	42	163256	585371	4.30496
12	5	200	33	R,8469	Visit end	Visit end	Visit end	Visit end	264	8	38	113474	595229	3.83046
Visit end				Visit end	375	160	1	375	99	3	14	106114	198932	4.22255
13	5	200	33	R,7642	235	255.319	1	235	263	8	40	175555	623320	3.85035
14	5	200	33	R,8765	172	348.837	1	172	276	11	63	156521	794578	4.75724
15	5	200	33	R,9079	187	320.856	1	187	205	8	71	151176	618166	6.89135
16	5	200	33	R,8673	344	174.419	1	344	155	10	84	221835	798562	6.31134
17	5	200	33	R,13798	1203	49.8753	1	1203	8	3	21	231823	177662	7.09212
18	5	200	33	R,15250	1297	46.2606	1	1297	100	5	24	246212	336655	4.27738
19	5	200	33	R,12829	4109	14.6021	1	4109	165	5	34		336530	6.06187
20	5	200	33	R,9954	2298	26.1097	1	2298
21	5	200	33	R,11563	Visit end	Visit end	Visit end	Visit end
22	5	200	33	R,8578	234	256.41	1	234
Visit end				Visit end	2797	21.4516	1	2797
23	5	200	33	R,11376	5046	11.8906	1	5046
24	5	200	33	R,14235	4329	13.86	1	4329
25	5	200	33	R,8126	4891	12.2674	1	4891
26	5	200	33	R,8704	1000	60	1	1000
27	5	200	33	R,8312	3484	17.2216	1	3484
28	5	200	33	R,11298	5297	11.3272	1	5297
29	5	200	33	R,7375	3641	16.479	1	3641
30	5	200	33	R,7720	6876	8.726	1	6876
31	5	200	33	R,7516	Visit end	Visit end	Visit end	Visit end
32	5	200	33	R,7969	3578	16.7691	1	3578
33	5	200	33	R,3046	5859	10.2407	1	5859
Visit end				Visit end	235	255.319	1	235
34	5	200	33	R,10938	1079	55.607	1	1079
35	5	200	33	R,6548	1140	52.6316	1	1140
36	5	200	33	R,7594	187	320.856	1	187
37	5	200	33	R,7140	2125	28.2353	1	2125
38	5	200	33	R,7235	2953	20.3183	1	2953
39	5	200	33	R,5485	2063	29.0839	1	2063
40	5	200	33	R,7751	4016	14.9402	1	4016
41	5	200	33	R,8235	Visit end	Visit end	Visit end	Visit end
42	5	200	33	R,8063	1875	32	1	1875
43	5	200	33	R,7968	2484	24.1546	1	2484
44	5	200	33	R,6407	110	545.455	1	110
Visit end				Visit end	2172	27.6243	1	2172
45	5	200	33	R,17298	1907	31.463	1	1907
46	5	200	33	R,7485	2110	28.436	1	2110
47	5	200	8	R,594	2578	23.2739	1	2578
48	5	200	33	R,11297	1094	54.8446	1	1094
49	5	200	33	R,7953	2406	24.9377	1	2406
50	5	200	33	R,10157	2375	25.2632	1	2375
51	5	200	33	R,7547	Visit end	Visit end	Visit end	Visit end
52	5	200	33	R,6970	265	226.415	1	265
53	5	200	33	R,11438	250	240	1	250
54	5	200	33	R,7422	1703	35.2319	1	1703
55	5	200	33	R,7892	2344	25.5973	1	2344
Visit end				Visit end	1844	32.538	1	1844
56	5	200	33	R,12033	2703	22.1976	1	2703
57	5	200	33	R,8110	4470	13.4228	1	4470
58	5	200	33	R,10954	109	550.459	1	109
59	5	200	33	R,5375	7845	7.64818	1	7845
60	5	200	33	R,6267	1281	46.8384	1	1281
61	5	200	33	R,6734	7016	8.55188	1	7016
62	5	200	33	R,6266	Fin Bloc	Fin Bloc	Fin Bloc	Fin Bloc
63	5	200	33	R,5922	Fin Bloc	Fin Bloc	Fin Bloc	Fin Bloc
64	5	200	33	R,7453	Visit end	Visit end	Visit end	Visit end
65	5	200	33	R,7156	62879	11.4506	12	172
66	5	200	33	R,8485	65035	6.45806	7	312
67	5	200	33	R,2344	99162	4.23549	7	485
Fin Bloc				Fin Bloc	60175	4.98546	5	3828
Fin Bloc				Fin Bloc	74582	2.41345	3	2703
Visit end				Visit end	68847	2.61449	3	4079
68	5	200	33	R,14782	64331	6.52873	7	890
69	5	200	33	N,1782	Visit end	Visit end	Visit end	6156
70	5	200	33	N,1000	69159	0.867566	1	5298
71	5	200	33	N,1234	75394	8.75401	11	10250
72	5	200	6	N,1797	76582	2.35042	3	5438
73	5	200	33	N,2360	65676	7.30861	8	7876
74	5	200	33	N,1906	76065	5.52159	7	141
75	5	200	33	N,969	92411	2.59709	4	1953
Visit end				N,1438	67846	4.42178	5	13188
76	5	200	33	N,1500	Visit end	Visit end	Visit end	2688
77	5	200	33	N,906	89940	3.33556	5	1531
78	5	200	33	N,500	61065	3.93024	4	8672
79	5	200	33	R,7796	77191	3.88646	5	30408
80	5	200	33	N,1422	76004	4.73659	6	1079
81	5	200	33	N,1422	60378	3.97496	4	1140
82	5	200	33	N,1250	64050	5.62061	6	18688
83	5	200	33	N,703	62174	4.82517	5	110
Visit end				N,157	Visit end	Visit end	Visit end	7687
84	5	200	33	N,1500	68661	3.49543	4	19813
85	5	200	33	R,6796	60910	4.9253	5	43049
86	5	200	33	N,1782	Visit end	Visit end	Visit end	4063
87	5	200	33	N,1188	70456	4.25798	5	4500
88	5	200	33	N,1547	82582	2.9062	4	11156
89	5	200	33	N,1047	68956	9.57132	11	32189
90	5	200	33	N,422	84066	2.8549	4	1000
91	5	200	33	N,1610	60033	4.99725	5	34502
Visit end				R,8109	66565	6.30962	7	9859
92	5	200	33	N,2469	117692	0.509805	1	24736
93	5	200	33	N,1625	Visit end	Visit end	Visit end	1954
94	5	200	33	N,1532	82456	2.91064	4	1375
Visit end				N,1641	72002	4.99986	6	61971
95	5	200	33	R,375	80581	5.21215	7	2422
96	5	200	32	N,3344	72815	4.94404	6	2094
97	5	200	33	N,2141	86316	5.56096	8	5000
98	5	200	33	R,8875	63268	4.74173	5	4297
99	5	200	33	N,2469	60955	9.84333	10	15783
100	5	200	33	N,1078	59910	4.00601	4	13719
101	5	200	33	R,8110	63409	5.67743	6	750
102	5	200	33	N,1859	63831	3.75993	4	4781
Visit end				N,1876	Visit end	Visit end	Visit end	Visit end
103	5	200	33	N,1390	59533	8.06276	8	69159
104	5	200	33	N,875	88111	4.76671	7	156
105	5	200	25	N,2765	61878	7.7572	8	953
106	5	200	5	N,11501	61220	7.84057	8	359
107	5	200	5	R,6719	84082	2.85436	4	859
108	5	200	10	N,2000	61064	10.8083	11	922
109	5	200	33	Visit end	65175	11.0472	12	360
110	5	200	33	R,6267	Visit end	Visit end	Visit end	7767
111	5	200	33	R,5359	63189	10.4449	11	7375
112	5	200	33	N,344	62112	9.65997	10	31814
113	5	200	33	N,938	70595	7.64927	9	1125
Visit end				N,250	72095	4.16118	5	15735
114	5	200	33	N,141	87598	0.684947	1	1923
115	5	200	33	N,484	99394	2.41463	4	43939
116	5	200	33	N,437	76533	4.70385	6	29626
117	5	200	5	N,1109	73941	8.92604	11	141
118	5	200	33	N,1047	80690	14.1281	19	2109
119	5	200	5	N,2000	Visit end	Visit end	Visit end	2187
120	5	200	30	N,1219	90018	9.998	15	5875
121	5	200	33	R,8219	73128	2.46144	3	1125
Visit end				N,985	Visit end	Visit end	Visit end	7641
122	5	200	33	N,109	16	11250	3	9549
123	5	200	33	R,4797	79113	2.27523	3	22735
124	5	200	4	N,3375	95644	1.25465	2	188
125	5	200	33	N,1939	63877	5.63583	6	187
126	5	200	5	N,1250	70690	9.33654	11	218
127	5	200	33	N,3485	Visit end	Visit end	Visit end	10281
128	5	200	0	N,812	16	7500	2	30612
129	5	200	5	N,1359	75065	2.39792	3	1406
130	5	200	5	N,2094	61705	8.75132	9	24219
131	5	200	4	R,2125	72691	8.25412	10	3000
Visit end				N,109	60596	5.94099	6	29769
132	5	200	1	N,4579				15438
133	5	200	5	N,110				40205
134	5	200	2	N,1734				2078
Visit end				N,2312				9594
135	5	200	1	N,110				22657
136	5	200	33	R,10141				12861
137	5	200	33	N,1203				14485
138	5	200	33	N,1812				563
139	5	200	0	N,984				2797
Visit end				R,7470				Visit end
140	5	200	33	N,1359				3156
141	5	200	33	N,1860				23814
142	5	200	33	N,1515				9937
143	5	200	33	N,1437				13251
144	5	200	33	R,10688				32642
				N,2437				1203
				N,1375				7329
				Visit end				29516
				R,7470				10329
				N,1281				125
				N,1531				1126
				N,2110				2969
				N,2218				6359
				R,7704				60471
				N,6156				1359
				N,1078				2267
				N,5454				4532
				R,7421				7016
				N,1688				34659
				N,2172				15188
				N,906				7017
				N,1375				16579
				R,8845				16063
				N,2312				15767
				N,3031				2719
				N,1313				937
				N,1015				1438
				N,3312				1203
				R,7516				5516
				N,2015				42126
				N,1422				5141
				N,1515				19392
				R,7047				10204
				N,4501				11266
				N,1406				8594
				N,1875				5672
				N,594				16203
				N,1735				Visit end
				R,13407				11485
				N,2312				20658
				N,2109				16861
				N,1469				13376
				N,1687				9095
				R,19110				15375
				N,2329				20392
				N,1703				109
				Visit end				9626
				R,10594				2047
				N,3250				4907
				N,1672				19500
				N,1359				5767
				R,12312				Visit end
				N,1500				344
				N,1797				6610
				N,2125				37391
				N,891				1953
				R,9765				10812
				N,1359				32846
				N,1141				11734
				N,1469				7344
				N,500				23001
				Visit end				547
				R,8484				1735
				N,1641				157
				N,4016				10297
				N,7376				6844
				N,313				11407
				R,7813				1219
				N,3375				8001
				N,2704				328
				N,1578				7093
				R,7953				9938
				N,140				30689
				N,2437				3250
				N,109				7734
				N,1641				38517
				N,1281				1109
				N,1281				10579
				N,1031				15126
				N,1219				15484
				N,1219				11939
				N,1032				3656
				R,11609				6892
				N,1704				7797
				N,469				10485
				N,1703				14906
				R,8095				5735
				N,1187				6281
				N,2156				117692
				N,1375				938
				N,1078				7329
				R,8953				Visit end
				N,2750				14860
				N,1484				17673
				N,2500				19172
				N,1407				22485
				N,1844				110
				N,828				9297
				R,4547				1110
				R,3312				31501
				N,3843				297
				N,94				21954
				Visit end				891
				R,7656				359
				N,922				657
				N,844				125
				N,6485				2923
				R,7297				11312
				N,4125				61908
				N,968				625
				N,719				203
				N,1406				328
				N,515				719
				R,1375				156
				N,141				66362
				N,609				2063
				N,406				548
				N,172				610
				N,656				484
				N,422				20469
				R,219				94
				N,469				453
				N,2563				52330
				N,218				656
				N,672				375
				N,500				2110
				R,187				1188
				N,453				55642
				N,140				1078
				N,1078				17610
				N,578				6078
				N,234				10688
				N,4048				1000
				N,2734				1266
				R,484				250
				N,1000				922
				N,829				3828
				N,640				6672
				N,828				8954
				R,9236				31283
				N,3078				2985
				N,1407				10484
				N,1390				1812
				N,2000				11375
				N,828				26001
				N,704				3516
				N,672				313
				N,968				13283
				N,516				27188
				R,13125				2187
				N,3266				10578
				N,1140				17439
				N,1798				1156
				R,12517				3391
				N,1078				Visit end
				N,2469				5172
				N,1609				3860
				N,1000				5469
				N,953				19969
				R,14672				250
				N,3016				6828
				N,516				8000
				N,2907				688
				R,14219				6969
				N,609				5375
				N,2907				3375
				Visit end				18501
				R,10593				140
				N,2610				1578
				N,890				46579
				N,1266				1390
				N,969				1047
				N,469				9172
				N,1453				9875
				N,1625				484
				R,11501				2500
				N,2093				5109
				N,110				22783
				N,1047				140
				N,906				2345
				N,407				4328
				N,1031				4219
				R,10861				19563
				N,2423				1641
				N,250				1000
				N,1593				16219
				N,1329				344
				N,1422				1187
				N,1282				11001
				N,1219				66862
				R,329				109
				N,5156				1672
				N,2875				16204
				N,188				281
				N,1125				3078
				N,1078				3984
				N,906				343
				N,437				5172
				R,9829				172
				N,1391				1219
				N,719				12812
				N,2578				10250
				R,188				19704
				N,9203				1047
				N,1969				1422
				N,375				4642
				N,344				2391
				N,360				7954
				N,1469				171
				N,579				578
				N,516				640
				N,484				2297
				N,719				5156
				R,16673				406
				N,2047				344
				N,516				13000
				N,1000				5048
				N,437				2610
				N,2187				15750
				N,500				266
				N,94				672
				N,610				422
				N,547				1188
				N,235				7735
				N,750				1813
				R,17751				Visit end
				N,1500				922
				N,1687				12750
				N,1938				5687
				N,437				11359
				N,140				13063
				N,422				250
				N,906				454
				N,578				828
				N,485				2219
				N,640				1375
				N,984				4141
				N,422				5501
				Visit end				26361
				R,9125				125
				N,172				250
				N,2548				1125
				N,1532				453
				N,1797				9219
				N,172				110
				N,1156				313
				N,718				13407
				N,875				1546
				N,563				1110
				N,593				5281
				R,12672				5908
				N,2156				15359
				N,218				125
				N,328				469
				N,891				830
				N,328				20781
				N,469				4922
				N,140				34876
				N,109				6031
				N,609				4718
				R,157				18875
				N,12969				87598
				N,562				1078
				N,2625				30391
				N,156				17266
				N,297				48267
				N,1609				4703
				N,406				30861
				N,562				13579
				R,13565				485
				N,593				1516
				N,532				17140
				N,797				110
				N,751				2656
				R,188				922
				R,16079				3625
				N,1297				4421
				N,688				5343
				N,407				93
				R,547				8517
				N,7281				3860
				N,234				343
				N,203				14360
				N,281				236
				N,250				15266
				R,250				156
				N,20860				2344
				N,1266				1047
				N,640				9439
				N,579				1563
				N,736				3891
				N,1032				94
				N,625				1079
				N,2078				172
				N,500				6625
				N,1375				140
				R,265				860
				N,734				2219
				N,453				422
				N,359				984
				N,313				1485
				N,515				21719
				N,1968				235
				N,281				3796
				N,156				22079
				N,1640				5531
				N,312				9110
				N,156				141
				N,1391				109
				N,344				Visit end
				N,359				234
				N,219				844
				N,266				1516
				N,922				4313
				N,546				93
				R,156				1203
				N,15173				1344
				N,1094				12781
				N,313				282
				N,125				1547
				N,922				172
				N,516				4015
				N,297				17891
				Visit end				766
				R,125				38126
				N,391				250
				N,343				34860
				N,422				30563
				N,235				359
				N,266				7547
				N,344				Visit end
				N,187				531
				N,250				672
				N,718				70222
				N,266				1734
				N,297				92003
				N,313				1171
				N,500				15532
				N,359				11157
				R,219				7970
				N,7298				11625
				N,157				10875
				R,125				1828
				N,5360				6344
				N,781				9953
				Visit end				109
				R,109				17236
				N,5000				1187
				N,2688				2750
				R,6907				4969
				N,1907				188
				R,10236				531
				N,797				14157
				N,1515				266
				N,750				Visit end
				N,531				25204
				N,1954				20312
				R,9454				24486
				N,4094				1921
				N,625				375
				N,891				6844
				N,422				20329
				N,1109				2656
				N,266				109
				N,2719				5500
				N,421				1343
				N,625				14939
				N,266				250
				R,109				2594
				N,234				6625
				Visit end				15312
				R,8501				11501
				N,3313				219
				N,1750				375
				R,9908				4844
				N,4360				2063
				N,625				17298
				N,812				1672
				N,485				23140
				N,703				5969
				N,313				19016
				N,219				4859
				N,172				1408
				R,9187				266
				N,2766				1203
				N,1985				1109
				N,1266				1125
				N,1000				8390
				N,1750
				N,484
				N,719
				N,1343
				N,297
				R,9485
				N,1922
				N,735
				N,719
				N,750
				N,406
				R,9031
				N,3265
				N,2844
				N,297
				N,688
				N,1158

## Sheet: B7
Essai	Goutte	Intervalle	Quantité consommée	Response Length	Inter Reinforcement Interval	Inter Reinforcement Rate	Inter Reinforcement Response	IRT	Load Size	Reinforcers Per Visit	Resp P V	Interval Inter-Visit	Visit Length	Response Rate Per Visit		Notes:
2	5	200	33	R,11156	3205	18.7207	1	3205	393	12	12	618527	154226	4.66847		drop out; feeder
3	5	200	33	R,7640	6016	9.9734	1	6016	360	12	12	579525	147352	4.88626
4	5	200	33	R,7938	6985	8.58984	1	6985	400	13	13	636106	133303	5.85133
5	5	200	33	R,7890	4970	12.0724	1	4970	320	14	14	527036	172401	4.87236
6	5	200	33	R,7594	5218	11.4987	1	5218	407	16	16	591304	113676	8.44505
7	5	200	30	R,8345	2375	25.2632	1	2375	Fin Bloc	Fin Bloc	Fin Bloc	Fin Bloc	Fin Bloc	Fin BLoc
8	5	200	33	R,8328	4625	12.973	1	4625	Fin Bloc	Fin Bloc	Fin Bloc	Fin Bloc	Fin Bloc	Fin BLoc
9	5	200	33	R,7111	4265	14.068	1	4265	373	17	17	509850	124224	8.21097
10	5	200	33	R,6938	9016	6.65484	1	9016	255	8	52	485706	687002	4.54147
11	5	200	33	R,6782	6172	9.72132	1	6172	289	9	33	504285	714744	2.77022
12	5	200	33	R,7297	8297	7.23153	1	8297	192	6	22	539454	538020	2.45344
13	5	200	33	R,6063	Visit end	Visit end	Visit end	Visit end	199	7	20	636300	598773	2.0041
Visit end				Visit end	3641	16.479	1	3641	185	13	52	647297	1086001	2.87293
14	5	200	33	R,7923	5861	10.2372	1	5861	155	14	83		1117155	4.45775
15	5	200	29	R,6421	4844	12.3865	1	4844
16	5	200	33	R,7015	9844	6.09508	1	9844
17	5	200	33	R,8220	5625	10.6667	1	5625
18	5	200	33	R,8782	11063	5.42348	1	11063
19	5	200	33	R,8094	5298	11.325	1	5298
20	5	200	33	R,7531	6766	8.86787	1	6766
21	5	200	33	R,8031	125	480	1	125
22	5	200	1	R,141	4765	12.5918	1	4765
23	5	200	33	R,8079	4001	14.9963	1	4001
24	5	200	33	R,7969	Visit end	Visit end	Visit end	Visit end
25	5	200	33	R,7313	6141	9.7704	1	6141
Visit end				Visit end	4938	12.1507	1	4938
26	5	200	33	R,8798	5172	11.6009	1	5172
27	5	200	33	R,7468	5656	10.6082	1	5656
28	5	200	33	R,6344	12000	5	1	12000
29	5	200	33	R,8219	1485	40.404	1	1485
30	5	200	33	R,6408	1406	42.6743	1	1406
31	5	200	33	R,6516	828	72.4638	1	828
32	5	200	33	R,6578	391	153.453	1	391
33	5	200	33	R,6109	9767	6.14314	1	9767
34	5	200	4	R,547	2156	27.8293	1	2156
35	5	200	33	R,5859	1719	34.904	1	1719
36	5	200	33	R,6219	Visit end	Visit end	Visit end	Visit end
37	5	200	33	R,6031	1437	41.7537	1	1437
38	5	200	33	R,6548	688	87.2093	1	688
Visit end				Visit end	359	167.131	1	359
39	5	200	33	R,7313	2781	21.575	1	2781
40	5	200	33	R,15626	610	98.3607	1	610
41	5	200	1	R,109	5875	10.2128	1	5875
42	5	200	9	R,985	2843	21.1045	1	2843
43	5	200	33	R,7407	7673	7.81963	1	7673
44	5	200	1	R,109	5031	11.9261	1	5031
45	5	200	25	R,6438	16735	3.5853	1	16735
46	5	200	2	R,125	6626	9.05524	1	6626
47	5	200	26	R,8766	2297	26.121	1	2297
48	5	200	33	R,10954	1016	59.0551	1	1016
49	5	200	29	R,6672	Visit end	Visit end	Visit end	Visit end
50	5	200	33	R,19220	4531	13.2421	1	4531
51	5	200	29	R,9860	234	256.41	1	234
52	5	200	33	R,24846	1328	45.1807	1	1312
Visit end				Visit end	547	109.689	1	547
53	5	200	33	R,6484	1875	32	1	1875
54	5	200	33	R,2844	1828	32.8228	1	1828
55	5	200	33	R,1813	3360	17.8571	1	3360
56	5	200	5	R,235	5235	11.4613	1	5235
57	5	200	33	R,10844	9141	6.56383	1	9141
58	5	200	25	R,1391	2907	20.6398	1	2907
59	5	200	33	R,7094	8923	6.7242	1	8908
60	5	200	33	R,7876	2016	29.7619	1	2016
61	5	200	10	R,484	5937	10.1061	1	5937
62	5	200	20	R,1015	1313	45.6969	1	1313
63	5	200	5	R,218	6375	9.41176	1	6375
64	5	200	15	R,734	Visit end	Visit end	Visit end	Visit end
65	5	200	30	R,1531	1047	57.3066	1	1047
66	5	200	33	R,4922	1141	52.5855	1	1141
67	5	200	33	R,5094	1438	41.7246	1	1438
68	5	200	33	R,5578	8032	7.47012	1	8032
Visit end				Visit end	2515	23.8569	1	2515
69	5	200	31	R,6906	4985	12.0361	1	4985
70	5	200	33	R,6094	1047	57.3066	1	1047
71	5	200	26	R,5641	547	109.689	1	547
72	5	200	33	R,5562	9345	6.42055	1	9345
73	5	200	20	R,1000	22281	2.69288	1	22281
74	5	200	7	R,563	1078	55.6586	1	1078
75	5	200	27	R,7297	2079	28.86	1	2079
76	5	200	10	R,687	2094	28.6533	1	2094
77	5	200	33	R,7656	10454	5.73943	1	10454
78	5	200	10	R,500	875	68.5714	1	875
79	5	200	33	R,7517	266	225.564	1	266
80	5	200	15	R,734	Fin Bloc	Fin Bloc	Fin Bloc	Fin Bloc
81	5	200	27	R,1468	Fin Bloc	Fin Bloc	Fin Bloc	Fin Bloc
82	5	200	33	R,1750	Visit end	Visit end	Visit end	Visit end
83	5	200	5	R,188	86176	4.1775	6	1281
84	5	200	15	R,718	93505	4.49174	7	3125
85	5	200	15	R,719	75065	6.39446	8	11641
Fin Bloc				Fin Bloc	66331	4.52277	5	9095
Fin Bloc				Fin Bloc	140084	3.42652	8	19375
Visit end				Visit end	73427	5.71997	7	34346
86	5	200	28	R,6220	69207	6.93571	8	2359
87	5	200	33	N,1485	Visit end	Visit end	Visit end	1734
88	5	200	33	N,1454	81721	2.20262	3	14079
89	5	200	33	N,1984	103629	4.05292	7	813
90	5	200	29	N,906	66519	3.60799	4	7656
91	5	200	33	N,1484	63439	2.83737	3	21705
92	5	200	33	R,9500	87284	2.74964	4	38096
93	5	200	33	N,1094	93722	1.28038	2	1859
Visit end				N,1329	70924	2.53793	3	2031
94	5	200	33	N,1562	60612	4.94951	5	7157
95	5	200	33	N,812	Visit end	Visit end	Visit end	5485
96	5	200	29	N,891	70034	4.28363	5	25579
97	5	200	33	N,1375	86518	2.77399	4	671
98	5	200	33	R,7906	141942	1.69083	4	906
99	5	200	33	N,1641	81144	1.47885	2	23047
100	5	200	33	N,1157	73065	3.28475	4	1125
101	5	200	29	N,1437	Visit end	Visit end	Visit end	2375
102	5	200	33	N,875	100832	1.1901	2	7265
Visit end				N,1469	103003	1.74752	3	44595
103	5	200	27	N,1079	86426	2.08271	3	5283
104	5	200	33	N,672	59986	4.00093	4	1094
105	5	200	33	R,8830	94018	2.5527	4	5859
106	5	200	33	N,1860	84659	1.41745	2	5970
107	5	200	33	N,844	Visit end	Visit end	Visit end	4641
108	5	200	33	N,922	90830	1.32115	2	15938
Visit end				N,2062	88425	2.71416	4	1359
109	5	200	33	R,9812	79314	3.02595	4	1797
110	5	200	33	N,1500	65923	0.910153	1	95035
111	5	200	33	N,1016	89049	1.34757	2	1032
112	5	200	5	N,1562	109503	2.19172	4	984
113	5	200	33	N,1172	105316	2.84857	5	3781
114	5	200	33	N,1891	90238	3.98945	6	6126
115	5	200	29	N,531	67471	4.44635	5	28252
Visit end				N,719	67361	5.34434	6	2266
116	5	200	5	R,8141	89613	2.00864	3	24189
117	5	200	25	N,1422	67627	5.32332	6	1219
118	5	200	5	N,1219	Visit end	Visit end	Visit end	6860
119	5	200	32	N,1047	60970	2.95227	3	4468
120	5	200	5	N,1594	103160	2.9081	5	6594
121	5	200	15	N,1140	63924	4.69307	5	10781
122	5	200	5	N,375	123440	0.972132	2	14282
123	5	200	5	R,9360	65252	2.75854	3	7813
124	5	200	5	N,1719	73067	7.39048	9	9329
125	5	200	25	N,1422	123862	2.42205	5	4266
126	5	200	5	N,720	60658	6.92407	7	6392
127	5	200	20	N,625	60469	3.96898	4	Visit end
128	5	200	33	N,1516	95222	8.19138	13	36626
Visit end				N,437	84502	5.68034	8	1062
129	5	200	5	N,1422	66580	5.40703	6	41610
130	5	200	15	R,10578	93095	1.93351	3	1437
131	5	200	30	N,2093				1437
132	5	200	5	N,109				8375
133	5	200	5	Visit end				7609
134	5	200	10	R,6954				28251
135	5	200	5	N,1704				3359
136	5	200	5	N,719				47048
137	5	200	15	R,7313				2283
138	5	200	20	N,1814				43626
139	5	200	20	N,985				4969
140	5	200	5	N,1375				12532
141	5	200	10	N,172				12375
142	5	200	5	N,1500				7969
				N,267				40501
				R,5593				1156
				N,1187				45501
				N,1453				3703
				N,469				34111
				R,7750				2547
				N,1219				90988
				N,1375				30845
				R,8861				6297
				N,1391				31985
				N,1281				1125
				N,141				11157
				R,9125				19625
				N,187				20501
				R,12250				3985
				N,1203				8923
				N,594				Visit end
				R,9375				8203
				N,1407				9250
				N,1281				29688
				N,828				1063
				N,703				17532
				R,10562				38033
				N,188				1719
				Visit end				3594
				R,5812				40891
				N,1329				3829
				N,1407				15672
				N,1406				33001
				N,156				85581
				R,7985				1250
				N,984				78691
				N,578				3562
				N,719				4062
				R,8907				10985
				N,1640				51533
				N,938				25657
				N,1265				7720
				R,9189				Visit end
				N,1203				47003
				R,9860				51658
				N,1266				4703
				N,657				51766
				N,1000				44237
				R,8219				1281
				N,906				54316
				N,1078				28485
				Visit end				484
				R,6283				1625
				N,2171				52502
				R,8969				1281
				N,1829				3187
				N,453				24266
				R,6250				26235
				N,1469				38298
				N,875				8251
				R,204				73236
				N,2562				22329
				N,141				Visit end
				N,1391				203
				R,6547				88143
				N,110				109
				N,1297				3392
				N,625				4453
				R,6266				68987
				N,3172				1625
				R,6719				3532
				N,6297				41235
				Visit end				28970
				R,203				65923
				N,2484				31673
				R,1250				54297
				N,4625				2609
				N,4719				39063
				N,2140				4939
				R,203				56017
				N,1390				1610
				N,562				3328
				N,2000				13704
				R,12954				21438
				R,188				59518
				N,3079				1781
				R,735				4454
				N,3891				10953
				N,1625				25547
				N,1359				2625
				R,187				35736
				N,312				234
				N,1969				625
				N,1406				1500
				N,2031				203
				R,187				43564
				N,4907				359
				N,1422				1047
				N,719				4220
				N,1079				35062
				N,1015				1375
				R,187				20719
				N,6204				391
				N,9375				46862
				N,4735				38002
				N,1031				218
				R,1250				735
				N,1641				360
				N,546				1563
				N,641				48252
				N,1158				7266
				N,593				1563
				R,172				4610
				N,3296				34298
				N,1062				Visit end
				R,985				984
				N,2297				38486
				N,343				16438
				N,3312				3344
				N,2406				4391
				N,875				12937
				R,11094				30079
				N,1687				45298
				N,2640				1828
				N,938				8937
				Visit end				34283
				R,188				1141
				N,953				12251
				N,4109				42376
				R,718				79721
				N,3407				406
				N,1297				1297
				N,1047				59502
				N,1360				3922
				R,1531				6689
				N,3422				156
				N,453				11281
				N,1234				25627
				N,375				344
				R,172				1344
				N,1343				2001
				R,172				15313
				N,3156				3516
				N,891				1360
				R,437				1094
				N,1328				28392
				N,328				84533
				N,1844				469
				N,766				21517
				N,781				1172
				N,625				10984
				N,406				1031
				N,312				15001
				R,281				1516
				N,1796				1312
				N,1234				1656
				N,1250				45860
				N,687				281
				R,188				750
				N,2421				1438
				N,625				1187
				N,3391				1484
				N,594				14734
				N,1172				2094
				N,765				3640
				R,719				10219
				N,4297				4969
				N,3563				672
				N,3500				188
				R,985				1422
				N,3516				36689
				N,2016				516
				N,1063				1766
				N,172				36125
				N,1547				906
				N,375				657
				N,454				1391
				N,1703				1578
				N,422				31735
				N,203				1875
				N,3187				1109
				N,1078				46361
				R,968				1282
				N,5312				1062
				N,2438				6454
				N,469				469
				N,500				5187
				N,484				79985
				N,312				1516
				N,313				1984
				R,188				8767
				N,3750				11281
				N,2234				906
				N,1437				1094
				N,359				2015
				N,657				109
				R,437				1906
				N,5391
				N,2063
				R,172
				N,1234
				N,297
				N,1203
				N,1344
				N,594
				N,578
				N,141
				N,454
				N,375

## Sheet: B8
Essai	Goutte	Intervalle	Quantité consommée	Response Length	Inter Reinforcement Interval	Inter Reinforcement Rate	Inter Reinforcement Response	IRT	Load Size	Reinforcers Per Visit	Resp P V	Interval Inter-Visit	Visit Length	Response Rate Per Visit		Notes:
12	5	200	33	R,9734	266	225.564	1	266	355	11	11	288054	76206	8.66074		"V13" is really part ov V12
13	5	200	33	R,6641	266	225.564	1	266	449	14	14	257270	88017	9.54361		don’t count V1
14	5	200	33	R,7719	250	240	1	250	325	10	10	384146	76908	7.80153		drop out; 30min
15	5	200	33	R,8750	187	320.856	1	187	430	15	15	582887	79862	11.2694
16	5	200	28	R,6423	141	425.532	1	141	355	12	12	438351	117957	6.10392
17	5	200	33	R,7312	203	295.567	1	203	Fin Bloc	Fin Bloc	Fin Bloc	Fin Bloc	Fin Bloc	Fin BLoc
18	5	200	33	R,6875	266	225.564	1	266	Fin Bloc	Fin Bloc	Fin Bloc	Fin Bloc	Fin Bloc	Fin BLoc
19	5	200	33	R,9438	656	91.4634	1	656	403	14	14	322722	89940	9.33956
20	5	200	33	R,4547	172	348.837	1	172	66	2	22	173378	100894	13.083
21	5	200	33	R,4282	125	480	1	125	63	2	26	349659	131954	11.8223
22	5	200	30	R,1953	Visit end	Visit end	Visit end	Visit end	76	4	44	569051	205689	12.8349
Visit end				Visit end	172	348.837	1	172	66	2	23	382378	126173	10.9374
23	5	200	33	R,10156	125	480	1	125	71	3	36	29375	217707
24	5	200	33	R,5797	641	93.6037	1	641	38	2	14	575176	118172	7.10828
25	5	200	33	R,12438	156	384.615	1	156
26	5	200	33	R,3859	282	212.766	1	282
27	5	200	33	R,7500	188	319.149	1	188
28	5	200	33	R,3546	375	160	1	375
29	5	200	33	R,4547	172	348.837	1	172
30	5	200	33	R,7048	234	256.41	1	234
31	5	200	33	R,10875	281	213.523	1	281
32	5	200	33	R,6391	156	384.615	1	156
33	5	200	33	R,5281	234	256.41	1	234
34	5	200	33	R,3938	859	69.8487	1	859
35	5	200	33	R,1813	Visit end	Visit end	Visit end	Visit end
36	5	200	20	R,953	266	225.564	1	266
Visit end				Visit end	218	275.229	1	218
37	5	200	30	R,14313	157	382.166	1	157
38	5	200	33	R,7422	282	212.766	1	282
39	5	200	33	R,9172	172	348.837	1	172
40	5	200	33	R,6546	234	256.41	1	234
41	5	200	33	R,8843	203	295.567	1	203
42	5	200	33	R,6892	328	182.927	1	328
43	5	200	31	R,9547	781	76.8246	1	781
44	5	200	33	R,4891	Visit end	Visit end	Visit end	Visit end
45	5	200	33	R,4438	297	202.02	1	297
46	5	200	33	R,2203	281	213.523	1	281
Visit end				Visit end	563	106.572	1	563
47	5	200	33	R,11657	266	225.564	1	266
48	5	200	33	R,6015	640	93.75	1	640
49	5	200	33	R,6017	297	202.02	1	297
50	5	200	33	R,3718	156	384.615	1	156
51	5	200	33	R,7672	203	295.567	1	203
52	5	200	33	R,5469	218	275.229	1	218
53	5	200	5	R,188	234	256.41	1	234
54	5	200	31	R,7344	422	142.18	1	422
55	5	200	33	R,6375	517	116.054	1	517
56	5	200	33	R,3735	2454	24.4499	1	2454
57	5	200	32	R,4500	782	76.7263	1	782
58	5	200	33	R,4078	Visit end	Visit end	Visit end	Visit end
59	5	200	33	R,4140	219	273.973	1	219
60	5	200	24	R,1218	203	295.567	1	203
61	5	200	8	R,406	234	256.41	1	234
Visit end				Visit end	156	384.615	1	156
62	5	200	33	R,20001	204	294.118	1	204
63	5	200	33	R,9485	344	174.419	1	344
64	5	200	33	R,9984	188	319.149	1	188
65	5	200	33	R,11344	500	120	1	500
66	5	200	33	R,11876	140	428.571	1	140
67	5	200	33	R,14062	14078	4.26197	1	14078
68	5	200	33	R,5812	2500	24	1	2500
69	5	200	33	R,7376	Visit end	Visit end	Visit end	Visit end
70	5	200	33	R,4094	296	202.703	1	296
71	5	200	33	R,4000	313	191.693	1	313
72	5	200	15	R,719	187	320.856	1	187
73	5	200	10	R,438	125	480	1	125
Visit end				Visit end	359	167.131	1	359
74	5	200	33	R,23813	218	275.229	1	218
75	5	200	33	R,6500	203	295.567	1	203
76	5	200	33	R,6141	172	348.837	1	172
77	5	200	33	R,8235	547	109.689	1	547
78	5	200	33	R,4079	125	480	1	125
79	5	200	33	R,5594	125	480	1	125
80	5	200	33	R,3829	297	202.02	1	297
81	5	200	33	R,9406	813	73.8007	1	813
82	5	200	33	R,6640	Fin Bloc	Fin Bloc	Fin Bloc	Fin Bloc
83	5	200	33	R,4517	Fin Bloc	Fin Bloc	Fin Bloc	Fin Bloc
84	5	200	33	R,4203	Visit end	Visit end	Visit end	Visit end
85	5	200	33	R,2875	64142	13.0959	14	110
86	5	200	5	R,203	Visit end	Visit end	Visit end	484
87	5	200	2	R,125	82907	10.1318	14	531
Fin Bloc				Fin Bloc	Visit end	Visit end	Visit end	328
Fin Bloc				Fin Bloc	61220	15.6811	16	344
Visit end				Visit end	59594	15.1022	15	6125
88	5	200	33	R,13626	68860	7.842	9	266
89	5	200	33	N,2562	Visit end	Visit end	Visit end	844
Visit end				N,1704	66860	8.07658	9	11906
90	5	200	30	N,1109	Visit end	Visit end	Visit end	578
91	5	200	33	N,938	60063	9.98951	10	2937
Visit end				N,484	97299		14	2563
92	5	200	33	N,1781	Visit end	Visit end	Visit end	359
93	5	200	5	N,640	86314	6.25623	9	23500
94	5	200	5	N,547				266
95	5	200	33	N,1297				468
Visit end				N,814		53407		500
96	5	200	33	N,578				516
97	5	200	33	N,453				4844
Visit end				N,360				359
98	5	200	33	R,9485				328
99	5	200	5	N,1547				Visit end
100	5	200	33	N,922				2109
Visit end				N,969				562
101	5	200	33	N,890				203
102	5	200	5	N,1266				531
				N,406				343
				N,360				6422
				Visit end				141
				R,3422				438
				N,2344				4484
				N,672				2407
				N,7594				10266
				N,813				110
				N,672				422
				N,1594				37188
				N,390				281
				N,359				3484
				N,594				219
				N,766				297
				N,687				484
				N,468				375
				N,328				578
				R,11031				8750
				N,1063				500
				N,1422				156
				N,812				11203
				N,438				Visit end
				N,484				203
				N,579				406
				N,547				235
				N,968				672
				N,469				1313
				N,688				469
				N,797				500
				Visit end				422
				R,6531				4406
				N,1313				141
				N,3578				422
				N,2281				343
				N,718				29657
				N,609				406
				N,219				4750
				N,515				625
				N,797				8313
				N,1594				125
				N,328				500
				N,219				359
				N,422				2032
				N,2282				297
				N,266				312
				N,1109				375
				R,281				1906
				N,3297				265
				N,1828				422
				N,4828				2922
				N,828				21343
				N,1468				188
				N,313				3281
				N,422				27188
				N,297				203
				N,813				531
				N,313				609
				N,312				1969
				N,688				1594
				N,1125				3359
				N,422				453
				R,219				20641
				N,8594				234
				N,1063				547
				N,453				422
				N,344				Visit end
				N,984				500
				N,250				672
				N,360				3141
				N,265				5329
				R,4672				391
				N,500				376
				N,1797				13047
				N,812				9547
				Visit end				28125
				R,6719				156
				N,1453				4453
				N,781				594
				N,765				297
				N,812				484
				N,265				594
				N,172				8875
				N,906				12125
				N,578				375
				R,12157				531
				N,1078				1969
				N,1875				453
				N,328				1719
				N,219				Visit end
				N,578				296
				N,281				1079
				N,1266				360
				N,953				5610
				N,328				16625
				N,219				172
				N,156				7782
				N,297				18235
				N,234				125
				Visit end				547
				6391				266
				1375				360
				1171				312
				1328				563
				891				266	18781	78518
				1312				2438
				328				219
				2093				875
				484				19797
				250				281
				281				53407
				13109				500
				422				250
				360				750
				1375				453
				562				6033
				234	54747	162960	217707	140
				265				1859
				172				610
				1766				8437
				516				313
				13406				312
				172				13235
				781				219
				828				234
				156				Visit end
				453				391
				360				500
				203				2938
				203				4516
				1547				391
				281				22421
				375				453
				562				1922
				375				45220
				360				125
				Visit end				110
				R,12765				8156
				N,1844				359
				N,343
				N,1453
				N,718
				N,266
				N,2407
				N,328
				N,203
				R,172
				N,5140
				N,984
				N,3235
				N,812

## Sheet: B9
Essai	Goutte	Intervalle	Quantité consommée	Response Length	Inter Reinforcement Interval	Inter Reinforcement Rate	Inter Reinforcement Response	IRT	Load Size	Reinforcers Per Visit	Resp P V	Interval Inter-Visit	Visit Length	Response Rate Per Visit		Notes:
6	5	200	33	R,34533	156	384.615	1	156	336	12	12	562359	124818	5.7684		Drop out; 30min
7	5	200	0	R,94	235	255.319	1	235	319	10	10	485480	86316	6.9512		Don't count V1
8	5	200	33	R,9671	407	147.42	1	407	323	10	10	532730	95723	6.26809
9	5	200	33	R,15579	125	480	1	125	297	9	9	653410	80475	6.71016
10	5	200	33	R,14391	500	120	1	500	374	12	12	537689	96474	7.46315
11	5	200	33	R,12563	406	147.783	1	406	Fin Bloc	Fin Bloc	Fin Bloc	Fin Bloc	Fin Bloc	Fin BLoc
12	5	200	30	R,12142	578	103.806	1	578	Fin Bloc	Fin Bloc	Fin Bloc	Fin Bloc	Fin Bloc	Fin BLoc
13	5	200	33	R,11048	172	348.837	1	172	228	8	8	428196	95988	5.00063
14	5	200	33	R,3234	203	295.567	1	203	131	4	40		275316	8.71726
15	5	200	30	R,1641	531	112.994	1	531
16	5	200	25	R,1297	4234	14.171	1	4234
17	5	200	20	R,1078	Visit end	Visit end	Visit end	Visit end
Visit end				Visit end	234	256.41	1	234
18	5	200	33	R,22048	500	120	1	500
19	5	200	33	R,11000	562	106.762	1	547
20	5	200	33	R,8532	265	226.415	1	265
21	5	200	33	R,8688	171	350.877	1	171
22	5	200	33	R,7861	188	319.149	1	188
23	5	200	33	R,8422	1547	38.7847	1	1547
24	5	200	33	R,5500	172	348.837	1	172
25	5	200	33	R,4782	3000	20	1	3000
26	5	200	30	R,1609	Visit end	Visit end	Visit end	Visit end
27	5	200	25	R,1250	219	273.973	1	219
Visit end				Visit end	282	212.766	1	282
28	5	200	33	R,18860	203	295.567	1	203
29	5	200	33	R,11703	609	98.5222	1	609
30	5	200	33	R,6703	313	191.693	1	313
31	5	200	33	R,6892	562	106.762	1	562
32	5	200	33	R,9328	266	225.564	1	266
33	5	200	33	R,8673	2937	20.429	1	2937
34	5	200	33	R,11203	5031	11.9261	1	5031
35	5	200	33	R,8173	Visit end	Visit end	Visit end	Visit end
36	5	200	33	R,2282	2438	24.6103	1	2438
37	5	200	26	R,1484	360	166.667	1	360
Visit end				Visit end	171	350.877	1	171
38	5	200	33	R,21767	2297	26.121	1	2297
39	5	200	33	R,6860	578	103.806	1	578
40	5	200	33	R,7876	344	174.419	1	344
41	5	200	33	R,8282	141	425.532	1	141
42	5	200	33	R,5109	5438	11.0335	1	5438
43	5	200	33	R,5548	Visit end	Visit end	Visit end	Visit end
44	5	200	33	R,6532	265	226.415	1	265
45	5	200	33	R,4718	703	85.3485	1	703
46	5	200	33	R,2016	141	425.532	1	141
Visit end				Visit end	281	213.523	1	281
47	5	200	33	R,26626	234	256.41	1	234
48	5	200	33	R,7423	235	255.319	1	235
49	5	200	33	R,10297	359	167.131	1	359
50	5	200	33	R,8563	328	182.927	1	328
51	5	200	33	R,8032	234	256.41	1	234
52	5	200	33	R,8861	4625	12.973	1	4625
53	5	200	31	R,5000	3547	16.9157	1	3547
54	5	200	33	R,2188	Visit end	Visit end	Visit end	Visit end
55	5	200	25	R,1359	125	480	1	125
56	5	200	29	R,2908	813	73.8007	1	813
57	5	200	33	R,2765	1516	39.5778	1	1516
58	5	200	25	R,1500	3719	16.1334	1	3719
Visit end				Visit end	3813	15.7356	1	3813
59	5	200	33	R,34172	203	295.567	1	203
60	5	200	33	R,14798	16343	3.6713	1	16343
61	5	200	33	R,6094	Fin Bloc	Fin Bloc	Fin Bloc	Fin Bloc
62	5	200	33	R,4516	Fin Bloc	Fin Bloc	Fin Bloc	Fin Bloc
63	5	200	33	R,2671	Visit end	Visit end	Visit end	Visit end
64	5	200	33	R,5641	60832	12.8222	13	125
65	5	200	10	R,501	60691	11.8634	12	312
66	5	200	20	R,1063	91850	7.83887	12	1265
Fin Bloc				Fin Bloc				329
Fin Bloc				Fin Bloc				7968
Visit end				Visit end				2797
67	5	200	33	R,28769				562
68	5	200	33	N,344				11094
69	5	200	33	N,392				547
70	5	200	32	N,2781	328			4172
				N,203	125			173
				N,2047				10687
				N,610				9517
				N,720				125
				N,1015				781
				N,453				766
				N,141				7703
				N,1203				375
				N,1375				12501
				R,8750				531
				N,2219				93
				N,1015				141
				N,798				657
				N,1266				13392
				N,625				11204
				N,2234				328
				N,1485				375
				N,1297				9829
				N,515				375
				N,562				2828
				N,406				11501
				R,8875				219
				N,1407				125
				N,515				125
				N,1016				2344
				N,734				17032
				N,938				37566
				N,1000				125
				N,890				282
				N,407
				N,546
				N,469
				N,1281
				R,12563
				N,1250
				N,1329

## Sheet: B10
Essai	Goutte	Intervalle	Quantité consommée	Response Length	Inter Reinforcement Interval	Inter Reinforcement Rate	Inter Reinforcement Response	IRT	Load Size	Reinforcers Per Visit	Resp P V	Interval Inter-Visit	Visit Length	Response Rate Per Visit		Notes
2	5	200	33	R,8158	406	147.783	1	406	417	14	14	582800	78566	10.6916		drop out; feeder
3	5	200	33	R,8469	672	89.2857	1	672	363	11	11	598734	74642	8.84221		don't count V2
4	5	200	29	R,5281	312	192.308	1	312	350	11	11	483731	73346	8.99845
5	5	200	33	R,6095	172	348.837	1	172	330	10	10	481559	60391	9.93526
6	5	200	5	R,281	281	213.523	1	281	375	12	12	590595	60065	11.987
7	5	200	33	R,7657	234	256.41	1	234	Fin Bloc	Fin Bloc	Fin Bloc	Fin Bloc	Fin Bloc	Fin BLoc
8	5	200	33	R,5125	406	147.783	1	406	Fin Bloc	Fin Bloc	Fin Bloc	Fin Bloc	Fin Bloc	Fin BLoc
9	5	200	33	R,5907	109	550.459	1	109	297	9	9	520108	58924	9.16435
10	5	200	33	R,7734	453	132.45	1	453	269	9	89	413701	659004	8.10314
11	5	200	33	R,6173	235	255.319	1	235	99	3	29		230585	7.54602
12	5	200	33	R,4765	110	545.455	1	110
13	5	200	33	R,4422	281	213.523	1	281
14	5	200	33	R,2719	843	71.1744	1	843
15	5	200	20	R,1266	Visit end	Visit end	Visit end	Visit end
Visit end				Visit end	156	384.615	1	156
23	5	200	33	R,9000	235	255.319	1	235
24	5	200	33	R,8531	218	275.229	1	218
25	5	200	33	R,8578	187	320.856	1	187
26	5	200	33	R,7658	594	101.01	1	594
27	5	200	33	R,6906	3187	18.8265	1	3187
28	5	200	33	R,9469	125	480	1	125
29	5	200	33	R,4563	141	425.532	1	141
30	5	200	33	R,4188	234	256.41	1	234
31	5	200	33	R,3547	672	89.2857	1	672
32	5	200	33	R,3688	Visit end	Visit end	Visit end	Visit end
33	5	200	33	R,2765	1015	59.1133	1	1015
Visit end				Visit end	516	116.279	1	516
34	5	200	33	R,14704	1406	42.6743	1	1406
35	5	200	33	R,5625	406	147.783	1	406
36	5	200	33	R,6422	688	87.2093	1	688
37	5	200	33	R,4485	375	160	1	375
38	5	200	33	R,5907	234	256.41	1	234
39	5	200	33	R,6656	672	89.2857	1	672
40	5	200	33	R,5344	437	137.3	1	437
41	5	200	33	R,5547	3187	18.8265	1	3187
42	5	200	33	R,4953	Visit end	Visit end	Visit end	Visit end
43	5	200	33	R,3641	359	167.131	1	359
44	5	200	20	R,1126	313	191.693	1	313
Visit end				Visit end	328	182.927	1	328
45	5	200	33	R,9969	437	137.3	1	437
46	5	200	33	R,7734	203	295.567	1	203
47	5	200	33	R,6484	297	202.02	1	297
48	5	200	33	R,5266	328	182.927	1	328
49	5	200	33	R,6283	234	256.41	1	234
50	5	200	33	R,4172	125	480	1	125
51	5	200	33	R,4375	Visit end	Visit end	Visit end	Visit end
52	5	200	33	R,6109	203	295.567	1	203
53	5	200	33	R,3579	360	166.667	1	360
54	5	200	33	R,3796	890	67.4157	1	875
Visit end				Visit end	203	295.567	1	203
55	5	200	33	R,5344	484	123.967	1	484
56	5	200	33	R,5609	172	348.837	1	172
57	5	200	33	R,3891	172	348.837	1	172
58	5	200	33	R,4672	719	83.4492	1	719
59	5	200	33	R,6985	218	275.229	1	218
60	5	200	33	R,4344	219	273.973	1	219
61	5	200	33	R,4453	3125	19.2	1	3125
62	5	200	33	R,6344	Visit end	Visit end	Visit end	Visit end
63	5	200	33	R,4860	172	348.837	1	172
64	5	200	33	R,4563	219	273.973	1	219
65	5	200	25	R,1281	500	120	1	500
66	5	200	20	R,969	328	182.927	1	328
Visit end				Visit end	188	319.149	1	188
67	5	200	33	R,13329	281	213.523	1	281
68	5	200	33	R,6297	234	256.41	1	234
69	5	200	33	R,8109	3187	18.8265	1	3187
70	5	200	33	R,5141	Fin Bloc	Fin Bloc	Fin Bloc	Fin Bloc
71	5	200	33	R,5782	Fin Bloc	Fin Bloc	Fin Bloc	Fin Bloc
72	5	200	33	R,4906	Visit end	Visit end	Visit end	Visit end
73	5	200	33	R,4797	63627	14.1449	15	172
74	5	200	33	R,3438	79330	6.80701	9	94
75	5	200	33	R,2016	77205	8.54867	11	453
Fin Bloc				Fin Bloc	99205	9.07212	15	219
Fin Bloc				Fin Bloc	79689	3.76464	5	469
Visit end				Visit end	72549	11.5784	14	235
76	5	200	33	R,10047	75175	9.57765	12	4110
77	5	200	33	N,1656	61455	6.83427	7	3187
78	5	200	33	N,1266	Visit end	Visit end	Visit end	11781
79	5	200	33	N,1609	78783	11.4238	15	109
80	5	200	5	N,344	104705	4.01127	7	265
81	5	200	33	N,640				766
82	5	200	33	N,546				328
83	5	200	33	N,1094				3266
84	5	200	33	N,829				25688
Visit end				N,1782				188
85	5	200	33	N,313				94
86	5	200	33	N,578				657
87	5	200	33	N,1203				11579
				N,344				609
				N,281				9890
				R,5344				281
				N,2031				26767
				N,1546				19687
				N,718				313
				N,1110				140
				N,516				219
				N,1610				2453
				N,375				1735
				N,1672				13750
				R,5781				297
				N,1875				1110
				N,360				7922
				N,1390				12455
				N,516				29609
				N,641				172
				N,734				172
				N,281				422
				N,312				3203
				N,781				10812
				N,312				297
				R,5345				4625
				N,1516				9391
				N,1343				328
				N,813				6750
				N,1047				2312
				N,766				9609
				N,453				282
				N,1172				219
				N,891				39470
				N,328				30470
				N,266				141
				N,360				94
				N,1484				454
				N,296				39532
				N,406				641
				R,266				2375
				N,3171				594
				N,2156				234
				N,1984				3734
				N,1687				750
				R,7424				7032
				N,969				484
				N,1562				9672
				N,1797				17797
				N,422				454
				N,703				313
				N,344				1078
				N,969				17000
				N,391				359
				N,922				484
				N,1062				2438
				N,375				359
				N,359				14048
				N,516				391
				R,5703				671
				N,1657				453
				N,1531				7048
				N,1172				12594
				N,516				453
				N,3968				22220
				N,766				782
				N,735				500
				N,750				469
				N,1250				578
				N,984				2281
				N,328				9610
				R,5609				38782
				N,3156				Visit end
				N,1031				438
				N,2125				187
				N,344				406
				N,344				1734
				N,1453				359
				R,5250				3546
				Visit end				4797
				R,9688				9078
				N,703				3484
				N,610				438
				N,797				21814
				N,516				157
				N,313				1672
				N,719				172
				N,625				22109
				N,1251				250
				N,422				359
				N,359				235
				N,468				422
				N,328				24813
				N,437				562
				N,844				71986
				R,5470				250
				N,1047				5266
				N,1281				172
				N,750				5937
				N,859				6735
				N,1484				250
				N,657
				R,8470
				N,687
				N,1328
				N,328
				N,860
				N,1110
				N,546

[truncated: 8 more sheets: ISI, Reinforcers Per Session, Resp Per Rein Per Visit, IRT, Response Duration, Visit Duration, Response Rate, PRP]
