# Supplementary material for: An Assessment of Fixed Interval Timing in Free-Flying Honey Bees (Apis mellifera ligustica): An Analysis of Individual Performance
Source: PLoS One. 2014 Jul 1;9(7):e101262. doi: 10.1371/journal.pone.0101262 (PMC4077790; doi:10.1371/journal.pone.0101262)
Supplement: File S5 — 0-120-X Raw Data. Contains all ten 0-120-X subjects' cleaned data as well as group analyses of intersession interval, reinforcers per visit, responses per reinforce per visit, interresponse times, response duration, visit duration, response rate, and post reinforcement pause. (XLSX) [file pone.0101262.s005.xlsx]

## Sheet: B1
Essai	Goutte	Intervalle	Quantité consommée	Response Length	Inter Reinforcement Interval	Inter Reinforcement Rate	Inter Reinforcement Response	IRT	Load Size	Reinforcers Per Visit	Resp P V	Interval Inter-Visit	Visit Length	Response Rate Per Visit		Notes:
2	5	200	33	R,2839	4337	13.8344	1	4337	330	10	10	135877	126247	4.75259		V5 is in V4
3	5	200	33	R,9344	2793	21.4823	1	2793	363	11	11	143053	139947	4.71607		Drop out: feeder
4	5	200	33	R,7101	8885	6.75295	1	8885	333	11	11	153770	91322	7.22717
5	5	200	33	R,6334	4743	12.6502	1	4727	396	13	13	135175	133208
6	5	200	33	R,7924	3994	15.0225	1	3994	365	12	12	179479	142022
7	5	200	33	R,6068	9641	6.22342	1	9641	Fin Bloc	Fin Bloc	Fin Bloc	Fin Bloc	Fin Bloc	Fin BLoc
8	5	200	33	R,25382	234	256.41	1	234	Fin Bloc	Fin Bloc	Fin Bloc	Fin Bloc	Fin Bloc	Fin BLoc
9	5	200	33	R,7113	1888	31.7797	1	1888	396	12	12	173114	132241	5.4446
10	5	200	33	R,7488	3931	15.2633	1	3931	10	1	2		19843	6.04747
11	5	200	33	R,6224	Visit end	Visit end	Visit end	Visit end
Visit end				Visit end	6599	9.09229	1	6599
12	5	200	33	R,6739	2433	24.6609	1	2433
13	5	200	33	R,5803	17628	3.40368	1	17613
14	5	200	33	R,5382	2230	26.9058	1	2230
15	5	200	33	R,6334	2371	25.3058	1	2371
16	5	200	33	R,5554	9594	6.25391	1	9594
17	5	200	33	R,8799	1295	46.332	1	1295
18	5	200	33	R,7160	10281	5.83601	1	10281
19	5	200	33	R,8720	9843	6.0957	1	9843
20	5	200	33	R,8190	1887	31.7965	1	1887
21	5	200	33	R,6646	Visit end	Visit end	Visit end	Visit end
22	5	200	33	R,6474	8549	7.01836	1	8533
Visit end				Visit end	3276	18.315	1	3276
23	5	200	33	R,4602	437	137.3	1	437
24	5	200	33	R,9719	1810	33.1492	1	1810
25	5	200	33	R,6552	141	425.532	1	141
26	5	200	33	R,6099	1669	35.9497	1	1669
27	5	200	33	R,6536	3104	19.3299	1	3104
28	5	200	3	R,249	2371	25.3058	1	2371
29	5	200	33	R,6303	3027	19.8216	1	3027
30	5	200	33	R,5991	1701	35.2734	1	1701
31	5	200	33	R,6255	Visit end	Visit end	Visit end	Visit end
32	5	200	33	R,6770	24336	2.46548	1	24320
33	5	200	33	R,6177	6848	8.76168	1	6848
Visit end				Visit end	1778	33.7458	1	1778
34	5	200	33	R,5694	1872	32.0513	1	1872
35	5	200	33	R,8050	171	350.877	1	171
36	5	200	33	R,7348	1684	35.6295	1	1684
37	5	200	33	R,5913	2215	27.088	1	2215
38	5	200	33	R,5179	5975	10.0418	1	5975
39	5	200	0	R,110	1233	48.6618	1	1233
40	5	200	33	R,5882	4181	14.3506	1	4181
41	5	200	33	R,5616	2387	25.1362	1	2371
42	5	200	33	R,6068	8081	7.42482	1	8081
43	5	200	33	R,6879	Visit end	Visit end	Visit end	Visit end
44	5	200	33	R,7223	46208	1.29848	1	46208
45	5	200	33	R,7004	670	89.5522	1	670
46	5	200	29	R,1513	437	137.3	1	421
Visit end				Visit end	1934	31.0238	1	1934
47	5	200	9	R,436	2247	26.7023	1	2247
48	5	200	33	R,12371	1950	30.7692	1	1950
49	5	200	33	R,7598	1606	37.3599	1	1606
50	5	200	33	R,8471	2247	26.7023	1	2247
51	5	200	33	R,8065	2527	23.7436	1	2527
52	5	200	30	R,7846	1404	42.735	1	1404
53	5	200	33	R,6272	2012	29.8211	1	2012
54	5	200	33	R,7067	Visit end	Visit end	Visit end	Visit end
55	5	200	33	R,6552	12730	4.71328	1	12730
56	5	200	33	R,6115	3729	16.0901	1	3729
57	5	200	33	R,5398	874	68.6499	1	874
58	5	200	33	R,2605	655	91.6031	1	655
Visit end				Visit end	1826	32.8587	1	1826
59	5	200	33	R,2308	2090	28.7081	1	2090
60	5	200	33	R,3541	3526	17.0164	1	3526
61	5	200	33	R,30076	1591	37.7121	1	1591
62	5	200	33	R,7285	4227	14.1945	1	4227
63	5	200	33	R,6911	1747	34.3446	1	1747
64	5	200	33	R,6380	1888	31.7797	1	1888
65	5	200	33	R,6911	Fin Bloc	Fin Bloc	Fin Bloc	Fin Bloc
66	5	200	33	R,8533	Fin Bloc	Fin Bloc	Fin Bloc	Fin Bloc
67	5	200	33	R,7005	Visit end	Visit end	Visit end	Visit end
68	5	200	33	R,8003
69	5	200	33	R,7441
70	5	200	33	R,2964
Fin Bloc				Fin Bloc
Fin Bloc				Fin Bloc
Visit end				Visit end
71	5	200	10	R,639
				N,6303

## Sheet: B2
Essai	Goutte	Intervalle	Quantité consommée	Response Length	Inter Reinforcement Interval	Inter Reinforcement Rate	Inter Reinforcement Response	IRT	Load Size	Reinforcers Per Visit	Resp P V	Interval Inter-Visit	Visit Length	Response Rate Per Visit		Notes:
2	5	200	33	R,6723	3573	16.7926	1	3573	231	7	7	452276	124987	3.36035		drop out; feeder
3	5	200	33	R,8720	24773	2.42199	1	24773	264	8	8	441434	115846	4.14343
4	5	200	33	R,9532	6474	9.26784	1	6474	330	10	10	255715	144472	4.15305
5	5	200	33	R,11419	12714	4.71921	1	12714	260	8	8	184611	106767	4.49577
6	5	200	33	R,9765	8627	6.95491	1	8627	330	10	10	193160	124675	4.81251
7	5	200	33	R,8159	5710	10.5079	1	5710	Fin Bloc	Fin Bloc	Fin Bloc	Fin Bloc	Fin Bloc	Fin BLoc
8	5	200	33	R,8798	Visit end	Visit end	Visit end	Visit end	Fin Bloc	Fin Bloc	Fin Bloc	Fin Bloc	Fin Bloc	Fin BLoc
Visit end				Visit end	9907	6.05632	1	9907	325	11	11	237760	133021	4.96162
9	5	200	33	R,6536	562	106.762	1	562	99	3	18	251566	404275	2.67145
10	5	200	33	R,8018	11887	5.04753	1	11887	33	1	4		108092	2.22033
11	5	200	33	R,10842	2699	22.2305	1	2699
12	5	200	33	R,7581	6193	9.68836	1	6193
13	5	200	33	R,7036	6817	8.80153	1	6817
14	5	200	33	R,7925	10998	5.45554	1	10998
15	5	200	33	R,9422	Visit end	Visit end	Visit end	Visit end
16	5	200	33	R,9423	3370	17.8042	1	3370
Visit end				Visit end	5554	10.803	1	5554
17	5	200	33	R,7363	7941	7.55572	1	7941
18	5	200	33	R,7612	10530	5.69801	1	10530
19	5	200	33	R,6006	9921	6.04778	1	9921
20	5	200	33	R,5881	9188	6.53026	1	9188
21	5	200	33	R,5772	13744	4.36554	1	13744
22	5	200	33	R,6584	10312	5.81846	1	10312
23	5	200	33	R,7784	5694	10.5374	1	5694
24	5	200	33	R,10046	Visit end	Visit end	Visit end	Visit end
25	5	200	33	R,5429	4212	14.245	1	4212
26	5	200	33	R,5741	3993	15.0263	1	3993
Visit end				Visit end	5242	11.446	1	5242
27	5	200	33	R,7582	8377	7.16247	1	8377
28	5	200	33	R,8674	3572	16.7973	1	3572
29	5	200	33	R,8424	4384	13.6861	1	4384
30	5	200	33	R,9173	11949	5.02134	1	11949
31	5	200	33	R,7519	Visit end	Visit end	Visit end	Visit end
32	5	200	33	R,8596	3292	18.226	1	3292
33	5	200	33	R,7145	4915	12.2075	1	4915
34	5	200	29	R,7925	9407	6.37823	1	9407
Visit end				Visit end	7254	8.2713	1	7254
35	5	200	33	R,7066	6271	9.56785	1	6271
36	5	200	33	R,6146	12620	4.75436	1	12620
37	5	200	33	R,7113	6459	9.28936	1	6459
38	5	200	33	R,5881	7691	7.80133	1	7691
39	5	200	33	R,6069	4056	14.7929	1	4056
40	5	200	33	R,6006	Visit end	Visit end	Visit end	Visit end
41	5	200	33	R,8377	125	480	1	125
42	5	200	33	R,6411	3010	19.9336	1	3010
43	5	200	33	R,5273	6552	9.15751	1	6537
44	5	200	33	R,4368	8159	7.35384	1	8159
Visit end				Visit end	8596	6.97999	1	8596
45	5	200	0	R,109	3791	15.827	1	3791
46	5	200	33	R,5070	8206	7.31172	1	8206
47	5	200	28	R,6599	10951	5.47895	1	10951
48	5	200	33	R,5912	3494	17.1723	1	3494
49	5	200	33	R,5865	7114	8.43407	1	7114
50	5	200	33	R,6568	Fin Bloc	Fin Bloc	Fin Bloc	Fin Bloc
51	5	200	33	R,13618	Fin Bloc	Fin Bloc	Fin Bloc	Fin Bloc
52	5	200	33	R,7051	Visit end	Visit end	Visit end	Visit end
53	5	200	33	R,8066	16	3750	1	5522
54	5	200	33	R,10873	164518	2.55291	7	4446
55	5	200	33	R,3307	184985	1.9461	6	7488
Fin Bloc				Fin Bloc	Visit end	Visit end	Visit end	23571
Fin Bloc				Fin Bloc				6053
Visit end				Visit end				42385
56	5	200	33	R,7566				62588
57	5	200	33	N,3838				4524
58	5	200	33	N,1373				344
Visit end				N,1357				11575
59	5	200	33	N,3401				79170
				N,1186				1762
				N,1310				79826
				R,7488				4602
				N,124				4102
				N,1794				9625
				N,1997				5102
				N,2621				Visit end
				N,1248				2917
				R,6770				18596
				N,2325				74349
				N,1701
				N,3884
				N,1591
				Visit end
				R,6474
				N,1934
				N,1950
				N,1872

## Sheet: B3
Essai	Goutte	Intervalle	Quantité consommée	Response Length	Inter Reinforcement Interval	Inter Reinforcement Rate	Inter Reinforcement Response	IRT	Load Size	Reinforcers Per Visit	Resp P V	Interval Inter-Visit	Visit Length	Response Rate Per Visit		Notes:
2	5	200	33	R,6583	10982	5.46349	1	10982	329	10	10	543020	175391	3.42093		drop out: feeder; directly
3	5	200	33	R,8190	9516	6.30517	1	9516	264	8	8	386272	128669	3.7305
4	5	200	33	R,6942	12215	4.91199	1	12215	333	11	11	526361	132257	4.99028
5	5	200	33	R,5835	13057	4.59524	1	13057	261	9	9	337897	127249	4.24365
6	5	200	33	R,5803	12542	4.78393	1	12542	303	10	10	215608	128716	4.66143
7	5	200	32	R,6521	7941	7.55572	1	7941	Fin Bloc	Fin Bloc	Fin Bloc	Fin Bloc	Fin Bloc	Fin BLoc
8	5	200	33	R,6895	16084	3.73042	1	16084	Fin Bloc	Fin Bloc	Fin Bloc	Fin Bloc	Fin Bloc	Fin BLoc
9	5	200	33	R,7503	13104	4.57875	1	13104	334	11	11	242222	143660	4.59418
10	5	200	33	R,7753	10874	5.51775	1	10874	76	3	17	322547	284201	3.58901
11	5	200	33	R,7051	Visit end	Visit end	Visit end	Visit end	99	3	15	594049	400905	2.24492
Visit end				Visit end	8050	7.45342	1	8050	99	3	14		491494	1.70907
12	5	200	33	R,8533	9282	6.46412	1	9282
13	5	200	33	R,8159	7581	7.91452	1	7581
14	5	200	33	R,7379	8564	7.00607	1	8564
15	5	200	33	R,7504	25226	2.3785	1	25226
16	5	200	33	R,7051	6068	9.88794	1	6068
17	5	200	33	R,7363	4727	12.693	1	4727
18	5	200	33	R,6147	Visit end	Visit end	Visit end	Visit end
19	5	200	33	R,7035	6989	8.58492	1	6989
Visit end				Visit end	7270	8.25309	1	7270
20	5	200	33	R,8190	141	425.532	1	141
21	5	200	33	R,6318	7098	8.45309	1	7098
22	5	200	3	R,249	7223	8.3068	1	7223
23	5	200	33	R,7067	9703	6.18365	1	9703
24	5	200	33	R,6193	12979	4.62285	1	12979
25	5	200	33	R,6427	6833	8.78092	1	6833
26	5	200	33	R,6178	7909	7.58629	1	7909
27	5	200	33	R,6458	4930	12.1704	1	4914
28	5	200	33	R,5835	Visit end	Visit end	Visit end	Visit end
29	5	200	33	R,5897	4493	13.3541	1	4493
30	5	200	33	R,2386	5101	11.7624	1	5101
Visit end				Visit end	11700	5.12821	1	11700
31	5	200	33	R,8642	9562	6.27484	1	9562
32	5	200	33	R,6318	109	550.459	1	93
33	5	200	33	R,6771	10546	5.68936	1	10546
34	5	200	33	R,8159	8299	7.22979	1	8299
35	5	200	1	R,188	16848	3.56125	1	16848
36	5	200	33	R,8190	Visit end	Visit end	Visit end	Visit end
37	5	200	33	R,8206	8237	7.28421	1	8237
38	5	200	33	R,7035	6880	8.72093	1	6880
39	5	200	29	R,7098	6052	9.91408	1	6052
Visit end				Visit end	7566	7.93021	1	7566
40	5	200	33	R,6911	6630	9.04977	1	6630
41	5	200	33	R,7269	11420	5.25394	1	11420
42	5	200	33	R,6989	9064	6.61959	1	9064
43	5	200	33	R,6506	765	78.4314	1	765
44	5	200	33	R,5990	11607	5.16929	1	11607
45	5	200	33	R,5959	Visit end	Visit end	Visit end	Visit end
46	5	200	33	R,6723	5694	10.5374	1	5694
47	5	200	6	R,374	7425	8.08081	1	7410
48	5	200	33	R,7378	8612	6.96702	1	8612
49	5	200	33	R,6396	11513	5.2115	1	11513
Visit end				Visit end	6552	9.15751	1	6552
50	5	200	33	R,6224	6740	8.90208	1	6740
51	5	200	33	R,4680	22028	2.72381	1	22028
52	5	200	33	R,5335	780	76.9231	1	780
53	5	200	33	R,5569	7254	8.2713	1	7254
54	5	200	33	R,5709	12324	4.86855	1	12324
55	5	200	33	R,5694	Fin Bloc	Fin Bloc	Fin Bloc	Fin Bloc
56	5	200	33	R,4882	Fin Bloc	Fin Bloc	Fin Bloc	Fin Bloc
57	5	200	4	R,202	Visit end	Visit end	Visit end	Visit end
58	5	200	33	R,4696	16	3750	1	3120
59	5	200	33	R,5288	144597	4.14946	10	6334
60	5	200	33	R,6474	125893	2.85957	6	4960
Fin Bloc				Fin Bloc	Visit end	Visit end	Visit end	9391
Fin Bloc				Fin Bloc	132584	2.26272	5	11279
Visit end				Visit end	173300	2.42354	7	15771
61	5	200	33	R,6349	Visit end	Visit end	Visit end	25974
62	5	200	33	N,1747	203128	1.77228	6	11264
63	5	200	10	N,2013	174378	1.03224	3	12090
Visit end				N,1373				30919
64	5	200	33	N,1638				14181
65	5	200	33	N,1545				11918
66	5	200	33	N,1264				5054
Visit end				N,1653				62385
67	5	200	33	N,1310				13977
68	5	200	33	N,952				11092
69	5	200	33	R,6848				Visit end
				N,1139				6068
				N,1794				7581
				N,1919				8299
				N,1217				28314
				N,1217				75878
				R,514				5116
				Visit end				19094
				R,11232				28798
				N,2387				3993
				N,2060				10218
				N,452				19750
				N,1545				76237
				R,7005				4056
				N,1857				63149
				N,2262				Visit end
				N,1810				7910
				N,936				32324
				N,1560				17815
				N,1669				42728
				R,6396				3869
				N,1529				90480
				N,1654				8222
				Visit end				51995
				R,7222				110371
				N,1263				7192
				N,1388				41434
				N,3089				24290
				N,1295				13260
				N,952
				R,6723
				N,1591
				N,2199
				R,10514
				N,296
				N,748
				N,1544
				N,780

## Sheet: B4
Essai	Goutte	Intervalle	Quantité consommée	Response Length	Inter Reinforcement Interval	Inter Reinforcement Rate	Inter Reinforcement Response	IRT	Load Size	Reinforcers Per Visit	Resp P V	Interval Inter-Visit	Visit Length	Response Rate Per Visit		Notes
2	5	200	33	R,7130	3166	18.9514	1	3166	229	7	7	242034	113569	3.69819		drop out; 30min
3	5	200	33	R,5819	8518	7.04391	1	8518	330	10	10	118279	118373	5.06872
4	5	200	33	R,7550	18642	3.21854	1	18642	292	9	9	129714	142008	3.8026
5	5	200	31	R,5414	27768	2.16076	1	27768	321	10	10	147873	110916	5.4095
6	5	200	33	R,6380	2605	23.0326	1	2605	335	11	11	196436	118809	5.55513
7	5	200	33	R,6802	5085	11.7994	1	5085	Fin Bloc	Fin Bloc	Fin Bloc	Fin Bloc	Fin Bloc	Fin BLoc
8	5	200	33	R,8690	Visit end	Visit end	Visit end	Visit end	Fin Bloc	Fin Bloc	Fin Bloc	Fin Bloc	Fin Bloc	Fin BLoc
Visit end				Visit end	2402	24.9792	1	2402	198	6	6	389813	78687	4.57509
9	5	200	33	R,2496	1482	40.4858	1	1482	10	2	10		143770	4.17333
10	5	200	33	R,8565	2559	23.4467	1	2559
11	5	200	33	R,6224	2340	25.641	1	2340
12	5	200	33	R,7160	7862	7.63165	1	7862
13	5	200	33	R,9688	3026	19.8282	1	3026
14	5	200	33	R,9220	8050	7.45342	1	8050
15	5	200	33	R,7800	7441	8.06343	1	7441
16	5	200	33	R,8034	8268	7.25689	1	8268
17	5	200	33	R,8471	Visit end	Visit end	Visit end	Visit end
18	5	200	33	R,7285	5258	11.4112	1	5258
Visit end				Visit end	11170	5.37153	1	11170
19	5	200	33	R,6677	484	123.967	1	484
20	5	200	33	R,8954	1623	36.9686	1	1623
21	5	200	33	R,8049	19376	3.09661	1	19360
22	5	200	33	R,7628	4384	13.6861	1	4384
23	5	200	28	R,9032	27004	2.22189	1	27004
24	5	200	33	R,6910	4071	14.7384	1	4071
25	5	200	33	R,9500	Visit end	Visit end	Visit end	Visit end
26	5	200	33	R,4930	2074	28.9296	1	2059
27	5	200	33	R,6974	2013	29.8063	1	2013
Visit end				Visit end	2075	28.9157	1	2075
28	5	200	28	R,5210	281	213.523	1	281
29	5	200	33	R,8705	2683	22.363	1	2683
30	5	200	33	R,7893	2387	25.1362	1	2387
31	5	200	33	R,9110	2309	25.9853	1	2309
32	5	200	33	R,8939	5428	11.0538	1	5428
33	5	200	33	R,9547	7004	8.56653	1	7004
34	5	200	33	R,13650	Visit end	Visit end	Visit end	Visit end
35	5	200	29	R,7005	2199	27.2851	1	2199
36	5	200	33	R,6646	250	240	1	250
37	5	200	33	R,7972	125	480	1	125
Visit end				Visit end	359	167.131	1	359
38	5	200	33	R,5335	312	192.308	1	312
39	5	200	33	R,5632	452	132.743	1	452
40	5	200	5	R,296	7379	8.13118	1	7379
41	5	200	33	R,6786	265	226.415	1	265
42	5	200	33	R,6396	2106	28.49	1	2106
43	5	200	33	R,7488	29281	2.04911	1	29281
44	5	200	33	R,9407	Visit end	Visit end	Visit end	Visit end
45	5	200	33	R,8564	515	116.505	1	515
46	5	200	33	R,10328	1903	31.5292	1	1903
47	5	200	33	R,8018	2792	21.49	1	2777
48	5	200	33	R,7831	920	65.2174	1	920
Visit end				Visit end	3916	15.3218	1	3900
49	5	200	33	R,8237	Fin Bloc	Fin Bloc	Fin Bloc	Fin Bloc
50	5	200	33	R,23150	Fin Bloc	Fin Bloc	Fin Bloc	Fin Bloc
51	5	200	33	R,10140	Visit end	Visit end	Visit end	Visit end
52	5	200	33	R,8112	16	3750	1	39468
53	5	200	33	R,11498	141976	3.80346	9	125
54	5	200	33	R,7535				156
Fin Bloc				Fin Bloc				687
Fin Bloc				Fin Bloc				125
Visit end				Visit end				109
55	5	200	0	R,1310				4337
56	5	200	10	N,187	39468			63211
				N,156				22979
				N,733
				N,3010
				N,156
				N,3401
				N,2028
				N,1108
				R,468

## Sheet: B5
Essai	Goutte	Intervalle	Quantité consommée	Response Length	Inter Reinforcement Interval	Inter Reinforcement Rate	Inter Reinforcement Response	IRT	Load Size	Reinforcers Per Visit	Resp P V	Interval Inter-Visit	Visit Length	Response Rate Per Visit		Notes:
2	5	200	33	R,35454	3392	17.6887	1	3392	198	6	6	176555	99974	3.60094		drop out; 30min
3	5	200	33	R,12687	6064	9.89446	1	6064	264	8	8	1054632	96989	4.94901
4	5	200	33	R,9391	484	123.967	1	484	264	8	8	856967	79644	6.02682
5	5	200	33	R,11798	3344	17.9426	1	3344	231	7	7	641438	64909	6.4706
6	5	200	33	R,10187	953	62.9591	1	953	228	7	7	342660	71816	5.84828
7	5	200	33	R,6220	Visit end	Visit end	Visit end	Visit end	Fin Bloc	Fin Bloc	Fin Bloc	Fin Bloc	Fin Bloc	Fin BLoc
Visit end				Visit end	860	69.7674	1	860	Fin Bloc	Fin Bloc	Fin Bloc	Fin Bloc	Fin Bloc	Fin BLoc
8	5	200	33	R,11469	3783	15.8604	1	3783	264	8	8	920502	76958	6.23717
9	5	200	33	R,9890	2672	22.4551	1	2672	132	4	32		555089	3.4589
10	5	200	33	R,26860	2329	25.7621	1	2329
11	5	200	33	R,7969	3110	19.2926	1	3110
12	5	200	33	R,7968	281	213.523	1	265
13	5	200	33	R,7876	2718	22.0751	1	2718
14	5	200	33	R,6032	Visit end	Visit end	Visit end	Visit end
15	5	200	33	R,3188	296	202.703	1	296
Visit end				Visit end	609	98.5222	1	609
16	5	200	33	R,14422	437	137.3	1	437
17	5	200	33	R,9517	6875	8.72727	1	6875
18	5	200	33	R,9485	454	132.159	1	454
19	5	200	33	R,7158	563	106.572	1	563
20	5	200	33	R,5671	2578	23.2739	1	2578
21	5	200	33	R,6594	Visit end	Visit end	Visit end	Visit end
22	5	200	33	R,8250	218	275.229	1	218
23	5	200	33	R,6735	407	147.42	1	407
Visit end				Visit end	109	550.459	1	109
24	5	200	33	R,12016	109	550.459	1	109
25	5	200	33	R,9126	156	384.615	1	156
26	5	200	33	R,6750	156	384.615	1	156
27	5	200	33	R,8548	Visit end	Visit end	Visit end	Visit end
28	5	200	33	R,9188	1969	30.4723	1	1969
29	5	200	33	R,8892	360	166.667	1	360
30	5	200	33	R,9234	562	106.762	1	562
Visit end				Visit end	1563	38.3877	1	1563
31	5	200	33	R,13516	656	91.4634	1	656
32	5	200	33	R,9860	1922	31.2175	1	1906
33	5	200	33	R,9844	Visit end	Visit end	Visit end	Visit end
34	5	200	33	R,9735	1172	51.1945	1	1172
35	5	200	33	R,9297	468	128.205	1	468
36	5	200	30	R,5829	2218	27.0514	1	2218
37	5	200	33	R,6719	859	69.8487	1	859
Visit end				Visit end	2126	28.222	1	2126
38	5	200	33	R,11157	1469	40.8441	1	1469
39	5	200	33	R,6985	6546	9.1659	1	6546
40	5	200	33	R,8830	Fin Bloc	Fin Bloc	Fin Bloc	Fin Bloc
41	5	200	33	R,8907	Fin Bloc	Fin Bloc	Fin Bloc	Fin Bloc
42	5	200	33	R,7470	Visit end	Visit end	Visit end	Visit end
43	5	200	33	R,7593	127646	5.17055	11	1234
44	5	200	33	R,5236	176523	2.03939	6	1172
45	5	200	33	R,5922	164430	3.64897	10	5064
Fin Bloc				Fin Bloc				4062
Fin Bloc				Fin Bloc				7063
Visit end				Visit end				14001
46	5	200	33	R,11469				1953
47	5	200	33	N,1313	1234			55800
48	5	200	33	N,1062				1860
49	5	200	33	N,1328				1016
				N,719				19704
				N,1703				5625
				N,1078				1422
				N,859				33111
				N,4203				1437
				N,1234				47689
				N,1218				78409
				R,8064				5047
				N,2156	5625			2063
				N,750				4312
				N,4313				7968
				N,688				2500
				N,923				3406
				R,13126				9829
				N,3031	5047			3094
				N,1344				26704
				N,2236				43971
				N,41190				2375
				N,1328				11970
				N,985				7578
				N,3266				6470
				N,578
				N,1578
				R,13204
				N,1781	2375
				N,4266
				N,1265
				N,4922

## Sheet: B6
Essai	Goutte	Intervalle	Quantité consommée	Response Length	Inter Reinforcement Interval	Inter Reinforcement Rate	Inter Reinforcement Response	IRT	Load Size	Reinforcers Per Visit	Resp P V	Interval Inter-Visit	Visit Length	Response Rate Per Visit		Notes
2	5	200	29	R,10500	13032	4.60405	1	13032	326	10	10	676748	163962	3.65938		Drop out; feeder
3	5	200	33	R,7080	3140	19.1083	1	3140	210	13	13	642198	250059	3.11926		"V9" part of V8
4	5	200	33	R,7923	22251	2.69651	1	22251	363	11	11	662044	171976	3.83774
5	5	200	33	R,9892	3500	17.1429	1	3500	330	10	10	636337	94879	6.32384
6	5	200	33	R,14376	5187	11.5674	1	5187	297	9	9	640070	82848	6.51796
7	5	200	33	R,10000	547	109.689	1	547	Fin Bloc	Fin Bloc	Fin Bloc	Fin Bloc	Fin Bloc	Fin BLoc
8	5	200	33	R,9626	13891	4.31934	1	13891	Fin Bloc	Fin Bloc	Fin Bloc	Fin Bloc	Fin Bloc	Fin BLoc
9	5	200	33	R,8391	1563	38.3877	1	1563	330	10	10	620665	100818	5.95132
10	5	200	33	R,10125	4579	13.1033	1	4579	231	7	70	553114	951540	4.4139
11	5	200	33	R,8359	Visit end	Visit end	Visit end	Visit end	264	8	70	569785	946618	3.85217
Visit end				Visit end	563	106.572	1	563	185	6	43		750029	9.40704
12	5	200	33	R,8328	6704	8.94988	1	6704						3.43987
13	5	200	5	R,187	17142	3.50018	1	17142
14	5	200	15	R,766	125	480	1	125
15	5	200	0	R,3343	110	545.455	1	110
16	5	200	10	R,3126	844	71.09	1	844
17	5	200	15	R,875	1359	44.1501	1	1359
18	5	200	0	R,10953	328	182.927	1	328
19	5	200	0	R,1281	1563	38.3877	1	1563
20	5	200	33	R,36002	3031	19.7954	1	3031
21	5	200	0	R,281	4937	12.1531	1	4937
22	5	200	33	R,60160	3812	15.7398	1	3812
23	5	200	33	R,77379	Visit end	Visit end	Visit end	Visit end
24	5	200	33	R,6860	3968	15.121	1	3968
Visit end				Visit end	1843	32.5556	1	1843
25	5	200	33	R,79144	109	550.459	1	109
26	5	200	33	R,8908	250	240	1	250
27	5	200	33	R,7735	125	480	1	125
28	5	200	33	R,7470	171	350.877	1	171
29	5	200	33	R,6265	250	240	1	250
30	5	200	33	R,7579	109	550.459	1	109
31	5	200	33	R,12251	2781	21.575	1	2781
32	5	200	33	R,7735	3781	15.8688	1	3781
33	5	200	33	R,8236	Visit end	Visit end	Visit end	Visit end
34	5	200	33	R,7578	2938	20.4221	1	2938
35	5	200	33	R,5688	312	192.308	1	312
Visit end				Visit end	235	255.319	1	235
36	5	200	33	R,11390	3250	18.4615	1	3250
37	5	200	33	R,8626	515	116.505	1	515
38	5	200	33	R,12251	3735	16.0643	1	3735
39	5	200	33	R,9265	516	116.279	1	516
40	5	200	33	R,7314	390	153.846	1	390
41	5	200	33	R,8454	281	213.523	1	281
42	5	200	33	R,8437	Visit end	Visit end	Visit end	Visit end
43	5	200	33	R,7250	516	116.279	1	516
44	5	200	33	R,6158	125	480	1	125
45	5	200	33	R,3562	516	116.279	1	516
Visit end				Visit end	110	545.455	1	110
46	5	200	33	R,18720	2984	20.1072	1	2984
47	5	200	33	R,6234	3703	16.2031	1	3703
48	5	200	33	R,9234	125	480	1	125
49	5	200	33	R,6907	4718	12.7173	1	4718
50	5	200	33	R,6422	Visit end	Visit end	Visit end	Visit end
51	5	200	33	R,7079	6876	8.726	1	6876
52	5	200	33	R,5360	110	545.455	1	110
53	5	200	33	R,4703	219	273.973	1	219
54	5	200	33	R,5392	2469	24.3013	1	2469
Visit end				Visit end	3484	17.2216	1	3484
55	5	200	33	R,10016	7814	7.67853	1	7814
56	5	200	33	R,6656	312	192.308	1	312
57	5	200	33	R,6281	4063	14.7674	1	4063
58	5	200	33	R,7532	3438	17.452	1	3438
59	5	200	33	R,6703	Fin Bloc	Fin Bloc	Fin Bloc	Fin Bloc
60	5	200	33	R,8000	Fin Bloc	Fin Bloc	Fin Bloc	Fin Bloc
61	5	200	33	R,7001	Visit end	Visit end	Visit end	Visit end
62	5	200	33	R,7359	132615	3.6195	8	2407
63	5	200	33	R,7032	122507	4.40791	9	5423
64	5	200	33	R,5453	150115	4.39663	11	9844
Fin Bloc				Fin Bloc	125223	7.18718	15	12312
Fin Bloc				Fin Bloc	156614	3.44797	9	5298
Visit end				Visit end	151445	3.56565	9	65299
65	5	200	33	R,10812	Visit end	Visit end	Visit end	672
66	5	200	33	N,1609	127427	5.65029	12	19486
67	5	200	33	N,1875	120787	4.47068	9	2641
68	5	200	33	N,1703	141991	5.07074	12	2375
69	5	200	33	N,1344	163975	4.025	11	6407
70	5	200	33	N,687	160507	3.36434	9	17672
71	5	200	33	N,4047	139348	2.58346	6	1766
Visit end				N,609	95925		5	6812
72	5	200	33	R,8437	Visit end	Visit end	Visit end	13611
73	5	200	33	N,1937	124397	5.30559	11	45268
74	5	200	33	N,1439	121287	3.95756	8	13689
75	5	200	33	N,1078	125598	2.86629	6	125
76	5	200	33	N,4282	122598	2.93643	6	203
77	5	200	33	N,953	144241	4.1597	10	2234
78	5	200	33	N,750				610
79	5	200	33	N,937				2078
Visit end				N,890				29454
80	5	200	33	R,8547				13579
81	5	200	20	N,797				32829
82	5	200	33	N,1000				12985
83	5	200	33	N,1734				3172
84	5	200	33	N,954				39517
85	5	200	33	N,797				110
				N,4703				343
				N,875				1641
				N,1454				1484
				N,656				1547
				N,359				2266
				R,5907				3313
				N,750				42892
				N,922				10156
				N,1219				641
				N,1484				14767
				N,969				406
				N,1218				297
				N,1047				13876
				N,1235				14235
				N,1953				265
				N,1234				2359
				N,1172				2250
				N,1297				4047
				N,1328				5922
				N,1421				3703
				R,8220				10234
				N,1469				35018
				N,2391				75690
				N,1094				2781
				N,1187				2531
				N,8079				234
				N,1047				1859
				N,1219				21751
				N,640				16814
				R,8298				4296
				N,19704				11252
				N,1516				61815
				N,610				297
				N,938				157
				N,1187				3157
				N,2125				4375
				N,688				16891
				N,1344				203
				R,8845				5797
				N,1046				13423
				N,1390				Visit end
				N,1171				2812
				N,1360				11516
				N,1672				4828
				N,1766				11470
				N,297				19564
				N,953				438
				Visit end				12172
				R,10469				125
				N,1219				234
				N,18360				234
				N,1469				5986
				N,1109				31751
				N,1093				3438
				N,390				20392
				N,1172				469
				N,422				40688
				N,688				359
				N,125				1797
				N,250				5314
				R,7765				7500
				N,2031				29518
				N,1421				454
				N,438				484
				N,3313				4953
				N,1500				13548
				N,812				12422
				N,437				26970
				N,1360				2875
				R,7703				2282
				N,1828				2313
				N,1141				12626
				N,1187				313
				N,656				50425
				N,641				7047
				N,2875				20845
				N,593				6453
				N,640				27096
				N,937				453
				N,953				10110
				N,875				110
				R,6875				4750
				N,2031				14469
				N,1343				2828
				N,422				57720
				N,1547				7344
				N,953				37642
				N,1219				6093
				N,593				18907
				N,313				625
				N,3141				10468
				N,532				23751
				R,17955				95
				N,2313	0	946618		48392
				N,1313				67659
				N,94				250
				N,1625				17265
				N,204				13048
				N,235				953
				N,671				31985
				N,735				4454
				R,32143				5328
				N,1906				13328
				N,2735				21345
				N,844				16219
				N,1984				95925
				N,719				406
				R,8625				719
				N,1703				4235
				N,2032				8031
				N,844				Visit end
				N,718				2063
				N,875				3312
				R,12578				16657
				N,1547				187
				N,1375				23532
				N,1438				422
				N,1562				11640
				Visit end				6172
				R,59267				41846
				N,1297	2063			2812
				N,1188				5204
				N,922				18454
				N,469				12408
				N,1547				20297
				N,548				2922
				N,469				34502
				N,1344				1203
				N,2406				1875
				N,360				22329
				R,1093				1844
				N,1593	18454			71595
				N,906				5001
				N,938				594
				N,1016				6093
				N,1859				36204
				N,406				172
				N,579				35751
				R,17046				50876
				N,1563	1844			140
				N,1141				7093
				N,906				17032
				N,391				172
				N,266				7610
				R,7876				34813
				N,7406	172			297
				N,735				32627
				N,1782				454
				N,157				4000
				N,1454				13924
				R,10547				125
				N,921	172			40299
				N,2125				5423
				N,844
				N,500
				N,2140
				N,890
				N,500
				N,1031
				N,969
				R,9234
				N,1422	5423

## Sheet: B7
Essai	Goutte	Intervalle	Quantité consommée	Response Length	Inter Reinforcement Interval	Inter Reinforcement Rate	Inter Reinforcement Response	IRT	Load Size	Reinforcers Per Visit	Resp P V	Interval Inter-Visit	Visit Length	Response Rate Per Visit		Notes
2	5	200	33	R,8954	640	93.75	1	640	429	13	13	224676	137128	5.68812		Drop out; 30min
3	5	200	33	R,7017	984	60.9756	1	984	396	12	12	278145	100018	7.1987
4	5	200	33	R,7484	7250	8.27586	1	7250	462	14	14	179926	112831	7.44476
5	5	200	33	R,7797	532	112.782	1	532	396	12	12	171612	96628	7.45126
6	5	200	33	R,8969	563	106.572	1	563	434	14	14	151580	80832	10.3919
7	5	200	33	R,6890	360	166.667	1	360	Fin Bloc	Fin Bloc	Fin Bloc	Fin Bloc	Fin Bloc	Fin BLoc
8	5	200	33	R,10797	578	103.806	1	578	Fin Bloc	Fin Bloc	Fin Bloc	Fin Bloc	Fin Bloc	Fin BLoc
9	5	200	33	R,23484	453	132.45	1	453	396	12	12	343306	113644	6.33557
10	5	200	33	R,16126	250	240	1	250	104	4	79	754483	439793	10.7778
11	5	200	33	R,11907	296	202.703	1	296	33	1	12	446651	68735	10.475
12	5	200	33	R,4063	703	85.3485	1	703	33	1	9		115643	4.66954
13	5	200	33	R,6563	687	87.3362	1	687
14	5	200	33	R,3781	Visit end	Visit end	Visit end	Visit end
Visit end				Visit end	141	425.532	1	141
15	5	200	33	R,6625	235	255.319	1	235
16	5	200	33	R,7344	140	428.571	1	140
17	5	200	33	R,8797	188	319.149	1	188
18	5	200	33	R,6172	172	348.837	1	172
19	5	200	33	R,7156	218	275.229	1	218
20	5	200	33	R,7594	109	550.459	1	109
21	5	200	33	R,13689	360	166.667	1	360
22	5	200	33	R,11281	171	350.877	1	171
23	5	200	33	R,4719	344	174.419	1	344
24	5	200	33	R,14391	360	166.667	1	360
25	5	200	33	R,5562	Visit end	Visit end	Visit end	Visit end
26	5	200	33	R,4250	344	174.419	1	344
Visit end				Visit end	204	294.118	1	204
27	5	200	33	R,8532	125	480	1	125
28	5	200	33	R,11406	172	348.837	1	172
29	5	200	33	R,3921	110	545.455	1	110
30	5	200	33	R,8047	219	273.973	1	219
31	5	200	33	R,11000	328	182.927	1	328
32	5	200	33	R,13641	141	425.532	1	141
33	5	200	33	R,9797	1626	36.9004	1	1626
34	5	200	33	R,10281	219	273.973	1	219
35	5	200	33	R,6109	469	127.932	1	469
36	5	200	33	R,5250	469	127.932	1	469
37	5	200	33	R,4187	2047	29.3112	1	2047
38	5	200	33	R,6219	Visit end	Visit end	Visit end	Visit end
39	5	200	33	R,4468	171	350.877	1	171
40	5	200	33	R,3500	469	127.932	1	469
Visit end				Visit end	235	255.319	1	235
41	5	200	33	R,11188	219	273.973	1	219
42	5	200	33	R,13298	141	425.532	1	141
43	5	200	33	R,5688	141	425.532	1	141
44	5	200	33	R,8000	172	348.837	1	172
45	5	200	33	R,10718	313	191.693	1	313
46	5	200	33	R,6578	312	192.308	1	312
47	5	200	33	R,12438	250	240	1	250
48	5	200	33	R,5359	2250	26.6667	1	2250
49	5	200	33	R,5750	Visit end	Visit end	Visit end	Visit end
50	5	200	33	R,5610	375	160	1	375
51	5	200	33	R,4109	906	66.2252	1	906
52	5	200	33	R,3219	266	225.564	1	266
Visit end				Visit end	172	348.837	1	172
53	5	200	33	R,7939	625	96	1	625
54	5	200	5	R,172	219	273.973	1	219
55	5	200	33	R,3859	172	348.837	1	172
56	5	200	33	R,6297	265	226.415	1	265
57	5	200	33	R,9235	219	273.973	1	219
58	5	200	33	R,4234	140	428.571	1	140
59	5	200	33	R,4532	156	384.615	1	156
60	5	200	33	R,5860	156	384.615	1	156
61	5	200	33	R,5891	610	98.3607	1	610
62	5	200	33	R,9000	Visit end	Visit end	Visit end	Visit end
63	5	200	33	R,5438	172	348.837	1	172
64	5	200	33	R,6344	235	255.319	1	235
65	5	200	33	R,4219	110	545.455	1	110
66	5	200	33	R,3531	203	295.567	1	203
Visit end				Visit end	375	160	1	375
67	5	200	33	R,15048	328	182.927	1	328
68	5	200	33	R,5406	312	192.308	1	312
69	5	200	33	R,8718	782	76.7263	1	782
70	5	200	33	R,18547	407	147.42	1	407
71	5	200	33	R,10532	359	167.131	1	359
72	5	200	33	R,10172	1937	30.9757	1	1937
73	5	200	33	R,10797	Fin Bloc	Fin Bloc	Fin Bloc	Fin Bloc
74	5	200	33	R,7297	Fin Bloc	Fin Bloc	Fin Bloc	Fin Bloc
75	5	200	33	R,10047	Visit end	Visit end	Visit end	Visit end
76	5	200	33	R,4047	132097	12.7179	28	172
77	5	200	33	R,4047	129159	8.82633	19	296
78	5	200	33	R,3766	138910	9.50256	22	359
Fin Bloc				Fin Bloc	Visit end	Visit end	Visit end	266
Fin Bloc				Fin Bloc	Visit end	Visit end	Visit end	907
Visit end				Visit end				6469
79	5	200	33	R,7016				422
80	5	200	33	N,1313				3343
81	5	200	5	N,891				6125
82	5	200	33	N,938				2986
Visit end				N,546				4734
83	5	200	33	N,703				454
Visit end				N,484				1343
84	5	200	33	N,344				7531
				N,360				328
				N,343				3609
				N,453				313
				N,1453				16063
				N,578				437
				N,282				157
				N,156				250
				N,344				3330
				N,172				5828
				N,562				375
				N,3547				23985
				N,328				375
				N,375				391
				N,421				23953
				N,218				312
				N,422				172
				N,188				703
				N,1297				328
				N,375				484
				N,203				1437
				R,9250				6907
				N,766				5344
				N,109				2656
				N,782				421
				N,578				20407
				N,391				469
				N,735				391
				N,406				15515
				N,469				7095
				N,266				125
				N,547				25984
				N,1546				20438
				N,297				9110
				N,328				531
				N,266				594
				N,1187				282
				N,594				750
				N,844				531
				N,750				204
				R,219				250
				N,3531				266
				N,859				1047
				N,625				719
				N,1078				17798
				N,359				8657
				N,1609				734
				N,406				406
				N,187				24016
				N,141				516
				N,343				24579
				N,406				453
				N,234				297
				N,204				250
				N,640				626
				N,906				40189
				N,281				141
				N,1110				219
				N,984				484
				N,563				765
				N,562				875
				N,187				5718
				R,7188				141
				N,1328				438
				N,641				469
				N,1172				Visit end
				N,844				562
				N,485				235
				N,844				375
				N,265				1297
				N,765				4250
				N,360				297
				Visit end				141
				R,5625				484
				N,969				2594
				N,203				6640
				N,2953				36671
				N,1187				Visit end
				N,1063				500
				N,640				546
				N,375				3907
				N,375				24563
				N,141				1094
				N,861				29094
				N,797				1594
				Visit end				37360
				R,8062
				N,985	500
				N,1000
				N,531
				N,4063
				N,375
				N,813
				N,281
				N,875

## Sheet: B8
Essai	Goutte	Intervalle	Quantité consommée	Response Length	Inter Reinforcement Interval	Inter Reinforcement Rate	Inter Reinforcement Response	IRT	Load Size	Reinforcers Per Visit	Resp P V	Interval Inter-Visit	Visit Length	Response Rate Per Visit		notes:
2	5	200	33	R,21266	875	68.5714	1	875	284	9	9	380083	90177	5.98822		V12 is in V11
3	5	200	33	R,8767	750	80	1	750	330	10	10	307939	111209	5.39525		drop out; feeder
4	5	200	33	R,9234	906	66.2252	1	906	297	9	9	315768	80394	6.71692
5	5	200	33	R,8439	672	89.2857	1	672	363	11	11	346708	110288	5.98433
6	5	200	33	R,7781	2609	22.9973	1	2609	297	9	9	352782	86709	6.22773
7	5	200	33	R,8768	266	225.564	1	266	Fin Bloc	Fin Bloc	Fin Bloc	Fin Bloc	Fin Bloc	Fin BLoc
8	5	200	33	R,8828	2687	22.3297	1	2687	Fin Bloc	Fin Bloc	Fin Bloc	Fin Bloc	Fin Bloc	Fin BLoc
9	5	200	33	R,5376	1875	32	1	1875	302	10	10	379693	74536	8.0498
10	5	200	20	R,1078	Visit end	Visit end	Visit end	Visit end	203	7	120	187555	909332	7.9179
Visit end				Visit end	344	174.419	1	344	165	5	75	183807	610673	7.36892
11	5	200	33	R,13095	375	160	1	375	198	6	104	211432	784995	7.9491
12	5	200	33	R,12454	3719	16.1334	1	3719	132	4	65	129226	547500	7.12329
13	5	200	33	R,11766	1687	35.5661	1	1687	132	4	43	159414	486371
14	5	200	33	R,8266	282	212.766	1	282	218	8	103	719787	1109347
15	5	200	33	R,8626	2390	25.1046	1	2390	30	1	15		106584	8.44404
16	5	200	33	R,8078	1547	38.7847	1	1547
17	5	200	33	R,8095	3500	17.1429	1	3500
18	5	200	33	R,10656	2188	27.4223	1	2188
19	5	200	33	R,7954	Visit end	Visit end	Visit end	Visit end
20	5	200	33	R,6187	2079	28.86	1	2079
Visit end				Visit end	250	240	1	250
21	5	200	33	R,12734	297	202.02	1	297
22	5	200	33	R,8391	375	160	1	375
23	5	200	33	R,8391	453	132.45	1	453
24	5	200	33	R,7875	781	76.8246	1	781
25	5	200	33	R,8158	391	153.453	1	375
26	5	200	33	R,7281	1500	40	1	1500
27	5	200	33	R,7656	Visit end	Visit end	Visit end	Visit end
28	5	200	33	R,7376	203	295.567	1	203
29	5	200	33	R,6422	297	202.02	1	297
Visit end				Visit end	235	255.319	1	235
30	5	200	33	R,11548	235	255.319	1	235
31	5	200	33	R,9234	329	182.371	1	329
32	5	200	33	R,9235	297	202.02	1	297
33	5	200	33	R,7515	203	295.567	1	203
34	5	200	33	R,23845	282	212.766	1	282
35	5	200	33	R,7156	1969	30.4723	1	1969
36	5	200	33	R,6704	3172	18.9155	1	3172
37	5	200	33	R,8484	Visit end	Visit end	Visit end	Visit end
38	5	200	33	R,6297	172	348.837	1	172
39	5	200	33	R,6125	313	191.693	1	313
40	5	200	33	R,6923	344	174.419	1	344
Visit end				Visit end	3063	19.5886	1	3063
41	5	200	33	R,12735	422	142.18	1	422
42	5	200	33	R,10453	3736	16.06	1	3736
43	5	200	33	R,7501	343	174.927	1	343
44	5	200	33	R,8062	1828	32.8228	1	1828
45	5	200	33	R,7219	Visit end	Visit end	Visit end	Visit end
46	5	200	33	R,8984	141	425.532	1	141
47	5	200	33	R,7173	281	213.523	1	281
48	5	200	33	R,8032	125	480	1	125
49	5	200	33	R,6329	375	160	1	375
Visit end				Visit end	422	142.18	1	422
50	5	200	33	R,9031	1453	41.2939	1	1453
51	5	200	33	R,8596	203	295.567	1	203
52	5	200	33	R,7500	1625	36.9231	1	1625
53	5	200	33	R,8422	1579	37.9987	1	1579
54	5	200	33	R,5860	Fin Bloc	Fin Bloc	Fin Bloc	Fin Bloc
55	5	200	33	R,8266	Fin Bloc	Fin Bloc	Fin Bloc	Fin Bloc
56	5	200	33	R,8048	Visit end	Visit end	Visit end	Visit end
57	5	200	5	R,219	141649	9.74239	23	266
58	5	200	33	R,6421	136850	7.01498	16	297
59	5	200	33	R,5969	121382	5.43738	11	563
Fin Bloc				Fin Bloc	124928	4.32249	9	1875
Fin Bloc				Fin Bloc	124522	7.22764	15	4313
Visit end				Visit end	124741	14.9109	31	1547
60	5	200	33	R,9718	Visit end	Visit end	Visit end	6751
61	5	200	33	N,1844	135726	7.95721	18	359
62	5	200	33	N,672	120897	5.45919	11	3937
63	5	200	33	N,906	121117	4.95389	10	4203
64	5	200	33	N,703	121445	10.8691	22	8110
65	5	200	33	N,1609	Visit end	Visit end	Visit end	391
66	5	200	5	N,1266	145354	7.43014	18	5172
Visit end				N,906	132538	5.8851	13	485
67	5	200	33	N,188	142069	10.9806	26	453
68	5	200	33	N,1016	135695	9.7277	22	3813
69	5	200	33	N,672	127304	7.541	16	10110
70	5	200	33	N,641	Visit end	Visit end	Visit end	406
71	5	200	33	N,421	133381	6.74759	15	2844
Visit end				N,422	142760	9.66657	23	7719
72	5	200	33	N,843	145397	7.42794	18	9047
73	5	200	33	N,422	Visit end	Visit end	Visit end	4938
74	5	200	33	N,344	166945	3.9534	11	43080
75	5	200	33	N,531	133274	9.00401	20	281
76	5	200	33	N,344	120709	3.97651	8	1265
77	5	200	33	N,484	152384	1.57497	4	2078
Visit end				N,5845	Visit end		Visit end	1797
78	5	200	33	N,422	128101	6.08895	13	2032
79	5	200	33	N,469	125101	7.6738	16	12767
80	5	200	33	R,9375	133851	6.27563	14	312
81	5	200	33	N,1766	148431	2.8296	7	1640
Visit end				N,1158	125930	5.71746	12	38892
82	5	200	33	N,890	156853	5.73786	15	4032
83	5	200	33	N,828	120227	5.98867	12	281
84	5	200	33	N,515	Visit end	Visit end	Visit end	5219
85	5	200	33	N,1094	16	52500	14	156
Visit end				N,563				4266
86	5	200	33	N,344				110
87	5	200	33	N,500				51439
88	5	200	5	N,656				391
89	5	200	33	N,188				1907
90	5	200	33	N,454				5062
91	5	200	10	N,312				204
92	5	200	33	N,437				25860
93	5	200	33	N,578				2110
Visit end				R,9626				5406
94	5	200	30	N,1157				22954
				N,1406				24236
				N,1078				1672
				N,500				22657
				N,781				422
				N,657				1391
				N,594				2000
				N,875				2891
				N,1547				37455
				N,328				9689
				R,8126				8093
				N,1000				594
				N,797				56050
				N,609				3937
				N,578				2484
				N,1515				2156
				N,266				5079
				N,844				500
				N,734				2781
				R,10392				61738
				N,1219				657
				N,844				12845
				N,766				250
				N,469				360
				N,531				7265
				N,719				406
				N,1656				6126
				N,1234				9031
				N,234				422
				N,125				2218
				N,203				3985
				N,360				5125
				N,219				391
				N,328				5453
				R,19157				501
				N,813				4438
				N,954				94
				N,500				8203
				N,1062				297
				N,328				4578
				N,516				421
				N,1062				4469
				N,328				516
				N,406				1781
				N,1345				1516
				N,390				6517
				N,329				5921
				N,266				6422
				N,437				203
				N,375				281
				N,172				359
				N,718				3672
				N,813				6734
				N,1797				422
				N,470				5376
				N,266				515
				N,406				20079
				N,438				266
				N,250				5718
				N,1156				390
				N,266				3234
				N,516				328
				N,266				4454
				N,906				7718
				N,297				156
				R,204				515
				N,3719				9174
				N,1032				203
				N,312				10689
				N,282				156
				N,313				8219
				N,516				11328
				N,360				204
				N,1125				Visit end
				N,343				172
				N,734				1000
				N,250				4063
				N,1689				2031
				N,750				438
				N,469				2938
				Visit end				4078
				R,14970				5469
				N,1562				516
				N,1157				17218
				N,735				3767
				N,140				438
				N,453				6532
				N,265				39564
				N,703				359
				N,328				5172
				N,720				281
				N,813				28642
				N,93				4375
				N,390				2047
				N,3031				734
				N,1782				6110
				N,125				13562
				N,454				437
				N,297				12516
				R,10266				171
				N,1766				15204
				N,344				58300
				N,672				172
				N,344				313
				N,1032				2079
				N,313				4890
				N,860				3234
				N,469				17391
				N,219				28940
				N,1250				42595
				R,8265				516
				N,2625				3015
				N,3672				4314
				N,985				203
				N,610				2656
				N,953				5312
				N,2250				109
				N,1813				12063
				N,656				469
				N,266				703
				R,12906				17782
				N,781				391
				N,986				3687
				N,188				172
				N,438				843
				N,375				4204
				N,406				562
				N,422				234
				N,1422				4267
				N,391				188
				N,234				4797
				N,235				4188
				N,125				12142
				N,359				344
				N,391				35847
				N,250				828
				N,156				2564
				N,187				5281
				N,453				22172
				N,390				2016
				N,1172				2282
				N,921				5328
				R,9828				188
				N,1422				235
				N,1672				422
				N,719				4953
				N,1500				407
				N,344				438
				N,94				Visit end
				N,234				328
				N,234				1798
				N,390				1703
				N,531				2203
				N,125				3500
				N,515				5187
				N,359				3047
				Visit end				5875
				R,13656				157
				N,2078				8829
				N,1453				9157
				N,844				17048
				N,516				297
				N,594				266
				N,501				2688
				N,297				12938
				N,234				3298
				N,328				56050
				N,1000				328
				N,250				4234
				N,390				12407
				N,297				26142
				N,328				188
				N,344				22438
				N,1328				484
				N,203				719
				R,8984				19750
				N,1641				563
				N,1188				1843
				N,922				2797
				N,828				31329
				N,297				1687
				N,110				3141
				N,859				3281
				N,1985				5016
				N,469				3344
				N,298				391
				N,344				5531
				N,375				18923
				R,9642				2672
				N,2219				219
				N,781				33361
				N,469				531
				N,375				3406
				N,328				93
				N,406				422
				N,219				453
				N,1109				359
				N,94				2734
				N,156				750
				N,1047				6048
				N,438				297
				N,313				13562
				N,360				312
				N,359				376
				N,360				703
				N,297				22720
				N,313				1219
				N,265				3359
				N,281				5843
				N,188				26939
				N,391				469
				N,172				3219
				N,485				2922
				N,312				3781
				R,11360				8735
				N,1547				672
				N,860				8015
				N,188				672
				N,875				4891
				N,391				234
				N,1328				7094
				N,156				11844
				N,594				297
				N,125				13111
				N,188				250
				N,891				5328
				N,187				422
				N,345				16454
				N,203				281
				N,250				5750
				N,188				2875
				N,437				15611
				N,515				234
				N,250				18845
				N,141				140
				N,266				1516
				R,13813				11830
				N,2735				156
				N,1484				547
				N,578				23907
				N,906				1751
				N,250				17892
				N,1422				219
				N,375				13673
				N,359				1735
				N,281				7406
				N,250				3017
				N,344				845
				N,516				1688
				N,390				4813
				N,406				344
				N,1781				9172
				R,11562				Visit end
				N,1328				2016
				N,500				1782
				N,281				3531
				N,234				17891
				N,468				7297
				N,750				9484
				N,265				8625
				N,172				7516
				Visit end				3172
				R,10063				10860
				N,2265				8000
				N,1703				171
				N,766				422
				N,250				6297
				N,548				31205
				N,453				390
				N,4048				4486
				N,453				4375
				N,641				3344
				N,500				15674
				N,219				2922
				N,1375				671
				N,469				375
				N,1422				4218
				R,8142				5188
				N,875				250
				N,1843				11422
				N,922				328
				N,156				1532
				N,781				6828
				N,313				219
				N,297				283
				N,282				11000
				N,516				360
				N,500				375
				N,329				28361
				N,204				4361
				N,218				23173
				N,250				1641
				N,265				3031
				N,281				8798
				N,297				3188
				N,140				3390
				N,375				3250
				N,875				343
				N,734				21673
				N,2172				10126
				R,14517				234
				N,1859				15017
				N,641				125
				N,421				4422
				N,641				344
				N,406				3156
				N,157				17673
				N,282				14032
				N,781				25860
				N,844				1656
				N,375				20611
				N,328				35751
				N,406				3109
				N,265				1344
				N,485				7080
				N,109				844
				N,469				4188
				N,625				Visit end
				R,8548				3594
				N,1000				2548
				N,5469				5766
				N,1657				6344
				N,875				20845
				N,140				14923
				N,343				9485
				N,250				1141
				N,375				8984
				Visit end				10689
				R,9454				72128
				N,4484				344
				N,765				1766
				N,406				1860
				N,562				2375
				N,547				4220
				N,984				109
				N,250				4438
				N,266				484
				N,125				10642
				N,2109				13813
				R,10485				297
				N,969				2438
				N,1515				1734
				N,875				235
				N,640				17876
				N,594				9984
				N,375				422
				N,234				15109
				N,203				20501
				N,781				13970
				N,297				2969
				N,234				15110
				N,266				313
				N,141				2828
				N,422				21048
				N,813				28408
				N,94				13313
				N,1407				31298
				N,469	0	413852	413852	1765
				N,328	0	992526	992526	15469
				R,10282				2267
				N,2719				Visit end
				N,203				3782
				N,250				9375
				N,156				5016
				N,656				4016
				N,1063				12923
				N,375				18751
				R,12064				11640
				N,1970				13297
				N,1140				14204
				N,547				7126
				Visit end				328
				R,8876				4266
				N,1500				12642
				N,375				3359
				N,344				3313
				N,296				11734
				N,1422				2393
				N,766				203
				N,1517				9375
				N,953				4578
				N,2094				18594
				N,281				1439
				N,375				4781
				N,812				2156
				R,9047				13344
				N,1219				7875
				N,594				5703
				N,1016				16438
				N,250				11860
				N,250				265
				N,234				11172
				N,282				11890
				N,953				26799
				N,141				8953
				N,203				10454
				N,188				3656
				N,938				11329
				N,406				156
				N,391				579
				N,891				1438
				R,188				9486
				N,2485				6421
				N,704				21783
				N,610				469
				N,1734				1688
				N,563				22424
				N,828				3015
				N,172				23110
				N,313				42925
				N,265				48769
				N,312				2297
				N,296				2783
				N,844				7922
				N,344				22610
				R,12219				12469
				N,2156				8844
				N,1484				10877
				N,250				4187
				N,313				9157
				N,922				12844
				N,906				13470
				R,9562				10126
				N,781				140
				N,562				6156
				N,469				7829
				N,1313				422
				N,266				11298
				N,1031				7407
				N,1125				29424
				N,188				5625
				N,922				11439
				N,750				250
				N,937				281
				R,469				2313
				N,3188				4141
				N,156				3267
				N,266				57987
				N,125				6767
				N,609				3578
				N,391				30423
				N,1765				3547
				N,250				515
				N,281				13220
				N,110				344
				N,406				2844
				N,265				25065
				N,828				203
				N,234				25065
				R,6781				3312
				N,703				13017
				N,391				3312
				N,1063				360
				N,235				37955
				N,156				2984
				N,531				297
				N,328				2610
				N,453				187
				N,609				9000
				N,156				266
				N,719				6563
				R,5923				29688
				N,984				4547
				N,219				Visit end
				N,593				4031
				N,1532				27626
				N,375				392
				N,203				2125
				N,110				406
				N,141				2859
				N,265				266
				N,391				422
				N,688				3531
				N,1360				28861
				N,141				594
				Visit end				3000
				R,1656				15391
				N,922				7438
				N,875
				N,359
				N,563
				N,375
				N,844
				N,109
				N,344
				N,719
				N,422
				N,375
				N,531
				N,516
				N,1016

## Sheet: B9
Essai	Goutte	Intervalle	Quantité consommée	Response Length	Inter Reinforcement Interval	Inter Reinforcement Rate	Inter Reinforcement Response	IRT	Load Size	Reinforcers Per Visit	Resp P V	Interval Inter-Visit	Visit Length	Response Rate Per Visit		Notes
2	5	200	33	R,6625	3688	16.269	1	3688	419	15	15	759299	228663	3.93592		V8 and V7 are V7
3	5	200	10	R,562	5064	11.8483	1	5064	330	10	10	600468	121426	4.94128		drop out; feeder
4	5	200	5	R,281	16375	3.66412	1	16375	330	10	10	700802	110846	5.41292
5	5	200	10	R,531	125	480	1	125	297	9	9	816414	77284	6.98722
6	5	200	33	R,13109	157	382.166	1	157	363	11	11	633973	103503	6.37663
7	5	200	33	R,57970	2172	27.6243	1	2172	Fin Bloc	Fin Bloc	Fin Bloc	Fin Bloc	Fin Bloc	Fin BLoc
8	5	200	33	R,6422	281	213.523	1	281	Fin Bloc	Fin Bloc	Fin Bloc	Fin Bloc	Fin Bloc	Fin BLoc
9	5	200	33	R,14267	562	106.762	1	562	297	9	9	752285	87846	6.14712
10	5	200	33	R,21985	640	93.75	1	640	109	5	44	896379	626437
11	5	200	33	R,9126	250	240	1	250	203	7	102	599949	1007447	6.07476
12	5	200	33	R,23000	188	319.149	1	188	99	3	63		357508	10.5732
13	5	200	31	R,11313	360	166.667	1	360
14	5	200	33	R,20078	422	142.18	1	422
15	5	200	33	R,8626	172	348.837	1	172
16	5	200	33	R,4312	Visit end	Visit end	Visit end	Visit end
Visit end				Visit end	125	480	1	125
17	5	200	33	R,21704	359	167.131	1	359
18	5	200	33	R,21314	547	109.689	1	547
19	5	200	33	R,7297	156	384.615	1	156
20	5	200	33	R,21297	203	295.567	1	203
21	5	200	33	R,11407	344	174.419	1	344
22	5	200	33	R,6266	328	182.927	1	328
23	5	200	33	R,8281	344	174.419	1	344
24	5	200	33	R,10953	141	425.532	1	141
25	5	200	33	R,5907	Visit end	Visit end	Visit end	Visit end
26	5	200	33	R,4453	359	167.131	1	359
Visit end				Visit end	110	545.455	1	110
27	5	200	33	R,13078	171	350.877	1	171
28	5	200	33	R,19657	266	225.564	1	266
29	5	200	33	R,8375	157	382.166	1	157
30	5	200	33	R,9625	282	212.766	1	282
31	5	200	33	R,15032	359	167.131	1	359
32	5	200	33	R,10671	375	160	1	375
33	5	200	33	R,12360	172	348.837	1	172
34	5	200	33	R,6594	Visit end	Visit end	Visit end	Visit end
35	5	200	33	R,7422	172	348.837	1	172
36	5	200	33	R,5781	172	348.837	1	172
Visit end				Visit end	391	153.453	1	391
37	5	200	33	R,10734	265	226.415	1	265
38	5	200	33	R,10907	203	295.567	1	203
39	5	200	33	R,6266	188	319.149	1	188
40	5	200	33	R,9406	203	295.567	1	203
41	5	200	33	R,8861	140	428.571	1	140
42	5	200	33	R,10156	Visit end	Visit end	Visit end	Visit end
43	5	200	33	R,7469	407	147.42	1	407
44	5	200	33	R,6579	125	480	1	125
45	5	200	33	R,5172	516	116.279	1	516
Visit end				Visit end	266	225.564	1	266
46	5	200	33	R,10953	234	256.41	1	234
47	5	200	33	R,9094	344	174.419	1	344
48	5	200	33	R,15766	218	275.229	1	218
49	5	200	33	R,9968	203	295.567	1	203
50	5	200	33	R,10001	187	320.856	1	187
51	5	200	33	R,10516	312	192.308	1	312
52	5	200	33	R,7375	Visit end	Visit end	Visit end	Visit end
53	5	200	33	R,5891	234	256.41	1	234
54	5	200	33	R,8798	141	425.532	1	141
55	5	200	33	R,7063	125	480	1	125
56	5	200	33	R,5266	297	202.02	1	297
Visit end				Visit end	375	160	1	375
57	5	200	33	R,12860	172	348.837	1	172
58	5	200	33	R,9625	172	348.837	1	172
59	5	200	33	R,10078	188	319.149	1	188
60	5	200	33	R,14298	Fin Bloc	Fin Bloc	Fin Bloc	Fin Bloc
61	5	200	33	R,7125	Fin Bloc	Fin Bloc	Fin Bloc	Fin Bloc
62	5	200	33	R,10547	Visit end	Visit end	Visit end	Visit end
63	5	200	33	R,8969	124972	10.0823	21	109
64	5	200	33	R,7828	128534	7.93564	17	156
65	5	200	33	R,4812	Visit end	Visit end	Visit end	218
Fin Bloc				Fin Bloc	135771	1.32576	3	234
Fin Bloc				Fin Bloc	Visit end	Visit end	Visit end	578
Visit end				Visit end	121347	3.46115	7	610
66	5	200	33	R,6156	143159	8.38229	20	687
67	5	200	33	N,6939	157207	4.96161	13	4594
68	5	200	5	N,641	121738	4.92862	10	8797
69	5	200	5	N,844	169722	7.07039	20	125
70	5	200	33	N,938	131771	9.56204	21	18251
Visit end				N,484	Visit end	Visit end	Visit end	110
71	5	200	5	N,703	125378	9.57106	20	328
72	5	200	33	N,547	127847	14.0793	30	391
73	5	200	33	N,859				265
74	5	200	33	N,985				578
75	5	200	33	N,265				500
76	5	200	33	N,875				19938
77	5	200	33	N,672				30766
Visit end				N,531				297
78	5	200	33	N,328				18032
79	5	200	33	N,297				188
80	5	200	33	N,266				359
				N,406				3297
				N,1328				141
				N,1141	#REF!	565668	#REF!	2500
				N,359				7500
				R,12641				360
				N,531				18329
				N,1188				968
				N,3218				6500
				N,281				219
				N,1078				5048
				N,750				7140
				N,672				21594
				N,1344				172
				N,891				7203
				N,453				33673
				N,234				296
				N,94				210332
				N,1141				125
				N,968				1907
				N,250				132253
				N,250				Visit end
				R,282				21266
				N,94				454
				R,203				203
				N,953				1718
				N,533				64424
				R,7156				250
				Visit end				8391
				R,1031				172
				N,18438				235
				N,1781				188
				N,2219				594
				N,1110				328
				N,703				250
				N,390				2266
				R,13328				281
				N,1359				2875
				N,890				4937
				N,781				2313
				N,1234				187
				N,610				187
				N,390				172
				N,1422				188
				N,798				23750
				N,969				6923
				N,922				21250
				N,203				19094
				N,594				41187
				N,407				109
				N,437				3516
				N,734				235
				N,594				11125
				N,515				11376
				N,1422				265
				N,1501				46157
				R,16345				265
				N,1875				3063
				N,1562				172
				N,359				17812
				N,500				13204
				N,735				40876
				N,375				109
				N,610				547
				N,422				4610
				N,484				2906
				N,547				8343
				N,1032				8078
				N,531				7907
				R,13875				71783
				N,1532				188
				N,890				5298
				N,2640				5172
				N,1032				204
				N,2548				4094
				N,672				125
				N,812				3531
				N,1172				235
				N,671				5876
				R,19813				2672
				N,2468				9297
				N,390				422
				N,422				5844
				N,344				187
				N,562				8875
				N,765				9938
				N,922				406
				N,875				4609
				N,1875				140
				N,437				9375
				N,314				109
				N,1078				81876
				N,2453				141
				N,1156				2953
				N,1141				297
				N,563				3359
				N,313				8000
				N,141				422
				N,516				438
				R,16875				7687
				N,6329				8111
				N,1766				24360
				N,797				3984
				N,1047				250
				N,359				625
				N,422				500
				N,1203				6142
				N,375				15594
				N,843				1578
				N,672				265
				N,1406				6797
				N,719				7500
				N,359				11564
				N,438				1219
				N,1516				406
				N,640				328
				N,657				2891
				N,547				891
				N,375				15000
				N,734				10938
				R,20125				125
				N,3203				7016
				N,2172				9173
				N,984				Visit end
				N,1204				94
				N,922				140
				N,1437				312
				N,1328				5031
				N,531				2390
				N,843				4734
				N,500				16376
				Visit end				12328
				R,16188				23453
				N,422				297
				N,1110				13329
				N,797				17141
				N,938				343
				N,688				500
				N,469				813
				N,750				516
				N,1047				219
				N,922				531
				N,859				1110
				N,469				12423
				N,1422				172
				N,469				2172
				N,734				110
				N,484				4547
				N,359				3437
				N,547				265
				N,406				219
				N,390				265
				R,14578				7812
				N,1922				125
				N,1531				2110
				N,125				234
				N,625				5734
				N,1970				547
				N,266				12312
				N,375				6078
				N,313				4593
				N,516				13860
				N,406				297
				N,922				219
				N,344				391
				N,2844				906
				N,453				266
				N,469				359
				N,736				11188
				N,1250				312
				N,1359				6797
				N,656				172
				N,531				4578
				N,500				10812
				N,328				312
				N,328				468
				N,422				375
				N,3625				4390
				N,2048				5125
				N,578				125
				N,344				15282
				N,1172				312
				R,16766				6641
				N,1689				6876
				N,1125				391
				N,735				7063
				N,1422
				N,578
				N,297
				N,359
				N,500
				N,531
				N,1250
				N,531
				N,390

## Sheet: B10
Essai	Goutte	Intervalle	Quantité consommée	Response Length	Inter Reinforcement Interval	Inter Reinforcement Rate	Inter Reinforcement Response	IRT	Load Size	Reinforcers Per Visit	Resp P V	Interval Inter-Visit	Visit Length	Response Rate Per Visit		notes:
44	5	200	33	R,5656	250	240	1	250	528	16	16	323642	77204	12.4346		drop out; feeder
45	5	200	33	R,5750	391	153.453	1	391	401	13	13	310954	129064	6.04351		don't count v1-v5
46	5	200	33	R,3500	109	550.459	1	109	551	17	17	251955	84347	12.0929
47	5	200	33	R,4891	1016	59.0551	1	1016	427	14	14	287940	105954	7.92797
48	5	200	33	R,5218	297	202.02	1	297	487	15	15	256783	74610	12.0627
49	5	200	33	R,4922	641	93.6037	1	641	Fin Bloc	Fin Bloc	Fin Bloc	Fin Bloc	Fin Bloc	Fin BLoc
50	5	200	33	R,3672	640	93.75	1	640	Fin Bloc	Fin Bloc	Fin Bloc	Fin Bloc	Fin Bloc	Fin BLoc
51	5	200	33	R,4547	734	81.7439	1	734	449	15	15	261111	118267	7.6099
52	5	200	33	R,4000	1157	51.8583	1	1157	66	2	34		332675	6.13211
53	5	200	33	R,3250	140	428.571	1	140
54	5	200	33	R,3611	562	106.762	1	562
55	5	200	33	R,3031	172	348.837	1	172
56	5	200	33	R,3032	3187	18.8265	1	3187
57	5	200	33	R,2547	828	72.4638	1	828
58	5	200	33	R,3234	2829	21.2089	1	2829
59	5	200	33	R,3390	Visit end	Visit end	Visit end	Visit end
Visit end				Visit end	500	120	1	500
60	5	200	33	R,19234	187	320.856	1	187
61	5	200	33	R,12485	156	384.615	1	156
62	5	200	33	R,8829	375	160	1	375
63	5	200	33	R,12500	422	142.18	1	422
64	5	200	33	R,6094	1813	33.0943	1	1813
65	5	200	33	R,11859	125	480	1	125
66	5	200	33	R,11125	360	166.667	1	360
67	5	200	33	R,10516	1125	53.3333	1	1125
68	5	200	33	R,14812	141	425.532	1	141
69	5	200	33	R,5422	1063	56.444	1	1063
70	5	200	33	R,5640	266	225.564	1	266
71	5	200	33	R,3734	Visit end	Visit end	Visit end	Visit end
72	5	200	5	R,281	156	384.615	1	156
Visit end				Visit end	187	320.856	1	187
73	5	200	33	R,9422	235	255.319	1	235
74	5	200	33	R,4080	250	240	1	250
75	5	200	33	R,4734	281	213.523	1	281
76	5	200	33	R,3187	422	142.18	1	422
77	5	200	33	R,3735	484	123.967	1	484
78	5	200	33	R,4453	172	348.837	1	172
79	5	200	33	R,2922	391	153.453	1	391
80	5	200	31	R,3016	594	101.01	1	594
81	5	200	33	R,4360	3093	19.3986	1	3093
82	5	200	33	R,2969	437	137.3	1	437
83	5	200	33	R,3313	2766	21.692	1	2766
84	5	200	33	R,3407	4156	14.437	1	4156
85	5	200	33	R,5594	281	213.523	1	281
86	5	200	33	R,4531	1750	34.2857	1	1750
87	5	200	33	R,3844	Visit end	Visit end	Visit end	Visit end
88	5	200	33	R,3828	187	320.856	1	187
89	5	200	25	R,1297	235	255.319	1	235
Visit end				Visit end	297	202.02	1	297
90	5	200	33	R,7141	141	425.532	1	141
91	5	200	33	R,11031	125	480	1	125
92	5	200	33	R,9281	750	80	1	750
93	5	200	33	R,9781	203	295.567	1	203
94	5	200	33	R,9609	375	160	1	375
95	5	200	33	R,7844	484	123.967	1	484
96	5	200	33	R,9594	109	550.459	1	109
97	5	200	33	R,10047	140	428.571	1	140
98	5	200	33	R,9157	594	101.01	1	594
99	5	200	33	R,4641	2109	28.4495	1	2109
100	5	200	33	R,6532	Visit end	Visit end	Visit end	Visit end
101	5	200	33	R,3750	438	136.986	1	438
102	5	200	15	R,891	266	225.564	1	266
103	5	200	16	R,906	235	255.319	1	235
Visit end				Visit end	125	480	1	125
104	5	200	33	R,9468	547	109.689	1	547
105	5	200	33	R,3875	250	240	1	250
106	5	200	33	R,4265	750	80	1	750
107	5	200	33	R,2734	875	68.5714	1	875
108	5	200	33	R,3922	390	153.846	1	390
109	5	200	33	R,4594	265	226.415	1	250
110	5	200	33	R,5047	375	160	1	375
111	5	200	33	R,4750	281	213.523	1	281
112	5	200	33	R,4735	4203	14.2755	1	4203
113	5	200	33	R,3703	2609	22.9973	1	2609
114	5	200	33	R,3875	Visit end	Visit end	Visit end	Visit end
115	5	200	33	R,3610	94	638.298	1	94
116	5	200	33	R,3609	156	384.615	1	156
117	5	200	33	R,3485	281	213.523	1	281
118	5	200	25	R,1344	375	160	1	375
Visit end				Visit end	110	545.455	1	110
119	5	200	0	R,94	296	202.703	1	296
120	5	200	33	R,16281	1422	42.1941	1	1422
121	5	200	33	R,6250	125	480	1	125
122	5	200	33	R,9032	422	142.18	1	422
123	5	200	33	R,8640	297	202.02	1	297
124	5	200	33	R,8923	390	153.846	1	390
125	5	200	33	R,13313	359	167.131	1	359
126	5	200	33	R,11172	172	348.837	1	172
127	5	200	33	R,6187	2094	28.6533	1	2094
128	5	200	33	R,5156	Fin Bloc	Fin Bloc	Fin Bloc	Fin Bloc
129	5	200	33	R,6860	Fin Bloc	Fin Bloc	Fin Bloc	Fin Bloc
130	5	200	33	R,6844	Visit end	Visit end	Visit end	Visit end
131	5	200	33	R,7891	212565	4.51627	16	250
132	5	200	33	R,3984				641
133	5	200	20	R,1047				984
Fin Bloc				Fin Bloc				3391
Fin Bloc				Fin Bloc				3078
Visit end				Visit end				7531
134	5	200	33	R,6156				19515
135	5	200	33	N,3094				30890
				N,594				203
				N,1125				359
				N,1140				141
				N,844				188
				N,907				656
				N,1970				24125
				N,4344				516
				N,407				102595
				N,609				250
				N,562				234
				N,453				1281
				N,407				328
				N,609				5078
				N,437				14625
				R,6531				375
				N,3391				313
				N,719				30234
				N,750				250
				N,735				2219
				N,859				375
				N,1969				1172
				N,562				283
				N,422				32187
				N,1547				125
				N,437				343
				N,2156
				N,610
				N,515
				N,281
				N,1453
				N,704
				N,641

[truncated: 8 more sheets: ISI, Reinforcers Per Visit, Resp Per Rein Per Visit, IRT, Response Length, Visit Length, Response Rate, PRP]
