# Supplementary material for: An Assessment of Fixed Interval Timing in Free-Flying Honey Bees (Apis mellifera ligustica): An Analysis of Individual Performance
Source: PLoS One. 2014 Jul 1;9(7):e101262. doi: 10.1371/journal.pone.0101262 (PMC4077790; doi:10.1371/journal.pone.0101262)
Supplement: File S6 — Response Rate Data. Contains all 50 subjects' cleaned response rate data for between-group comparisons. (XLSX) [file pone.0101262.s006.xlsx]

## Sheet: 0
0-0-X		BL STDEV	FI STDEV	STDEV DIF		BL Mean	FI Mean	Mean Difference
		4.09677e-05	4.18096e-05	8.41866e-07		0.000114838	0.000140934	2.60961e-05
	convert	2.45806	2.50858	0.050512		6.89025	8.45602	1.56576
B1 Visit Length	B1 Responses	B1 Response Rate		B2 Visit Length	B2 Responses	B2 Response Rate		B3 Visit Length	B3 Responses	B3 Response Rate		B4 Visit Length	B4 Responses	B4 Response Rate		B5 Visit Length	B5 Responses	B5 Response Rate		B6 Visit Length	B6 Responses	B6 Response Rate		B7 Visit Length	B7 Responses	B7 Response Rate		B8 Visit Length	B8 Responses	B8 Response Rate		B9 Visit Length	B9 Responses	B9 Response Rate		B10 Visit Length	B10 Responses	B10 Response Rate
131539	11	8.36254e-05		109731	11	0.000100245		77814	7	8.99581e-05		84474	9	0.000106542		51174	9	0.000175871		61674	9	0.000145929		105566	9	8.52547e-05		173231	10	5.77264e-05		166011	10	6.0237e-05		122347	10	8.17347e-05
81838	11	0.000134412		69608	10	0.000143662		83581	8	9.57155e-05		118607	10	8.43121e-05		49408	8	0.000161917		56316	11	0.000195326		80814	9	0.000111367		332307	10	3.00927e-05		141664	9	6.35306e-05		92957	11	0.000118334
83616	11	0.000131554		66144	12	0.000181422		104564	8	7.65082e-05		84802	11	0.000129714		40003	7	0.000174987		78269	15	0.000191647		99519	12	0.00012058		165731	11	6.63726e-05		115679	8	6.91569e-05		96818	11	0.000113615
98810	12	0.000121445		58734	10	0.000170259		96345	8	8.30349e-05		74178	8	0.000107849		48689	8	0.000164308		136432	16	0.000117275		78766	9	0.000114262		159260	10	6.27904e-05		127399	10	7.84936e-05		93253	10	0.000107235
96985	9	9.27979e-05		75832	14	0.000184619		86611	8	9.2367e-05		87282	11	0.000126028		49097	11	0.000224046		105614	10	9.46844e-05		99441	12	0.000120675		136666	11	8.04882e-05		101366	9	8.87872e-05		94225	12	0.000127355
84599	12	0.000141846		71947	11	0.00015289		85752	9	0.000104954		113599	12	0.000105635		48065	8	0.000166441		116335	16	0.000137534		80221	10	0.000124656		125539	9	7.16909e-05		100568	9	8.94917e-05		327465	18	5.49677e-05
88063	10	0.000113555		56350	8	0.00014197		67501	8	0.000118517		91760	10	0.00010898		49660	10	0.000201369		85412	12	0.000140495		84283	12	0.000142377		155620	12	7.71109e-05		100864	9	8.92291e-05		97317	12	0.000123308
79310	11	0.000138696		91307	13	0.000142377		73642	8	0.000108634		63337	8	0.000126308		46597	8	0.000171685		150554	17	0.000112916		64485	10	0.000155075		135696	9	6.63247e-05		88504	9	0.00010169		78424	10	0.000127512
84568	11	0.000130073		66986	9	0.000134356		151330	10	6.60808e-05		82040	11	0.000134081		42534	9	0.000211595		90958	11	0.000120935		88487	11	0.000124312		139400	11	7.89096e-05		97755	10	0.000102297		79894	12	0.000150199
84068	10	0.000118951		98108	13	0.000132507		84049	9	0.00010708		85316	11	0.000128932		41126	9	0.00021884		78848	13	0.000164874		82721	10	0.000120888		145556	11	7.55723e-05		85068	9	0.000105798		73612	11	0.000149432
86892	12	0.000138102		82571	15	0.000181662		96847	11	0.000113581		69373	9	0.000129733		42517	9	0.00021168		71550	11	0.000153739		75127	11	0.000146419		126868	11	8.67043e-05		93380	10	0.000107089		77737	12	0.000154367
90402	11	0.000121679		252970	9	3.55773e-05		75517	8	0.000105936		85473	9	0.000105296		54800	11	0.00020073		82535	12	0.000145393		72331	12	0.000165904		130320	11	8.44076e-05		91911	9	9.79208e-05		80737	10	0.000123859
76206	12	0.000157468		86393	12	0.0001389		73642	9	0.000122213		92118	10	0.000108556		44096	9	0.0002041		70878	12	0.000169305		68720	9	0.000130966		128898	11	8.53388e-05		84691	9	0.000106269		75845	11	0.000145033
81089	11	0.000135653		64553	8	0.000123929		86299	10	0.000115876		68094	9	0.00013217		45204	10	0.000221219		83788	14	0.000167088		65079	12	0.000184391		139761	11	7.87058e-05		78535	10	0.000127332		77909	11	0.00014119
100636	12	0.000119242		78546	13	0.000165508		88550	9	0.000101637		75348	10	0.000132718		41518	9	0.000216773		73083	12	0.000164197		59205	10	0.000168905		104460	10	9.57304e-05		75362	8	0.000106154		67253	12	0.000178431
75208	10	0.000132965		75504	8	0.000105955		96691	11	0.000113764		62509	10	0.000159977		46675	11	0.000235672		96365	17	0.000176413		59563	12	0.000201467		150899	12	7.95234e-05		77363	11	0.000142187		75408	11	0.000145873
85176	11	0.000129144		88561	12	0.0001355		82688	9	0.000108843		68016	10	0.000147024		43236	9	0.00020816		64690	12	0.0001855		51924	10	0.000192589		98147	10	0.000101888		76299	9	0.000117957		63002	10	0.000158725
91525	10	0.00010926		78811	9	0.000114197		85330	10	0.000117192		82306	10	0.000121498		42815	10	0.000233563		80301	14	0.000174344		58252	11	0.000188835		120133	12	9.98893e-05		69926	11	0.000157309		74675	13	0.000174088
104317	13	0.00012462		96549	10	0.000103574		85360	10	0.000117151		95176	11	0.000115575		36471	7	0.000191933		66176	11	0.000166223		68518	11	0.000160542		100195	10	9.98054e-05		80769	10	0.00012381		63720	12	0.000188324
87751	11	0.000125355		82353	11	0.000133571		79845	9	0.000112718		71370	9	0.000126103		40955	10	0.00024417		66472	12	0.000180527		62142	11	0.000177014		114554	12	0.000104754		80362	9	0.000111993		64241	13	0.000202363
83195	12	0.000144239		91463	10	0.000109334		91097	19	0.000208569		74724	10	0.000133826		45817	9	0.000196434		53924	11	0.000203991		63127	11	0.000174252		115710	10	8.6423e-05		83846	11	0.000131193		72846	11	0.000151003
72462	10	0.000138003		73928	12	0.00016232		78860	9	0.000114126		84662	10	0.000118117		41925	10	0.000238521		64662	12	0.00018558		70925	12	0.000169193		109255	12	0.000109835		72800	9	0.000123626		76626	12	0.000156605
93086	11	0.00011817		69654	10	0.000143567		91126	11	0.000120712		73835	12	0.000162525		41377	9	0.000217512		93706	15	0.000160075		70173	12	0.000171006		107020	10	9.34405e-05		74035	11	0.000148578		76050	10	0.000131492
84833	11	0.000129667		79046	15	0.000189763		74392	10	0.000134423		71449	10	0.00013996		45815	11	0.000240096		59549	13	0.000218308		61736	13	0.000210574		120991	11	9.09159e-05		82019	9	0.000109731		69236	12	0.00017332
96689	13	0.000134452		60107	9	0.000149733		87579	11	0.000125601		72493	11	0.000151739		36297	9	0.000247954		56815	11	0.000193611		66565	11	0.000165252		110851	10	9.02112e-05		70583	9	0.000127509		83691	11	0.000131436
77719	10	0.000128669		73664	12	0.000162902		82173	10	0.000121694		88811	12	0.000135118		44016	9	0.000204471		133365	17	0.00012747		67893	11	0.00016202		108926	11	0.000100986		79237	11	0.000138824		75143	13	0.000173003
564690	22	3.89594e-05		262815	20	7.60992e-05		596802	49	8.21043e-05		554612	153	0.000275869		562584	25	4.44378e-05		611293	88	0.000143957		620574	99	0.00015953		611099	40	6.54558e-05		595432	104	0.000174663		434019	37	8.52497e-05

## Sheet: 15
0-15-X		BL STDEV	FI STDEV	STDEV DIF		BL Mean	FI Mean	Mean Difference				BL STDEV	FI STDEV	STDEV DIF
		2.95747e-05	0.000100284	7.07094e-05		0.000103663	0.000172729	6.90659e-05
	convert	1.77448	6.01704	4.24256		6.21978	10.3637	4.14395
B1 Visit Length	B1 Response Per Session	B1 Reinforcer Per Visit	B1 Response Rate	B1 Reinforcement Rate		B2 Visit Length	B2 Response Per Session	B2 Reinforcer Per Visit	B2 Response Rate	B2 Reinforcement Rate		B3 Visit Length	B3 Response Per Session	B3 Reinforcer Per Visit	B3 Response Rate	B3 Reinforcement Rate		B4 Visit Length	B4 Response Per Session	B4 Reinforcer Per Visit	B4 Response Rate	B4 Reinforcement Rate		B5 Visit Length	B5 Response Per Session	B5 Reinforcer Per Visit	B5 Response Rate	B5 Reinforcement Rate		B6 Visit Length	B6 Response Per Session	B6 Reinforcer Per Visit	B6 Response Rate	B6 Reinforcement Rate		B7 Visit Length	B7 Response Per Session	B7 Reinforcer Per Visit	B7 Response Rate	B7 Reinforcement Rate		B8 Visit Length	B8 Response Per Session	B8 Reinforcer Per Visit	B8 Response Rate	B8 Reinforcement Rate		B9 Visit Length	B9 Response Per Session
102335	10	10	9.77183e-05	9.77183e-05		73394	7	7	9.53756e-05	9.53756e-05		103833	9	9	8.66776e-05	8.66776e-05		83835	13	13	0.000155066	0.000155066		99256	10	10	0.00010075	0.00010075		102176	8	8	7.82963e-05	7.82963e-05		183278	8	8	4.36495e-05	4.36495e-05		112036	9	9	8.03313e-05	8.03313e-05		144246	9
85818	10	10	0.000116526	0.000116526		71174	10	10	0.000140501	0.000140501		111396	11	11	9.87468e-05	9.87468e-05		102941	13	13	0.000126286	0.000126286		105613	11	11	0.000104154	0.000104154		97473	9	9	9.23333e-05	9.23333e-05		167917	9	9	5.35979e-05	5.35979e-05		102458	8	8	7.80808e-05	7.80808e-05		140884	11
88879	11	11	0.000123764	0.000123764		61127	8	8	0.000130875	0.000130875		83065	9	9	0.000108349	0.000108349		94631	14	14	0.000147943	0.000147943		83129	9	9	0.000108265	0.000108265		125802	10	10	7.949e-05	7.949e-05		146213	10	10	6.83934e-05	6.83934e-05		101661	8	8	7.86929e-05	7.86929e-05		132915	9
81566	11	11	0.00013486	0.00013486		62064	10	10	0.000161124	0.000161124		89582	9	9	0.000100467	0.000100467		103833	15	15	0.000144463	0.000144463		80222	11	11	0.000137119	0.000137119		98504	8	8	8.1215e-05	8.1215e-05		122790	12	12	9.77278e-05	9.77278e-05		113426	9	9	7.93469e-05	7.93469e-05		122695	9
71753	10	10	0.000139367	0.000139367		56393	9	9	0.000159594	0.000159594		75613	11	11	0.000145478	0.000145478		93631	11	11	0.000117482	0.000117482		72738	8	8	0.000109984	0.000109984		94207	10	10	0.000106149	0.000106149		122960	8	8	6.50618e-05	6.50618e-05		121536	10	10	8.22801e-05	8.22801e-05		110898	9
65909	9	9	0.000136552	0.000136552		55455	8	8	0.000144261	0.000144261		83831	9	9	0.000107359	0.000107359		94615	15	15	0.000158537	0.000158537		72955	10	10	0.000137071	0.000137071		95473	9	9	9.42675e-05	9.42675e-05		127867	7	7	5.47444e-05	5.47444e-05		108835	9	9	8.2694e-05	8.2694e-05		113415	9
222870	49	10	0.000219859	4.48692e-05		154257	24	7	0.000155585	4.53788e-05		185991	65	8	0.000349479	4.30128e-05		193631	48	8	0.000247894	4.13157e-05		218115	20	6	9.16947e-05	2.75084e-05		200727	27	7	0.000134511	3.48732e-05		272206	33	10	0.000121232	3.67369e-05		228229	28	9	0.000122684	3.94341e-05		189482	21
238197	53	10	0.000222505	4.19821e-05		138213	22	6	0.000159175	4.34113e-05		183790	64	9	0.000348224	4.89689e-05		311110	62	13	0.000199286	4.17859e-05		194283	28	8	0.00014412	4.1177e-05		209274	38	8	0.00018158	3.82274e-05		254331	23	7	9.04333e-05	2.75232e-05		189507	19	7	0.00010026	3.69379e-05		170485	21
198556	40	8	0.000201455	4.02909e-05		121614	19	6	0.000156232	4.93364e-05		185756	56	8	0.000301471	4.30672e-05		251696	44	10	0.000174814	3.97305e-05		178885	29	8	0.000162115	4.47215e-05		197851	27	6	0.000136466	3.03259e-05		218810	22	7	0.000100544	3.19912e-05		194759	21	8	0.000107826	4.10764e-05		170590	19
233120	40	10	0.000171585	4.28964e-05		144787	22	6	0.000151947	4.14402e-05		195475	71	9	0.000363218	4.60417e-05		289938	36	13	0.000124164	4.48372e-05		205182	29	8	0.000141338	3.89898e-05		170178	28	6	0.000164534	3.52572e-05		283925	25	9	8.80514e-05	3.16985e-05		237981	28	9	0.000117656	3.78181e-05		214093	25
175523	34	8	0.000193707	4.55781e-05		174740	30	7	0.000171684	4.00595e-05		178333	57	8	0.000319627	4.48599e-05		296966	52	12	0.000175104	4.04087e-05		207788	22	7	0.000105877	3.36882e-05		198005	35	8	0.000176763	4.0403e-05		191857	19	7	9.90321e-05	3.64855e-05		192946	20	7	0.000103656	3.62796e-05		181434	21
190382	37	8	0.000194346	4.20208e-05		125332	18	6	0.000143619	4.78728e-05		172834	59	8	0.000341368	4.62872e-05		206232	45	9	0.000218201	4.36402e-05		173334	23	7	0.000132692	4.03845e-05		202694	35	8	0.000172674	3.94684e-05		254921	20	8	7.84557e-05	3.13823e-05		222228	25	9	0.000112497	4.04989e-05		165558	21
235183	41	10	0.000174332	4.25201e-05		100318	20	5	0.000199366	4.98415e-05		191788	77	10	0.000401485	5.21409e-05		264041	45	10	0.000170428	3.78729e-05		235494	22	8	9.34206e-05	3.39711e-05		144648	29	6	0.000200487	4.148e-05		208434	22	8	0.000105549	3.83815e-05		274809	28	10	0.000101889	3.63889e-05		197202	25
184366	31	8	0.000168144	4.33919e-05		113754	23	6	0.000202191	5.27454e-05		162226	65	8	0.000400676	4.93139e-05		278011	43	11	0.00015467	3.95668e-05		246493	23	7	9.33089e-05	2.83984e-05		205227	36	7	0.000175416	3.41086e-05		210339	21	8	9.98388e-05	3.80338e-05		211273	23	8	0.000108864	3.78657e-05		192810	24
210602	34	9	0.000161442	4.27346e-05		127554	17	6	0.000133277	4.70389e-05		172928	64	8	0.000370096	4.6262e-05								178992	27	8	0.000150845	4.46947e-05		280789	45	10	0.000160263	3.56139e-05		265764	22	10	8.27802e-05	3.76274e-05		235727	30	10	0.000127266	4.2422e-05		181309	22
198538	35	8	0.000176289	4.02946e-05		130678	19	5	0.000145396	3.8262e-05		187867	74	9	0.000393896	4.79062e-05								169442	21	7	0.000123936	4.13121e-05		195006	27	7	0.000138457	3.58963e-05		265359	20	9	7.53696e-05	3.39163e-05		212820	25	8	0.00011747	3.75905e-05		212062	25
180400	29	7	0.000160754	3.88027e-05		88254	19	4	0.000215288	4.53237e-05		167695	78	8	0.00046513	4.77057e-05								204883	18	8	8.7855e-05	3.90467e-05		195333	33	9	0.000168942	4.60752e-05		237840	19	9	7.98856e-05	3.78406e-05		252790	26	8	0.000102852	3.16468e-05		189623	23
192554	24	8	0.00012464	4.15468e-05		105036	21	5	0.000199931	4.76027e-05		194053	85	10	0.000438025	5.15323e-05								164665	15	6	9.1094e-05	3.64376e-05		206614	29	8	0.000140358	3.87195e-05		279767	21	11	7.50625e-05	3.93184e-05		245527	30	10	0.000122186	4.07287e-05		195715	22
182215	26	8	0.000142689	4.39042e-05		122632	19	5	0.000154935	4.07724e-05		177209	81	9	0.000457087	5.07875e-05								168802	23	7	0.000136254	4.14687e-05		173223	25	7	0.000144323	4.04103e-05		217136	21	8	9.67136e-05	3.68433e-05		191382	25	8	0.000130629	4.18012e-05		228297	29
137098	19	6	0.000138587	4.37643e-05		171209	16	5	9.3453e-05	2.92041e-05		175304	74	9	0.000422124	5.13394e-05								185134	26	8	0.000140439	4.32119e-05		213506	31	8	0.000145195	3.74697e-05		278735	20	10	7.17527e-05	3.58764e-05		205320	25	9	0.000121761	4.3834e-05		208014	23
185087	20	8	0.000108057	4.32229e-05		123896	14	5	0.000112998	4.03564e-05		193053	86	10	0.000445474	5.17992e-05								167328	21	7	0.000125502	4.1834e-05		182494	28	8	0.00015343	4.38371e-05		676456	23	10	3.40007e-05	1.47829e-05		215727	27	9	0.000125158	4.17194e-05		198497	22
176272	23	7	0.00013048	3.97114e-05		107926	21	5	0.000194578	4.6328e-05		172695	82	9	0.000474826	5.2115e-05								181133	15	6	8.28121e-05	3.31248e-05		131332	32	6	0.000243657	4.56857e-05		184805	15	8	8.11666e-05	4.32889e-05		193537	26	8	0.000134341	4.13358e-05		223812	25
						125754	16	5	0.000127233	3.97602e-05		192086	97	10	0.000504982	5.206e-05								154896	18	7	0.000116207	4.51916e-05		203147	43	8	0.000211669	3.93804e-05		298752	26	11	8.70287e-05	3.68198e-05		254539	32	10	0.000125717	3.92867e-05		182185	25
						170116	17	7	9.99318e-05	4.11484e-05		220916	119	12	0.000538666	5.43193e-05								163304	18	7	0.000110224	4.28648e-05		236162	40	9	0.000169375	3.81094e-05		225481	20	9	8.86993e-05	3.99147e-05		205492	22	8	0.00010706	3.8931e-05		208060	27
						132334	16	6	0.000120906	4.53398e-05		160210	85	8	0.000530554	4.99345e-05								162351	18	6	0.000110871	3.6957e-05		155035	33	7	0.000212855	4.51511e-05		256219	23	10	8.9767e-05	3.90291e-05		223790	24	9	0.000107243	4.02163e-05		232266	30
						139504	17	6	0.00012186	4.30095e-05		205933	122	10	0.000592426	4.85595e-05								188883	17	6	9.00028e-05	3.17657e-05		181693	40	8	0.000220152	4.40303e-05		267560	18	10	6.72746e-05	3.73748e-05		243870	24	10	9.84131e-05	4.10055e-05		170902	21
						592349	58	0	9.79152e-05	0		467646	194	0	0.000414844	0								511881	52	0	0.000101586	0		600921	124	0	0.00020635	0		619372	52	0	8.3956e-05	0		604203	63	0	0.00010427	0		610086	68
[truncated: 8 more columns]

## Sheet: 30
0-30-X		BL STDEV	FI STDEV	STDEV DIF		BL Mean	FI Mean	Mean Difference
		3.51776e-05	6.05313e-05	2.53536e-05		0.00011369	0.000116696	3.00578e-06
	convert	2.11066	3.63188	1.52122		6.8214	7.00175	0.180347
B1 Visit Length	B1 Response Per Session	B1 Reinforcer Per Visit	B1 Response Rate	B1 Reinforcement Rate		B2 Visit Length	B2 Response Per Session	B2 Reinforcer Per Visit	B2 Response Rate	B2 Reinforcement Rate		B3 Visit Length	B3 Response Per Session	B3 Reinforcer Per Visit	B3 Response Rate	B3 Reinforcement Rate		B4 Visit Length	B4 Response Per Session	B4 Reinforcer Per Visit	B4 Response Rate	B4 Reinforcement Rate		B5 Visit Length	B5 Response Per Session	B5 Reinforcer Per Visit	B5 Response Rate	B5 Reinforcement Rate		B6 Visit Length	B6 Response Per Session	B6 Reinforcer Per Visit	B6 Response Rate	B6 Reinforcement Rate		B7 Visit Length	B7 Response Per Session	B7 Reinforcer Per Visit	B7 Response Rate	B7 Reinforcement Rate		B8 Visit Length	B8 Response Per Session	B8 Reinforcer Per Visit	B8 Response Rate	B8 Reinforcement Rate		B9 Visit Length	B9 Response Per Session
104084	11	11	0.000105684	0.000105684		73024	10	10	0.000136941	0.000136941		119216	10	10	8.38814e-05	8.38814e-05		119792	9	9	7.51302e-05	7.51302e-05		161149	13	13	8.06707e-05	8.06707e-05		51080	9	9	0.000176194	0.000176194		133901	11	11	8.21502e-05	8.21502e-05		127522	10	10	7.84178e-05	7.84178e-05		154682	11
88998	8	8	8.98897e-05	8.98897e-05		54491	7	7	0.000128462	0.000128462		126017	12	12	9.52252e-05	9.52252e-05		106330	11	11	0.000103452	0.000103452		132756	13	13	9.7924e-05	9.7924e-05		60552	10	10	0.000165147	0.000165147		134587	8	8	5.94411e-05	5.94411e-05		128257	10	10	7.79685e-05	7.79685e-05		188950	12
108248	12	12	0.000110857	0.000110857		58702	8	8	0.000136282	0.000136282		89888	10	10	0.00011125	0.00011125		118171	11	11	9.30854e-05	9.30854e-05		153629	14	14	9.11286e-05	9.11286e-05		47378	8	8	0.000168855	0.000168855		117100	9	9	7.68574e-05	7.68574e-05		97114	8	8	8.23774e-05	8.23774e-05		147259	11
64725	9	9	0.00013905	0.00013905		57564	7	7	0.000121604	0.000121604		129122	11	11	8.51907e-05	8.51907e-05		91728	11	11	0.00011992	0.00011992		138122	12	12	8.68797e-05	8.68797e-05		52410	9	9	0.000171723	0.000171723		117087	11	11	9.39472e-05	9.39472e-05		120928	10	10	8.26938e-05	8.26938e-05		163119	16
106938	11	11	0.000102863	0.000102863		55958	9	9	0.000160835	0.000160835		97563	11	11	0.000112748	0.000112748		122195	12	12	9.82037e-05	9.82037e-05		110152	15	15	0.000136175	0.000136175		53285	9	9	0.000168903	0.000168903		91522	9	9	9.8337e-05	9.8337e-05		106707	10	10	9.37146e-05	9.37146e-05		133992	10
70747	10	10	0.000141349	0.000141349		64334	9	9	0.000139895	0.000139895		107001	11	11	0.000102803	0.000102803		109902	11	11	0.000100089	0.000100089		105659	13	13	0.000123037	0.000123037		37564	8	8	0.00021297	0.00021297		78490	10	10	0.000127405	0.000127405		104131	9	9	8.64296e-05	8.64296e-05		141525	12
440997	55	10	0.000124717	2.26759e-05		227152	35	6	0.000154082	2.6414e-05		344167	22	7	6.39225e-05	2.0339e-05		259959	22	5	8.46287e-05	1.92338e-05		367709	29	5	7.88667e-05	1.35977e-05		216834	35	6	0.000161414	2.76709e-05		448590	57	9	0.000127065	2.00629e-05		431066	62	8	0.000143829	1.85586e-05		501091	44
383635	43	8	0.000112086	2.08532e-05		304294	37	7	0.000121593	2.30041e-05		352997	26	6	7.3655e-05	1.69973e-05		281955	18	6	6.384e-05	2.128e-05		96439	10	2	0.000103692	2.07385e-05		232635	33	6	0.000141853	2.57915e-05		227469	30	6	0.000131886	2.63772e-05		332266	38	7	0.000114366	2.10675e-05		458406	42
387801	45	9	0.000116039	2.32078e-05		407270	29	8	7.12058e-05	1.9643e-05		307992	25	7	8.11709e-05	2.27279e-05		261301	9	4	3.4443e-05	1.5308e-05		42822	7	1	0.000163467	2.33525e-05		142550	20	4	0.000140302	2.80603e-05		360818	36	8	9.97733e-05	2.21718e-05		367205	33	8	8.98681e-05	2.17862e-05		448852	38
529808	42	9	7.9274e-05	1.69873e-05		314528	30	7	9.5381e-05	2.22556e-05		347974	19	7	5.46018e-05	2.01164e-05								57080	13	1	0.000227751	1.75193e-05		140410	15	3	0.00010683	2.1366e-05		374036	40	9	0.000106942	2.40619e-05		454207	30	9	6.60492e-05	1.98148e-05		414382	40
448750	29	7	6.4624e-05	1.55989e-05		401950	32	8	7.96119e-05	1.9903e-05		306073	19	6	6.20767e-05	1.96032e-05								48531	4	1	8.24215e-05	2.06054e-05		97705	13	3	0.000133054	3.07047e-05		263749	24	6	9.09956e-05	2.27489e-05		352079	22	7	6.2486e-05	1.98819e-05		504135	44
502586	26	9	5.17324e-05	1.79074e-05		349284	24	8	6.8712e-05	2.2904e-05		156671	11	4	7.02108e-05	2.55312e-05														62643	6	2	9.57809e-05	3.1927e-05		319361	47	8	0.000147169	2.505e-05		390673	26	8	6.65518e-05	2.04775e-05		433350	39
502196	29	8	5.77464e-05	1.593e-05		283437	19	7	6.70343e-05	2.46968e-05		25989	3	1	0.000115433	3.84778e-05														117253	12	3	0.000102343	2.55857e-05		383112	38	9	9.91877e-05	2.34918e-05		378716	22	9	5.8091e-05	2.37645e-05		492336	50
398284	30	9	7.53231e-05	2.25969e-05		391966	26	8	6.63323e-05	2.04099e-05																				151677	24	4	0.000158231	2.63718e-05		257466	35	6	0.00013594	2.3304e-05		328967	19	7	5.77566e-05	2.12787e-05		412754	43
430452	41	10	9.52487e-05	2.32314e-05		352841	25	9	7.08534e-05	2.55072e-05																				77675	10	2	0.000128742	2.57483e-05		367865	47	9	0.000127764	2.44655e-05		352965	25	8	7.08286e-05	2.26651e-05		459628	42
305667	35	8	0.000114504	2.61723e-05		280816	22	7	7.83431e-05	2.49274e-05																				40298	7	2	0.000173706	4.96303e-05		397818	68	10	0.000170932	2.51371e-05		357811	23	8	6.42797e-05	2.23582e-05		419205	45
376164	33	8	8.77277e-05	2.12673e-05		336743	19	6	5.64229e-05	1.78177e-05																				18173	2	1	0.000110053	5.50267e-05		256860	44	7	0.0001713	2.72522e-05		317745	18	7	5.66492e-05	2.20302e-05		442971	53
475536	45	10	9.46301e-05	2.10289e-05		286432	17	5	5.93509e-05	1.74562e-05																										379146	64	10	0.0001688	2.63751e-05		302370	19	8	6.28369e-05	2.64577e-05		437315	57
270458	29	7	0.000107226	2.5882e-05		326040	22	7	6.74764e-05	2.14698e-05																										427448	84	12	0.000196515	2.80736e-05		307574	19	8	6.17738e-05	2.601e-05		429409	59
394572	42	9	0.000106444	2.28095e-05		275434	23	7	8.35046e-05	2.54144e-05																										310720	73	8	0.000234938	2.57467e-05		266882	18	7	6.74455e-05	2.62288e-05		466344	66
329504	49	9	0.000148708	2.73138e-05		352733	19	8	5.38651e-05	2.268e-05																										387376	65	9	0.000167796	2.32332e-05		346593	22	9	6.3475e-05	2.59671e-05		386391	64
336601	51	9	0.000151515	2.67379e-05		580913	21	8	3.615e-05	1.37714e-05																										323382	60	8	0.000185539	2.47385e-05		325369	21	8	6.45421e-05	2.45875e-05		499237	105
397317	46	10	0.000115777	2.51688e-05		302594	22	7	7.27047e-05	2.31333e-05																										263527	62	7	0.00023527	2.65627e-05		261319	22	7	8.41883e-05	2.67872e-05		406564	96
307414	38	8	0.000123612	2.60235e-05		352623	26	9	7.37331e-05	2.5523e-05																										336638	75	8	0.000222791	2.37644e-05		342417	26	9	7.59308e-05	2.62837e-05		460584	125
338816	39	8	0.000115107	2.36116e-05		334855	21	8	6.27137e-05	2.38909e-05																										335978	53	9	0.000157748	2.67875e-05		285540	21	7	7.35449e-05	2.4515e-05		383668	116
410094	43	10	0.000104854	2.43847e-05		287571	27	7	9.38899e-05	2.43418e-05																										307307	87	8	0.000283105	2.60326e-05		272949	14	7	5.12916e-05	2.56458e-05		441676	127
613112	94	0	0.000153316	0		600351	29	0	4.83051e-05	0																										480449	112	0	0.000233115	0		578550	89	0	0.000153833	0		618799	182
[truncated: 8 more columns]

## Sheet: 60
0-60-X		BL STDEV	FI STDEV	STDEV DIF			BL Mean	FI Mean	Mean Difference
		3.72851e-05	5.06231e-05	1.3338e-05			0.000114696	0.000111087	-3.60876e-06
	convert	2.23711	3.03739	0.800281		convert	6.88176	6.66524	-0.216526
B1 Visit Length	B1 Response Per Session	B1 Reinforcer Per Visit	B1 Response Rate	B1 Reinforcement Rate		B2 Visit Length	B2 Response Per Session	B2 Reinforcer Per Visit	B2 Response Rate	B2 Reinforcement Rate		B3 Visit Length	B3 Response Per Session	B3 Reinforcer Per Visit	B3 Response Rate	B3 Reinforcement Rate		B4 Visit Length	B4 Response Per Session	B4 Reinforcer Per Visit	B4 Response Rate	B4 Reinforcement Rate		B5 Visit Length	B5 Response Per Session	B5 Reinforcer Per Visit	B5 Response Rate	B5 Reinforcement Rate		B6 Visit Length	B6 Response Per Session	B6 Reinforcer Per Visit	B6 Response Rate	B6 Reinforcement Rate		B7 Visit Length	B7 Response Per Session	B7 Reinforcer Per Visit	B7 Response Rate	B7 Reinforcement Rate		B8 Visit Length	B8 Response Per Session	B8 Reinforcer Per Visit	B8 Response Rate	B8 Reinforcement Rate		B9 Visit Length	B9 Response Per Session
106937	11	11	0.000102864	0.000102864		276401	10	10	3.61793e-05	3.61793e-05		107999	11	11	0.000101853	0.000101853		161149	13	13	8.06707e-05	8.06707e-05		90584	7	7	7.72763e-05	7.72763e-05		132554	11	11	8.2985e-05	8.2985e-05		154226	12	12	7.78079e-05	7.78079e-05		76206	11	11	0.000144346	0.000144346		124818	12
79763	14	14	0.00017552	0.00017552		155719	10	10	6.42182e-05	6.42182e-05		115674	9	9	7.78049e-05	7.78049e-05		132756	13	13	9.7924e-05	9.7924e-05		89067	7	7	7.85925e-05	7.85925e-05		116351	10	10	8.59468e-05	8.59468e-05		147352	12	12	8.14376e-05	8.14376e-05		88017	14	14	0.00015906	0.00015906		86316	10
61948	10	10	0.000161426	0.000161426		134551	12	12	8.91855e-05	8.91855e-05		80403	12	12	0.000149248	0.000149248		153629	14	14	9.11286e-05	9.11286e-05		100161	10	10	9.98393e-05	9.98393e-05		133272	11	11	8.2538e-05	8.2538e-05		133303	13	13	9.75222e-05	9.75222e-05		76908	10	10	0.000130025	0.000130025		95723	10
76065	14	14	0.000184053	0.000184053		163894	12	12	7.32181e-05	7.32181e-05		97921	10	10	0.000102123	0.000102123		138122	12	12	8.68797e-05	8.68797e-05		71644	8	8	0.000111663	0.000111663		106599	11	11	0.00010319	0.00010319		172401	14	14	8.1206e-05	8.1206e-05		79862	15	15	0.000187824	0.000187824		80475	9
67283	11	11	0.000163489	0.000163489		119325	10	10	8.38047e-05	8.38047e-05		173613	12	12	6.91192e-05	6.91192e-05		110152	15	15	0.000136175	0.000136175		84833	9	9	0.000106091	0.000106091		115164	11	11	9.5516e-05	9.5516e-05		113676	16	16	0.000140751	0.000140751		117957	12	12	0.000101732	0.000101732		96474	12
66784	13	13	0.000194657	0.000194657		119216	11	11	9.22695e-05	9.22695e-05		105300	10	10	9.49668e-05	9.49668e-05		105659	13	13	0.000123037	0.000123037		90192	9	9	9.97871e-05	9.97871e-05		116929	12	12	0.000102626	0.000102626		124224	17	17	0.00013685	0.00013685		89940	14	14	0.000155659	0.000155659		95988	8
568122	75	8	0.000132014	1.40815e-05		449792	35	5	7.78137e-05	1.11162e-05		292453	31	4	0.000106	1.36774e-05		367709	29	5	7.88667e-05	1.35977e-05		531387	49	7	9.22115e-05	1.31731e-05		563354	46	8	8.16538e-05	1.42007e-05		687002	52	8	7.56912e-05	1.16448e-05		100894	22	2	0.000218051	1.98228e-05		275316	40
23961	7	1	0.000292141	4.17345e-05		636013	35	7	5.50303e-05	1.10061e-05		197122	18	3	9.1314e-05	1.5219e-05		96439	10	2	0.000103692	2.07385e-05		559244	56	8	0.000100135	1.4305e-05		585371	42	8	7.17494e-05	1.36665e-05		714744	33	9	4.61704e-05	1.25919e-05		131954	26	2	0.000197038	1.51568e-05
						401092	24	5	5.98366e-05	1.2466e-05		216373	18	3	8.31897e-05	1.38649e-05		42822	7	1	0.000163467	2.33525e-05		472642	39	11	8.25149e-05	2.32734e-05		595229	38	8	6.3841e-05	1.34402e-05		538020	22	6	4.08907e-05	1.1152e-05		205689	44	4	0.000213915	1.94468e-05
												43337	6	1	0.00013845	2.3075e-05		57080	13	1	0.000227751	1.75193e-05		599946	45	7	7.50068e-05	1.16677e-05		198932	14	3	7.03758e-05	1.50805e-05		598773	20	7	3.34016e-05	1.16906e-05		126173	23	2	0.000182289	1.58513e-05
																		48531	4	1	8.24215e-05	2.06054e-05		504648	39	7	7.72816e-05	1.38711e-05		623320	40	8	6.41725e-05	1.28345e-05		1086001	52	13	4.78821e-05	1.19705e-05		217707	36	3	0.00016536	1.378e-05
																								498709	28	6	5.6145e-05	1.20311e-05		794578	63	11	7.92874e-05	1.38438e-05		1117155	83	14	7.42959e-05	1.25318e-05		118172	14	2	0.000118471	1.69245e-05
																								442112	42	6	9.49986e-05	1.35712e-05		618166	71	8	0.000114856	1.29415e-05
																								668498	58	9	8.67617e-05	1.3463e-05		798562	84	10	0.000105189	1.25225e-05
																								608240	71	9	0.00011673	1.47968e-05		177662	21	3	0.000118202	1.6886e-05
																								522220	60	7	0.000114894	1.34043e-05		336639	24	5	7.1293e-05	1.48527e-05
																								551160	72	8	0.000130634	1.45148e-05		336514	34	5	0.000101036	1.48582e-05
																								722923	92	10	0.000127261	1.38327e-05
																								453215	61	7	0.000134594	1.54452e-05
																								407307	54	6	0.000132578	1.47309e-05
																								557309	76	8	0.00013637	1.43547e-05
																								432961	61	7	0.00014089	1.61677e-05
																								500323	70	8	0.00013991	1.59897e-05
																								530011	80	8	0.00015094	1.5094e-05
[truncated: 8 more columns]

## Sheet: 120
0-120-X		BL STDEV	FI STDEV	STDEV DIF	convert	BL Mean	FI Mean	Mean Difference
		3.42219e-05	5.88903e-05	2.46684e-05		9.59837e-05	0.000101375	5.39113e-06
	convert	2.05331	3.53342	1.4801		5.75902	6.08249	0.323468
B1 Visit Length	B1 Response Per Session	B1 Reinforcer Per Visit	B1 Response Rate	B1 Reinforcement Rate		B2 Visit Length	B2 Response Per Session	B2 Reinforcer Per Visit	B2 Response Rate	B2 Reinforcement Rate		B3 Visit Length	B3 Response Per Session	B3 Reinforcer Per Visit	B3 Response Rate	B3 Reinforcement Rate		B4 Visit Length	B4 Response Per Session	B4 Reinforcer Per Visit	B4 Response Rate	B4 Reinforcement Rate		B5 Visit Length	B5 Response Per Session	B5 Reinforcer Per Visit	B5 Response Rate	B5 Reinforcement Rate		B6 Visit Length	B6 Response Per Session	B6 Reinforcer Per Visit	B6 Response Rate	B6 Reinforcement Rate		B7 Visit Length	B7 Response Per Session	B7 Reinforcer Per Visit	B7 Response Rate	B7 Reinforcement Rate		B8 Visit Length	B8 Response Per Session	B8 Reinforcer Per Visit	B8 Response Rate	B8 Reinforcement Rate		B9 Visit Length	B9 Response Per Session
126247	10	10	7.92098e-05	7.92098e-05		124987	7	7	5.60058e-05	5.60058e-05		175391	10	10	5.70155e-05	5.70155e-05		113569	7	7	6.16365e-05	6.16365e-05		99974	6	6	6.00156e-05	6.00156e-05		163962	10	10	6.09897e-05	6.09897e-05		137128	13	13	9.48019e-05	9.48019e-05		90177	9	9	9.98037e-05	9.98037e-05		228663	15
139947	11	11	7.86012e-05	7.86012e-05		115846	8	8	6.90572e-05	6.90572e-05		128669	8	8	6.2175e-05	6.2175e-05		118373	10	10	8.44787e-05	8.44787e-05		96989	8	8	8.24836e-05	8.24836e-05		250059	13	13	5.19877e-05	5.19877e-05		100018	12	12	0.000119978	0.000119978		111209	10	10	8.99208e-05	8.99208e-05		121426	10
250160	11	11	4.39719e-05	4.39719e-05		144472	10	10	6.92176e-05	6.92176e-05		132257	11	11	8.31714e-05	8.31714e-05		142008	9	9	6.33767e-05	6.33767e-05		79644	8	8	0.000100447	0.000100447		171976	11	11	6.39624e-05	6.39624e-05		112831	14	14	0.000124079	0.000124079		80394	9	9	0.000111949	0.000111949		110846	10
133208	13	13	9.75917e-05	9.75917e-05		106767	8	8	7.49295e-05	7.49295e-05		127249	9	9	7.07275e-05	7.07275e-05		110916	10	10	9.01583e-05	9.01583e-05		64909	7	7	0.000107843	0.000107843		94879	10	10	0.000105397	0.000105397		96628	12	12	0.000124188	0.000124188		110288	11	11	9.97389e-05	9.97389e-05		77284	9
142022	12	12	8.4494e-05	8.4494e-05		124675	10	10	8.02085e-05	8.02085e-05		128716	10	10	7.76904e-05	7.76904e-05		118809	11	11	9.25856e-05	9.25856e-05		71816	7	7	9.74713e-05	9.74713e-05		82848	9	9	0.000108633	0.000108633		80832	14	14	0.000173199	0.000173199		86709	9	9	0.000103795	0.000103795		103503	11
132241	12	12	9.07434e-05	9.07434e-05		133021	11	11	8.26937e-05	8.26937e-05		143660	11	11	7.65697e-05	7.65697e-05		78687	6	6	7.62515e-05	7.62515e-05		76958	8	8	0.000103953	0.000103953		100818	10	10	9.91886e-05	9.91886e-05		113644	12	12	0.000105593	0.000105593		74536	10	10	0.000134163	0.000134163		87846	9
6942	2	1	0.000288101	0.000144051		404259	18	3	4.45259e-05	7.42099e-06		284201	17	3	5.98168e-05	1.05559e-05		143754	10	2	6.95633e-05	1.39127e-05		555089	32	4	5.76484e-05	7.20605e-06		841929	70	7	8.31424e-05	8.31424e-06		439793	79	4	0.00017963	9.09519e-06		909332	120	7	0.000131965	7.69796e-06		626437	44
						108092	4	1	3.70055e-05	9.25138e-06		400905	15	3	3.74153e-05	7.48307e-06														1140232	70	8	6.1391e-05	7.01612e-06		68735	12	1	0.000174584	1.45486e-05		610673	75	5	0.000122815	8.18769e-06		1007447	102
												491494	14	3	2.84846e-05	6.10384e-06														750029	43	6	5.73311e-05	7.99969e-06		115643	9	1	7.78257e-05	8.6473e-06		784995	104	6	0.000132485	7.64336e-06		357508	63
																																										547500	65	4	0.000118721	7.30594e-06
																																										486371	43	4	8.84099e-05	8.22417e-06
																																										1109347	103	8	9.28474e-05	7.21145e-06
																																										106568	15	1	0.000140755	9.38368e-06
[truncated: 8 more columns]
