# Supplementary material for: An Assessment of Fixed Interval Timing in Free-Flying Honey Bees (Apis mellifera ligustica): An Analysis of Individual Performance
Source: PLoS One. 2014 Jul 1;9(7):e101262. doi: 10.1371/journal.pone.0101262 (PMC4077790; doi:10.1371/journal.pone.0101262)
Supplement: File S7 — Post Reinforcement Pause Data. Contains all 50 subjects' cleaned post reinforcement pause data for between-group comparisons. (XLSX) [file pone.0101262.s007.xlsx]

## Sheet: 0
0-0-X	bl	fi	difference		B1	Bl	FI	difference		B2	Bl	FI	difference		B3	Bl	FI	difference		B4	Bl	FI	difference		B5	Bl	FI	difference		B6	Bl	FI	difference		B7	Bl	FI	difference		B8	Bl	FI	difference		B9	Bl	FI	difference
mean	1882.51	1964.5	81.987		mean	1428.95	1880.13	451.184		mean	1317.77	2469.73	1151.95		mean	5878.83	3907.94	-1970.89		mean	1833.8	1319.97	-513.833		mean	325.597	14978	14652.4		mean	4241.54	2019.64	-2221.89		mean	488.927	350.653	-138.274		mean	3715.95	3272.62	-443.326		mean	252.531	201.283	-51.2474
sd	4494.17	4949.92	455.756		sd	1211.73	1554.87	343.147		sd	1926.6	3763.99	1837.4		sd	3771.55	1742.57	-2028.99		sd	3685.4	2665.45	-1019.94		sd	394.875	34017.4	33622.5		sd	10165.6	4543.92	-5621.69		sd	649.537	513.836	-135.702		sd	2598.92	1770.38	-828.54		sd	201.571	110.976	-90.5953
						Bl	FI				Bl	FI				Bl	FI				Bl	FI				Bl	FI				Bl	FI				Bl	FI				Bl	FI				Bl	FI
						156	452				141	468				2219	3391				156	514				157	266				109	766				140	157				125	1969				171	735
						312	718				171	343				2437	3094				249	156				171	1672				140	2047				141	344				282	4032				188	250
						343	702				187	437				2766	3015				250	234				251	24298				171	3438				157	406				485	625				218	110
						515	780				219	515				2984	3312				265	8190				265	172				187	4984				171	297				516	4094				250	297
						530	734				234	515				3157	4484				266	125				345	250				188	3515				203	203				579	2954				266	125
						546	1872				266	4228				3547	6109				280	249				391	109				189	1172				218	234				593	2532				328	594
						577	1529				296	4418				3734	2922				281	234				437	423				219	515				219	125				610	6250				329	156
						639	2761				312	3931				3735	4391				374	10108				454	23109				250	1750				234	235				641	2031				375	172
						780	3323				359	3807				4031	8515				390	858				485	437				282	5438				235	531				734	4375				469	172
						811	546				390	249				4094	4703				453	655				532	58394				296	4578				297	172				907	4828				500	172
						874	561				405	8018				4328	2641				468	5289				547	235				344	2142				375	281				1641	3734				547	125
						920	624				406	187				4343	2985				483	468				578	109				360	14767				391	265				2094	4032				766	110
						936	515				421	686				4359	5548				484	203				593	344				375	4265				407	250				2484	6157				875	125
						1092	1186				452	515				4406	3468				530	1029				594	21688				437	453				422	172				2547	3611				1031	110
						1154	483				453	281				4421	2859				546	1108				609	145944				438	9047				453	157				2767	172				109	219
						1295	1326				468	16411				4438	10766				593	8689				625	437				516	17704				484	140				2814	7110				109	218
						1357	764				499	202				4516	11422				609	328				657	328				672	172				485	125				2829	2219				109	125
						1466	3261				577	405				4547	2594				687	453				781	75363				719	4673				500	250				2891	6939				109	187
						1467	2808				608	437				4610	6047				718	172				1156	172				750	2703				531	125				3000	6469				110	250
						1544	3245				609	187				4703	2437				733	266				1219	313				765	4672				609	125				3016	2812				110	172
						1685	624				671	5772				4734	4375				749	343				1907	2188				781	766				671	156				3110	2328				125	125
						1732	795				764	375				4906	5110				765	749				2063	328				1032	3673				719	281				3345	7672				125	110
						1763	655				952	327				5047	2391				858	9157				2297	344				1094	532				735	156				3407	2469				140	218
						1809	234				1061	109				5219	2422				889	140				2812	2548				1109	2782				843	156				3485	3844				140	125
						1825	609				1170	6770				5407	4656				983	733				3829					1704	6703				1078	281				3500	2734				140	157
						1856	561				1607	296				5422	4047				1108	858				109					1844	2407				1579	343				3751	4188				140	157
						1919	1934				1716	172				5641	4828				1358	437				109					1954	4251				2094	469				3781	3922				141	625
						2028	795				2356	437				6015	4985				1731	124				109					2047	500				2859	656				3859	5392				141	125
						2106	4228				3495	561				6282	5813				1826	172				109					2219	626				3640	1234				4063	4673				156	172
						2309	796				4321	593				6625	2969				2184	140				109					2344	578				110	125				4110	625				156	125
						2371	920				4446	2855				7688	3188				6271	312				109					2376	2751				110	516				4125	5281				156	172
						2527	1201				5148	25350				7689	3970				6318	436				110					2484	3453				125	406				4250	4906				156	109
						2574	530				5288	141				7703	2984				6568	343				110					2797	250				125	110				4251	4140				156	266
						2730	811				5429	281				7719	3860				6817	749				125					3016	13079				125	188				4312	6047				156	125
						2980	1544				6739	702				7844	5641				6911	422				125					3173	1172				156	203				4328	11111				157	438
						3385	1747				8206	531				8015	3297				23167	5288				125					3189	7533				156	4719				4390	5188				157	297
						3478	2917				156	2215				8688	5265				172	281				125					3828	422				156	187				4391	2141				172	109
						4056	1747				156	14337				10984	5187				172	436				125					4078	188				172	109				4406	6422				172	125
						5288	312				218	249				20298	5126				187	280				125					4125	735				172	328				4454	3031				172	203
						6334	109				218	7940				20454	5625				187	421				125					4328	563				172	266				4609	875				172	328
						140	1669				250	327				3578	5000				234	359				125					4516	1046				172	125				5015	2719				172	140
						140	639				250	125				3578	2469				234	187				125					4517	985				172	187				5344	3954				172	547
						484	1872				265	1248					4703				234	234				125					5031	500				250	625				5360	3281				203	140
						484	1918				265	1295					5062				343	7410				125					5985	1843				250	203				5641	3046				203	109
						500	1857				265	405					4156				343	390				125					7079	438				266	109				5673	1390				219	172
						500	608				281	3152					4281				437	219				125					9517	640				266	266				5954	3437				219	250
						593	1420				281	109					2797				437	452				125					17485	4094				281	188				6125	5907				219	219
						593	3198				281	7270					3578				437	1217				140					18235	2562				281	203				6265	2766				484	156
						608	5055				328	172					2640				624	608				140					19079	2250				328	781				6922	4187				484	141
						608	686				328	218					3797				624	6334				140					19391	531				328	187				7079	781					422
						655	827				343	328					4750				624	13073				141					20345	640				328	142				8891	3265					187
						655	827				343	4368					3110				780	250				141					27940	328				344	172				11689	4360					235
						765	1592				515	499					3766				780	187				141					74364	3422				344	141				12469	4657					172
						765	1606				515	531					3765				8346	125				141					110	1563				406	156				234	7578					297
						843	1638				562	405					5016				8346	5070				141					110	2235				406	141				234	4125					110
						843	1311				562	343					4469					234				141					125	2063					219					3781					234
						858	4711				780	218					3000					249				141					125	844					703					4267					234
						858	764				780	327					3671					218				141					156	5657					3266					2438					219
						1388	3011				843	124					5344					4477				156					156	312					297					1828					125
						1388	1888				843	343					2875					500				156					156	140					172					312					156
							406				5616	3682					2938					202				156					157	968					250					1939					125
							780				5616	515					3079					234				156					157	1578					109					968					157
							1513					5148					4906					202				156					172	3578					328					5344					141
							281					125					6125					265				173					172	4625					204					3328					343
							515					343					6032					343				173					172	1734					359					3797					156
							1435					328					5078					359				173					406	4829					562					5046					172
							499					3136					4688					422				173					406	5704					359					3437					157
							812					10015					3282					795				173					2016	969					500					3297					187
							1606					5881					3110					561				173					2016	531					140					3937					141
							2933					250					4562					327				173					2062	2032					281					3798					250
							671					327					3625					188				173					2062	437					250					234					171
							483					4134					6734					671				173						672					282					4188					140
							936					920					4906					109				173						281					406					3797					219
							8954					405					4657					530				173						391					297					4266					140
							1030					327					2125					375				173						500					250					4814					343
							577					156					5234					3806				173						453					672					2157					172
							468					4399					4829					609				173						219					250					2484					109
							858					125					4593					4914				173						9703					359					5220					563
							2793					4680					3172					249				173						4531					187					4468					578
							2028					405					4047					218				173						1172					625					2406					156
							889					780					4891					125				173						937					140					1438					312
							1450					265					3859					203				173						406					235					609					218
							702					4134					3032					140				173						1641					172					3375					171
							1747					265					4468					265				173						422					407					437					156
							2059					3370					5407					390				173						1438					125					3406					141
							1357					6521					4454					515				173						500					328					2141					141
							2090					374					3172					280				173						625					172					4344					172
							5367					188					4515					156				187						562					359					3890					157
							562					172					3250					140				187						3000					250					4173					172
							749					453					2890					141				187						485					203					3593					125
							4492					2574					2781					468				187						266					203					1875					563
							1092					562					3750					702				187						875					297					3687					203
							811					4882					4250					296				187						1172					1031					2750					140
							1545					312					2766					203				187						3312					156					3235					125
							1529					6848					3157					1014				188						1922					125					5250					125
							1139					8222					2969					6662				188						172					203					11734					125
							624					405					3501					125				188						609					203					5422					109
							1607					9501					4829					234				188						563					282					3671					109
							1841					359					3687					171				188						234					281					3142					125
							3042					343					3578					188				203						469					141					500					109
							453					1435					2110					858				203						391					578					3016					265
							998					3666					4000					266				203						1641					281					141					234
							4180					9017					3328					390				203						1689					266					3094					218
							1264					452					4672					7893				203						3140					235					2766					172
							1404					11559					3859					10421				203						203					296					4469					110
							344					655					3547					4446				203						391					109					1968					125
							1825					7847					5157					280				203						125					422					2204					109
							7269					358					6000					187				203						1627					891					3547					140
							1825					858					3984					656				203						2438					281					890					141
							3011					4946					4391					280				218						985					406					234					203
							5101					2855					3312					406				218						2000					500					3688					250
							639					8908					3156					344				218						1110					156					2125					203
							999					437					5766					702				218						531					156					2109					250
							1123					374					4391					6864				219						375					281					3392					140
							2605					5538					3094					17332				219						2235					296					1860					140
							3837					5413					3688					218				219						453					109					2220					312
							2184					920					4156					187				219						1265					454					2656					234
							2449					13385					157					499				219						3375					250					2735					390
							2761					359					1109					171				219						4470					141					3985					171
							2356					15943					2328					437				219						312					672					578					313
							749					530					10783					187				219						1906					188					3094					125
							2527					312					531					359				219						266					313					187					141
							795					219					5454					8689				219						375					250					2110					281
							3276					437					172					390				234						281					234					2844					359
							1201					327					1218					203				234						1172					140					3391					125
							5398					8361					1125					172				234						1156					313					3281					172
							4431					125					813					359				234						453					1906					3766					344
							5741					343					734					219				234						406					125					2719					172
							904					2979					359					468				234						656					110					125					203
							2543					405					250					125				234						328					203					375					125
							2746					10842					3453					187				234						344					250					516					93
							671					406					9734					717				235						1985					219					2531					187
							1545					5896					6359					140				235						235					313					3438					329
							811					5335					6797					249				235						968					328					3172					219
							280					453					2734					171				235						140					250					2437					109
							2309					250					3204					218				250						672					125					2828					343
							1373					5008					3672					4618				250						609					172					3969					125
							1560					546					4453					203				250						1015					360					6859					125
							1560					343					4156					125				250						1156					157					1953					188
							7644					5257					2812					4618				250						125					125					2548					500
							2434					234					6063					327				250						1281					187					3297					187
							936					266					3656					141				250						593					125					3329					156
							3042					12262					2359					156				250						2688					172					2173					157
							1482					9079					3375					110				250						2328					250					3594					172
							1404					359					3531					202				250						2547					203					3141					234
							1560					359					4219					343				250						407					297					3907					125
							1389					452					4094					124				250						172					219					5125					109
							2527					2527					6875					110				250						1000					125					2954					203
							2231					8892					4188					531				250						265					125					1704					219
							1295					203					2297					312				250						1594					203					1937					110
							1685					390					3844					1092				250						2218					219					3390					406
							4634					312					2985					5912				250						312					281					3750					219
							1482					171					3375					218				266						250					296					2328					172
							687					187					3375					203				266						1219					109					3125					234
							468					312					3485					203				266						1843					109					2204					125
							1357					811					2500					171				266						172					172					2672					140
							967					265					3063					125				281						328					125					2593					156
							265					608					2984					156				281						906					219					3156					141
							2808					546					3125					312				281						391					391					2688					172
							2917					343					5422					281				282						313					313					1922					141
							3604					2574					140					1123				282						1391					140					2312					219
							1498					358					3516					281				282						2812					297					2704					171
							1981					3931					2391					374				282						453					406					2109					109
							2293					187					3515					187				296						2203					125					3610					235
							297					8517					2953					187				296						2094					141					3282					109
							1436					344					3047					125				296						2860					343					3359					141
							2262					390					6156					172				297						360					141					5157					187
							5913					437					4078					483				297						500					391					3439					125
							2247					203					3750					562				297						141					3078					1656					219
							7285					171					2344					640				297						391					1859					1671					110
							3245					2589					5406					7940				297						609					219					4439					172
							2122					312					2344					171				312						438					125					2250					109
							1389					327					2688					3448				312						547					172					1969					235
							1341					328					2141					156				312						203					172					3704
							983					1311					1969					187				313						1281					360					3016
							874					515										218				313						1390					312					3719
							1217					3104										109				313						172					141					5110
							312					4664										141				328						500					156					6516
							4556					9532										437				328						969					204					515
							2059					561										484				328						2203					187					3391
							5320					125										281				328						546					110					3016
							733					390										5506				329						406					1750					2781
							249					483														329						1343					266					2578
							1779					453														329						2406					281					4312
							2075					905														343						937					219					3547
							219					3260														343						1000					141					2922
							1451					4696														344						1329					297					5766
							4010					405														344						172					156					265
							4165					140														344						797					157					266
							5569					234														344						1015					234					2172
							1420					780														359						2297					234					3015
							3619					280														359						4063					1266					2219
							3385					405														359						2406					172					3610
							500					1435														360						1562					266					1828
							1747					422														360						14689					110					3015
							1123					2886														390						11532					266					4500
							390					4571														390						1282					203					6547
							1451					11013														406						1094					172
							1529																			406						110					172
							1513																			406						1156					188
							1794																			406						1359					140
							5943																			407						687					2313
																										407						2125
																										438						718
																										438						422
																										438						750
																										453						954
																										453						594
																										453						8408
																										453						125
																										484						375
																										484						2531
																										516						4125
																										516						953
																										641						2265
																										641						984
																																812
																																1329
																																1906
																																875
																																984
																																1016
																																1984
																																60861
																																671
																																3922
																																1734
																																313
																																250
																																250
																																328
																																391
																																610
																																156
																																250
																																1250
																																219
																																594
																																750
[truncated: 4 more columns]

## Sheet: 15
0-15-X	bl	fi	difference		B1	Bl	FI	difference		B2	Bl	FI	difference		B3	Bl	FI	difference		B4	Bl	FI	difference		B5	Bl	FI	difference		B6	Bl	FI	difference		B7	Bl	FI	difference		B8	Bl	FI	difference		B9	Bl	FI	difference
mean	1929.21	3345.24	1416.03		mean	407.455	2356.41	1948.95		mean	1228.72	3055.47	1826.75		mean	291.788	381.511	89.723		mean	485.24	1736.27	1251.03		mean	1510.64	4051.76	2541.11		mean	1826.23	1279.27	-546.955		mean	4315.69	6768.49	2452.8		mean	5366.4	4433.29	-933.115		mean	4825.94	4559.9	-266.039
sd	2578.89	4428.62	1849.73		sd	823.106	3628.48	2805.37		sd	1422.4	2501.56	1079.15		sd	165.426	659.01	493.584		sd	822.391	2322.42	1500.03		sd	1631.83	5980.55	4348.73		sd	2398.59	2404.3	5.71207		sd	3475.86	5752.05	2276.18		sd	2894.1	2322.16	-571.933		sd	1634.6	2637.93	1003.33
						BL	FL				BL	FI				BL	FI				BL	FI				BL	FI				BL	FI				BL	FL				BL	FL				BL	FL
						110	171				140	359				109	125				109	203				125	1015				140	828				110	2688				563	4844				1828	1860
						171	156				141	531				141	109				110	187				141	500				141	4672				140	2640				625	4516				2610	3438
						187	125				172	235				171	172				157	172				156	671				172	203				203	7641				2641	3375				3157	3642
						312	172				187	1609				172	313				187	141				157	172				188	157				312	609				2750	2750				3172	2797
						329	125				188	688				188	344				235	2547				171	2250				203	281				907	1922				2782	641				3188	7048
						406	328				266	8828				218	281				266	282				188	640				219	110				1141	3594				2922	4797				3312	3437
						422	15189				282	641				234	172				312	109				203	250				234	406				1234	3906				2938	906				3344	4923
						437	140				313	125				235	547				422	219				234	109				235	125				1438	2187				3063	2188				3391	2140
						438	188				359	156				281	172				437	141				235	219				250	750				2219	2219				3172	5547				3484	3187
						468	219				375	345				313	220				438	5485				250	172				390	172				2812	2031				3297	2751				3563	5501
						515	375				391	203				360	344				453	468				281	422				422	2969				3234	4015				3343	1953				3625	3359
						563	140				406	266				422	281				672	172				282	156				484	140				3516	3954				3360	4406				3626	3484
						579	187				438	281				437	203				1625	156				296	843				500	235				3532	2438				3656	2094				3687	9125
						860	171				531	266				469	625				2094	125				312	484				516	17797				3875	1970				3781	12140				3703	7562
						921	688				532	2844				532	235				2219	172				375	281				593	140				4016	2562				4001	4156				3765	4500
						1391	188				578	297				578	281				2437	218				390	407				641	547				4078	4390				4126	8360				3798	2454
						6157	468				657	2250				641	375				2765	188				406	2094				750	6126				4156	3594				4188	2234				3985	8062
						109	328				750	438				735	140				2781	406				422	9610				812	172				4439	2672				4469	3016				4000	9469
						109	172				969	3860				843	156				3594	3343				453	797				828	172				4548	6141				4470	1828				4094	3047
						109	281				1220	4547				125	203				4203	203				531	16704				860	375				4609	4532				4907	3828				4188	5032
						125	391				1343	1828				125	172				125	375				641	437				906	110				4640	5547				4986	5922				4250	2891
						125	469				1626	6484				125	328				125	219				672	359				938	282				4860	6937				5282	2814				4267	3173
						125	391				1750	3985				125	781				125	250				719	11736				969	5001				4922	4626				5547	5767				4298	3172
						141	265				1813	500				125	344				140	187				813	547				1125	172				5265	2453				5594	4142				4392	5267
						141	485				1875	4125				140	250				140	391				1250	375				1219	2110				5422	4470				5641	5564				4485	4406
						141	313				2016	531				140	171				141	188				1562	6766				1312	453				5626	5750				5657	6672				4578	3000
						141	172				2172	3313				140	110				141	407				1625	515				1797	3109				5720	3407				5797	3625				4625	5954
						141	438				2266	4594				156	125				141	360				2000	563				2157	204				5798	3891				6000	10328				4673	5814
						156	375				2281	391				156	172				141	6031				2141	4078				2234	500				6001	2798				6002	5360				4688	3922
						156	141				3625	3969				156	172				141	1906				2421	453				2297	969				6094	4157				6094	593				4703	3485
						157	6047				3797	3469				187	282				141	7626				2470	3656				3297	156				6626	6798				6172	3391				5156	4423
						157	172				4563	2359				187	313				141	3547				2546	9548				3625	140				6751	2531				6266	5236				5204	8079
						172	484				7609	2922				203	141				156	4313				2625	906				4281	328				6954	6001				7533	1922				5219	5515
						172	421				281	4328				203	5703				156	2954				2734	672				4312	219				7812	3250				7890	2343				5359	4422
						188	3093				281	9016				219	157				156	5266				2813	969				4344	188				8344	3298				8438	4313				5579	7516
						188	1797				328	344				219	171				156	8579				2844	328				4672	375				8782	6939				8828	3266				5782	3095
						188	156				328	2484				250	187				156	359				2969	469				4703	4766				8939	2828				8937	6281				5891	3625
						203	3515				422	2359				250	110				156	110				3000	3625				5297	2047				11000	3781				9891	4922				6282	8656
						203	297				422	3204				266	203				171	3783				3250	1656				6578	313				11704	2017				10173	3578				6453	2469
						203	281				422	2734				266	172				171	5439				3766	406				9970	188				11969	11843				10688	5812				6595	3283
						219	4016				500	1860				266	4641				172	1672				3938	640				10235	203				12516	3109				17251	5797				7625	3313
						219	266				500	1672				282	125				172	172				4171	547				375	328				109	26471				3625	7015				7720	4375
						234	422				1640	3532				282	203				172	531				4344	2125				375	359				109	2438				3625	2516				7906	2750
						234	172				1640	422				282	172				172	8500				4406	3157				375	188				109	3765				4250	4251				8110	9219
						250	312				2063	2875				282	266				172	7454				4469	422				391	3828				125	6548				4250	2984				9079	4187
						250	328				2063	2062				375	203				188	203				7515	1203				391	360				125	3047				6375	3282				9392	3609
						250	391					6390				375	141				188	407				172	7547				453	344				156	2813				6375	4203				4390	2110
						266	219					2375				375	203				188	3704				172	45188				453	360				156	3547					4687				4390	4078
						266	7516					3016				406	313				188	375				313	2719					344					3531					4891				5343	5517
						281	5547					11250				406	234				188	250				313	422					312					2563					5453				5343	5828
						281	359					3219				500	157				203	469				594	532					188					3563					2625					15063
						375	297					1671				500	265				203	266				594	10344					281					4689					3469					3783
						375	297					235					437				203	500				594	3531					4469					2937					3906					4829
						547	4703					3406					437				203	3391					3438					203					2578					3875					4625
						547	219					1562					547				203	203					2719					6314					3063					3750					3875
							5376					468					219				203	250					547					125					5125					2875					5844
							437					4391					578				204	1735					312					172					3328					4328					1922
							360					2266					391				204	281					7064					234					2813					4015					3297
							172					469					625				218	469					3156					391					2359					4328					3000
							500					265					219				218	219					625					797					9189					4454					2984
							438					609					5234				218	344					578					110					2656					5625					4438
							187					3125					234				218	390					9766					140					3797					6298					5407
							140					5890					562				219	3156					937					2500					2704					3766					4391
							141					3657					297				219	344					484					594					4328					3516					4734
							406					2640					250				219	437					360					250					8828					3172					4875
							203					2563					172				250	266					1282					2281					3984					2094					16877
							4985					4578					125				250	437					5126					187					4406					5828					3125
							438					4703					172				281	328					12766					421					25877					3594					3485
							2734					3531					343				281	3047					6109					5141					4047					4703					4329
							4250					2484					328				297	2782					5094					203					6344					4203					5109
							8265					5797					203				297	3266					500					375					14674					15921					3892
							172					6547					172				313	8266					2203					187					3454					2687					3438
							281					1438					125				313	516					8564					203					17407					7172					7328
							562					6953					219				360	328					406					11937					11001					2579					3562
							266					1391					172				360	1812					4125					140					2672					3453					2328
							188					3203					313					546					22922					297					2984					3109					2765
							3468					2563					297					3704					750					375					2937					3408					5188
							610					1734					484					3329					500					172					9844					2516					4876
							11969					172					125					407					13923					203					9829					3344					5531
							531					2656					297					6407					4312					172					2937					7766					5547
							798					2562					437					281					18219					640					6438					6454					3672
							4266					4000					515					3703					281					375					21768					2907					3407
							266					4125					235										10281					1797					3313					4375					1922
							360					2750					109										24626					187					2266					2969					6171
							3250					4032					234										125					516					3859					6562					3969
							406					1875					500										359					313					4407					4718					3937
							453					6484					218										5219					7048					2563					3031					6735
							328					5453					188										6235					125					12297					2704					3187
							578					6797					172										4359					266					2375					4797					3470
							3188					7829					313										188					5985					2031					2766					5673
							6015					2859					563										313					219					3359					3079					4125
							5814					5046					94										500					687					2359					3172					4954
							9906					6203					282										266					4046					14485					8188					4797
							6594					2734					281										9484					234					12313					4485					9985
							4718					2594					234										1642					265					5314					5844					2422
							6141					14610					375										359					547					5187					3610					4578
							4250					3500					563										219					328					19736					3078					2784
							313					188					313										266					546					15735					3859					3329
							515					2312					172										1828					297					2437					3250					6720
							4157					5468					594										282					4422					2156					4313					4828
							172					2625					313										3562					250					6547					4359					5266
							5813					4765					203										453					203					4095					3062					9234
							8015					3656					297										10359					3954					3656					2844					4001
							6750					3954					250										7656					218					21235					5610					14704
							9906					359					531										5031					3984					13438					10938					2658
							297					531					563										7406					219					4515					3688					3359
							406					235					250										9704					3187					3250					3640					3672
							5437					1609					266										4937					500					2110					9390					3359
							563					688					406										7297					266					5157					4157					5531
							4140					8828					235										563					172					27876					10625					4610
							250					641					203										297					500					6344					6359					3594
							7969					125					375										3672					515					4219					2968					20970
							13939					156					328										516					172					4047					3000					4000
							21453					345					406										313					453					15814					2812					2532
							281					203					937										7172					282					15690					3422					2735
							516					266					203										8282					140					10751					4750					4953
							4813					281					687										4578					235					5110					3328					3438
							6218					266					171										3141					266					3453					10031					3828
							203					2844					672										3406					10314					8969					4656					4078
							5953					297					219										22204					828					8953					2516					3891
							172					2250					515										6453					266					2078					3281					2938
							10140					438					250										141					157					24344					6579					3188
							6578					3860					422										8344					593					14079					2859					2938
							266					4547					609										5751					438					19345					9172					3656
							328					1828					282										234					172					12376					3282					3796
												6484					297										4781					312					3625					3500					5423
												3985					235										391					3562					8830					2312					3797
												500					172										125					156					7173					2843					2359
												4125					250										7750					203					16158					2609					2594
												531					188										7250					4234					3250					3046					3109
												3313					203										4611					4657					3297					2391					3313
												4594					438										6781					172					3266					5563					3859
												391					204										4422					250					16376					5562					2062
												3969					406										11267					469					4485					3687					3359
												3469					266										281					4094					3782					2782					3016
												2359					313										1015					390					4594					4937					3594
												2922					234										500					171					2813					2986					3454
												4328					312										671					1266					8908					2453					3421
												9016					422										172					344					10501					2703					2906
												344					375										2250					141					9141					2188					2484
												2484					187										640					453					3860					3140					3531
												2359					125										250					250					8548					3187					2922
												3204					344										109					438					13688					2296					4031
												2734					563										219					484					24674					5172					3609
												1860					672										172					219					3203					7062					2203
												1672					171										422					3687					5094					2938					4048
												3532					282										156										15970					8938					3406
												422					219										843										4797					6266					3875
												2875					313										484										4891					5187					3532
												2062					203										281										8750					11845					4891
												6390					187										407										6703					1797					4486
												2375					390										2094										10813					3234
												3016					172										9610										3016					2281
												11250					610										797										3062					5172
												3219					203										16704										7422					2922
												1671					484										437										4157					6531
												235					281										359										4391					4500
												3406					172										11736										4047					6219
												1562					235										547										4640					9516
												468					297										375										6719
												4391					157										6766										6657
												2266					125										515										8703
												469					218										563										4093
												265					609										4078										6641
												609					188										453										3140
												3125					375										3656										14266
												5890					281										9548										141
												3657					219										906										16360
												2640					187										672										11610
												2563					407										969										11609
												4578					188										328										26485
												4703					188										469										2688
												3531					266										3625										2640
												2484					703										1656										7641
												5797					125										406										609
												6547					109										640										1922
												1438					172										547										3594
												6953					313										2125										3906
												1391					344										3157										2187
												3203					281										422										2219
												2563					172										1203										2031
												1734					547										7547										4015
												172					172										45188										3954
												2656					220										2719										2438
												2562					344										422										1970
												4000					281										532										2562
												4125					203										10344										4390
												2750					625										3531										3594
												4032					235										3438										2672
												1875					281										2719										6141
												6484					375										547										4532
												5453					140										312										5547
												6797					156										7064										6937
												7829					203										3156										4626
												2859					172										625										2453
												5046					328										578										4470
												6203					781										9766										5750
												2734					344										937										3407
												2594					250										484										3891
												14610					171										360										2798
												3500					110										1282										4157
												188					125										5126										6798
												2312					172										12766										2531
												5468					172										6109										6001
												2625					282										5094										3250
												4765					313										500										3298
												3656					141										2203										6939
												3954					5703										8564										2828
												359					157										406										3781
												531					171										4125										2017
												235					187										22922										11843
												1609					110										750										3109
												688					203										500										26471
												8828					172										13923										2438
												641					4641										4312										3765
												125					125										18219										6548
												156					203										281										3047
												345					172										10281										2813
												203					266										24626										3547
												266					203										125										3531
												281					141										359										2563
												266					203										5219										3563
												2844					313										6235										4689
												297					234										4359										2937
												2250					157										188										2578
												438					265										313										3063
												3860					437										500										5125
												4547					437										266										3328
												1828					547										9484										2813
												6484					219										1642										2359
												3985					578										359										9189
												500					391										219										2656
												4125					625										266										3797
												531					219										1828										2704
												3313					5234										282										4328
												4594					234										3562										8828
												391					562										453										3984
												3969					297										10359										4406
												3469					250										7656										25877
												2359					172										5031										4047
												2922					125										7406										6344
												4328					172										9704										14674
												9016					343										4937										3454
												344					328										7297										17407
												2484					203										563										11001
												2359					172										297										2672
												3204					125										3672										2984
												2734					219										516										2937
												1860					172										313										9844
												1672					313										7172										9829
												3532					297										8282										2937
												422					484										4578										6438
												2875					125										3141										21768
												2062					297										3406										3313
												6390					437										22204										2266
												2375					515										6453										3859
												3016					235										141										4407
												11250					109										8344										2563
												3219					234										5751										12297
												1671					500										234										2375
												235					218										4781										2031
												3406					188										391										3359
												1562					172										125										2359
												468					313										7750										14485
												4391					563										7250										12313
												2266					94										4611										5314
												469					282										6781										5187
												265					281										4422										19736
												609					234										11267										15735
												3125					375										281										2437
												5890					563										1015										2156
												3657					313										500										6547
												2640					172										671										4095
												2563					594										172										3656
												4578					313										2250										21235
												4703					203										640										13438
												3531					297										250										4515
												2484					250										109										3250
												5797					531										219										2110
												6547					563										172										5157
												1438					250										422										27876
												6953					266										156										6344
												1391					406										843										4219
												3203					235										484										4047
												2563					203										281										15814
												1734					375										407										15690
												172					328										2094										10751
												2656					406										9610										5110
												2562					937										797										3453
												4000					203										16704										8969
												4125					687										437										8953
												2750					171										359										2078
												4032					672										11736										24344
												1875					219										547										14079
												6484					515										375										19345
												5453					250										6766										12376
												6797					422										515										3625
												7829					609										563										8830
												2859					282										4078										7173
												5046					297										453										16158
												6203					235										3656										3250
												2734					172										9548										3297
												2594					250										906										3266
												14610					188										672										16376
												3500					203										969										4485
												188					438										328										3782
												2312					204										469										4594
												5468					406										3625										2813
												2625					266										1656										8908
												4765					313										406										10501
												3656					234										640										9141
												3954					312										547										3860
												359					422										2125										8548
												531					375										3157										13688
												235					187										422										24674
												1609					125										1203										3203
												688					344										7547										5094
												8828					563										45188										15970
												641					672										2719										4797
												125					171										422										4891
												156					282										532										8750
												345					219										10344										6703
												203					313										3531										10813
												266					203										3438										3016
												281					187										2719										3062
												266					390										547										7422
												2844					172										312										4157
												297					610										7064										4391
												2250					203										3156										4047
												438					484										625										4640
												3860					281										578										6719
												4547					172										9766										6657
												1828					235										937										8703
												6484					297										484										4093
												3985					157										360										6641
												500					125										1282										3140
												4125					218										5126										14266
												531					609										12766										141
												3313					188										6109										16360
												4594					375										5094										11610
												391					281										500										11609
												3969					219										2203										26485
												3469					187										8564
												2359					407										406
												2922					188										4125
												4328					188										22922
												9016					266										750
												344					703										500
												2484															13923
												2359															4312
												3204															18219
												2734															281
												1860															10281
												1672															24626
												3532															125
												422															359
												2875															5219
												2062															6235
												6390															4359
												2375															188
												3016															313
												11250															500
												3219															266
												1671															9484
												235															1642
												3406															359
												1562															219
												468															266
												4391															1828
												2266															282
												469															3562
												265															453
												609															10359
												3125															7656
												5890															5031
												3657															7406
												2640															9704
												2563															4937
												4578															7297
												4703															563
												3531															297
												2484															3672
												5797															516
												6547															313
												1438															7172
												6953															8282
												1391															4578
												3203															3141
												2563															3406
												1734															22204
												172															6453
												2656															141
												2562															8344
												4000															5751
												4125															234
												2750															4781
												4032															391
												1875															125
												6484															7750
												5453															7250
												6797															4611
												7829															6781
												2859															4422
												5046															11267
												6203															281
												2734															1015
												2594															500
												14610															671
												3500															172
												188															2250
												2312															640
												5468															250
												2625															109
												4765															219
												3656															172
												3954															422
												359															156
												531															843
												235															484
												1609															281
												688															407
												8828															2094
												641															9610
												125															797
												156															16704
												345															437
												203															359
												266															11736
												281															547
												266															375
												2844															6766
												297															515
												2250															563
												438															4078
												3860															453
												4547															3656
												1828															9548
												6484															906
												3985															672
												500															969
												4125															328
												531															469
												3313															3625
												4594															1656
												391															406
												3969															640
												3469															547
												2359															2125
												2922															3157
												4328															422
												9016															1203
												344															7547
												2484															45188
												2359															2719
												3204															422
												2734															532
												1860															10344
												1672															3531
												3532															3438
												422															2719
												2875															547
												2062															312
												6390															7064
												2375															3156
												3016															625
												11250															578
												3219															9766
												1671															937
												235															484
												3406															360
												1562															1282
												468															5126
												4391															12766
												2266															6109
												469															5094
												265															500
												609															2203
												3125															8564
												5890															406
												3657															4125
												2640															22922
												2563															750
												4578															500
												4703															13923
												3531															4312
												2484															18219
												5797															281
												6547															10281
												1438															24626
												6953															125
												1391															359
												3203															5219
												2563															6235
												1734															4359
												172															188
												2656															313
												2562															500
												4000															266
												4125															9484
												2750															1642
												4032															359
												1875															219
												6484															266
												5453															1828
												6797															282
												7829															3562
												2859															453
												5046															10359
												6203															7656
												2734															5031
												2594															7406
												14610															9704
												3500															4937
												188															7297
												2312															563
												5468															297
												2625															3672
												4765															516
												3656															313
												3954															7172
												359															8282
												531															4578
												235															3141
												1609															3406
												688															22204
												8828															6453
												641															141
												125															8344
												156															5751
												345															234
												203															4781
												266															391
												281															125
												266															7750
												2844															7250
												297															4611
												2250															6781
												438															4422
												3860															11267
												4547															281
												1828															1015
												6484															500
												3985															671
												500															172
												4125															2250
												531															640
												3313															250
												4594															109
												391															219
												3969															172
												3469															422
												2359															156
												2922															843
												4328															484
												9016															281
												344															407
												2484															2094
												2359															9610
												3204															797
												2734															16704
												1860															437
												1672															359
												3532															11736
												422															547
												2875															375
												2062															6766
												6390															515
												2375															563
												3016															4078
												11250															453
												3219															3656
												1671															9548
												235															906
												3406															672
												1562															969
												468															328
												4391															469
												2266															3625
												469															1656
												265															406
												609															640
												3125															547
												5890															2125
												3657															3157
												2640															422
												2563															1203
												4578															7547
												4703															45188
												3531															2719
												2484															422
												5797															532
												6547															10344
												1438															3531
												6953															3438
												1391															2719
												3203															547
												2563															312
												1734															7064
												172															3156
												2656															625
												2562															578
												4000															9766
												4125															937
												2750															484
												4032															360
												1875															1282
												6484															5126
												5453															12766
												6797															6109
												7829															5094
												2859															500
												5046															2203
												6203															8564
												2734															406
												2594															4125
												14610															22922
												3500															750
												188															500
												2312															13923
												5468															4312
												2625															18219
												4765															281
												3656															10281
												3954															24626
												359															125
												531															359
												235															5219
												1609															6235
												688															4359
												8828															188
												641															313
												125															500
												156															266
												345															9484
												203															1642
												266															359
												281															219
												266															266
												2844															1828
												297															282
												2250															3562
												438															453
												3860															10359
												4547															7656
												1828															5031
												6484															7406
												3985															9704
												500															4937
												4125															7297
												531															563
												3313															297
												4594															3672
												391															516
												3969															313
												3469															7172
												2359															8282
												2922															4578
												4328															3141
												9016															3406
												344															22204
												2484															6453
												2359															141
												3204															8344
												2734															5751
												1860															234
												1672															4781
												3532															391
												422															125
												2875															7750
												2062															7250
												6390															4611
												2375															6781
												3016															4422
												11250															11267
												3219															281
												1671															1015
												235															500
												3406															671
												1562															172
												468															2250
												4391															640
												2266															250
												469															109
												265															219
												609															172
												3125															422
												5890															156
												3657															843
												2640															484
												2563															281
												4578															407
												4703															2094
												3531															9610
												2484															797
												5797															16704
												6547															437
												1438															359
												6953															11736
												1391															547
												3203															375
												2563															6766
												1734															515
												172															563
												2656															4078
												2562															453
												4000															3656
												4125															9548
												2750															906
												4032															672
												1875															969
												6484															328
												5453															469
												6797															3625
												7829															1656
												2859															406
												5046															640
												6203															547
												2734															2125
												2594															3157
												14610															422
												3500															1203
												188															7547
												2312															45188
												5468															2719
												2625															422
												4765															532
												3656															10344
												3954															3531
																											3438
																											2719
																											547
																											312
																											7064
																											3156
																											625
																											578
																											9766
																											937
																											484
																											360
																											1282
																											5126
																											12766
																											6109
																											5094
																											500
																											2203
																											8564
																											406
																											4125
																											22922
																											750
																											500
																											13923
																											4312
																											18219
																											281
																											10281
																											24626
																											125
																											359
																											5219
																											6235
																											4359
																											188
																											313
																											500
																											266
																											9484
																											1642
																											359
																											219
																											266
																											1828
																											282
																											3562
																											453
																											10359
																											7656
																											5031
																											7406
																											9704
																											4937
																											7297
																											563
																											297
																											3672
																											516
																											313
																											7172
																											8282
																											4578
																											3141
																											3406
																											22204
																											6453
																											141
																											8344
																											5751
																											234
																											4781
																											391
																											125
																											7750
																											7250
																											4611
																											6781
																											4422
																											11267
																											281
[truncated: 4 more columns]

## Sheet: 30
0-30-X	bl	fi	difference		B1	Bl	FI	difference		B2	Bl	FI	difference		B3	Bl	FI	difference		B4	Bl	FI	difference		B5	Bl	FI	difference		B6	Bl	FI	difference		B7	Bl	FI	difference		B8	Bl	FI	difference		B9	Bl	FI	difference
mean	2324.86	6812.65	4487.8		mean	3142.95	3119.29	-23.6597		mean	1866.39	8629.51	6763.12		mean	4715.78	7742.72	3026.94		mean	3097.98	2350	-747.983		mean	1674.7	6159	4484.3		mean	1622.19	4101.74	2479.54		mean	1134.57	4704.18	3569.61		mean	972.725	12449.3	11476.6		mean	4133.91	3666.59	-467.317
sd	3183.82	9982.78	6798.96		sd	4128.24	5257.58	1129.34		sd	893.708	11566.1	10672.4		sd	4891.54	14284.6	9393.06		sd	3288.48	1409.1	-1879.38		sd	2832.14	11209	8376.87		sd	1913.11	5705.04	3791.93		sd	2247.53	5776.2	3528.67		sd	2333.09	10511.4	8178.32		sd	2285.29	2791.57	506.28
						BL	FL				BL	FI				BL	FI				BL	FI				BL	FI				BL	FI				BL	FL				BL	FL				BL	FL
						156	421				219	1077				188	1373				140	1123				110	312				141	140				125	359				109	265				125	1969
						188	234				562	1497				250	3604				156	1560				172	593				156	109				234	828				219	485				156	2375
						202	624				655	655				390	20451				187	2012				187	35584				157	266				359	641				234	360				171	3204
						234	250				998	1061				421	17113				234	1981				203	9454				188	7219				360	203				235	250				328	2189
						250	156				1107	1513				546	842				250	156				265	858				250	187				407	281				265	141				2297	12469
						281	405				1233	1732				562	1903				312	2371				327	577				282	453				485	157				266	344				2422	3954
						327	172				1295	1076				593	10499				390	2309				359	374				296	281				500	437				281	156				2563	3329
						328	405				1310	2246				639	7598				405	2543				390	453				297	219				515	141				282	703				2625	2578
						343	421				1342	26364				858	312				452	1233				421	1077				328	19829				516	359				312	172				2641	2484
						358	2621				1373	1685				920	967				484	2605				422	12308				329	625				517	2390				359	187				2656	2484
						437	250				1404	4150				1263	499				531	3073				437					343	203				609	266				407	266				2704	2751
						499	374				1482	2652				1451	764				811	4165				452					344	172				703	3750				422	8703				2750	2266
						514	4509				1498	1466				1513	889				983	1794				468					360	5031				750	3640				500	188				2844	2516
						593	280				1529	1326				1622	531				1092	5975				483					391	188				781	204				515	156				2921	7891
						765	281				1545	1388				1638	8549				1357					546					438	141				828	1843				532	453				2984	4235
						796	203				1622	2808				1919	6677				1419					561					453	532				875	6312				547	344				3000	3688
						2168	172				1670	1591				2012	4024				1451					608					500	4938				4000	6736				578	421				3031	3156
						2496	344				1700	1482				2044	624				1529					639					562	672				4062	3500				657	469				3032	2500
						2901	172				1716	8782				2512	5506				1778					686					594	203				4298	5939				671	329				3110	2406
						2933	328				1732	1279				2840	421				1810					733					703	4437				7547	843				718	500				3125	2906
						4431	764				1779	1341				3261	1716				1981					749					3094	3798				9250	5375				734	703				3328	29532
						4446	687				1809	11310				3822	670				2075					764					3187	4125				10781	4563				750	3125				3344	2688
						4898	234				1856	1279				4227	60045				2090					780					3547	16110				203	1140				781	6656				3359	4016
						5133	312				1887	19016				4228	5647				2122					811					3562	4406				203	27831				797	2751				3375	1844
						5382	297				1997	1357				4259	593				2262					812					3828	391				219	500				844	61862				3391	3187
						5460	7410				2013	1466				4618	14056				2325					827					3844	21407				219	2939				875	437				3486	2298
						5694	2496				2028	1233				4914	577				2418					842					3859	4766				250	10720				1125	172				3548	5875
						6006	3370				2044	1279				5554	5959				2464					905					4017	3453				250	266				1265	110				3578	3984
						6022	483				2121	1342				5584	64569				2543					936					4312	10704				266	6563				1438	344				3610	3641
						6911	421				2340	12870				5850	2839				2574					952					4533	3282				266	187				3953	125				3657	3283
						7550	5211				2418	1124				5866	5678				2620					982					4548	391				266	797				6843	845				3687	2890
						7691	281				2542	11872				5928	577				2683					1030					4765	3797				281	2656				15579	22407				3750	2093
						8611	328				2590	63024				6099	7394				2699					1108					4922	3906				281	5625				141	156				3781	2954
						8923	1809				2730	1139				6100	2059				3354					1139					4953	13078				297	4750				141	547				3796	6109
						9578	546				3136	5460				6130	5273				3604					1201					5079					297	5422				172	3594				3843	5500
						10202	328				5367	1233				6412	7940				3697					1248					5110					297	484				172	5454				3875	4266
						12402	359				1435	2106				6692					4305					1435					109					313	3641				172	12892				3922	5891
						12604	12699				1435	11840				7207					4774					1716					109					313	2797				250	344				4078	3484
						18736	390				1607	15616				7254					4789					2028					110					328	593				250	7094				4234	3219
						203	8720				1607	24024				7488					4883					3183					110					328	4892				328	813				4250	5172
						203	421				1841	5055				7738					5024					3666					125					328	765				328	18250				4391	2219
						203	265				1841	3261				7941					5866					4618					125					531	4126				375	15189				4455	4000
						265	6178				3853	1357				8549					7831					5553					219					531	4906				375	3157				4500	2578
						265	468				3853	8860				8580					7925					5741					219					344	218				375	9672				4501	4282
						265	5382					14976				8736					8268					7286					219					344	516				390	266				4657	5298
						265	390					1186				9142					8954					7551					313					375	3860				390	234				4812	3891
						297	12699					8705				13369					9719					8300					313					375	3578				469	328				4875	2875
						297	5351					16676				13931					9765					9766										375	5125				469	20376				5063	3437
						359	999					6318				14805					9875					10093										375	3673				469	14204				5078	3719
						359	4711					1872				21684					11966					16520										453	8219				625	26360				5172	2765
						374	312					6615				22682					13509					312										453	6204				625	31955				5406	3609
						374	6380					3463				468					125					312											4861					20829				5437	2203
						374	3386					1809				468					125					374											4563					25361				5500	2517
						655	20498					1264				671					172					374											656					5343				5642	4781
						655	20342					18033				671					172					436											2812					4641				5876	7890
							10795					11950				765					172					436											13704					21377				6204	2156
							390					1233				765					2091					484											3312					7219				7187	6734
							359					40295				796					2091					484											4063					36407				7625	6704
							639					6177				796										499											4250					6485				8047	2828
							7363					2169														499											781					985				8907	4422
							343					44476														515											3390					20689				12562	8048
							327					9157														515											9517					12453				13594	3219
							203					4758														515											531					23594				2938	14141
							4695					4306														531											8704					2532				2938	3625
							26925					1591														531											3953					3235				4047	2141
							26177					10281														624											12487					4969				4047	3861
							20140					2215														624											10860					7360					4375
							671					1373														655											703					17032					2484
							796					9438														655											2500					8532					4828
							297					1186														702											19532					19265					4391
							4945					3416														702											4547					16955					3594
							3651					2387														702											1235					27094					2687
							390					24492														718											10923					3062					3312
							6583					2060														718											4453					2984					3845
							374					2402																									5578					18204					3298
							4945					1669																									609					2937					5423
							2043					1606																									1235					2297					2344
							405					5366																									485					22875					4375
							2324					10686																									5828					22516					6579
							452					2059																									5845					16234					2532
							15413					7301																									547					18204					3001
							10249					1108																									5672					19484					2422
							265					11060																									6172					14782					2781
							188					2683																									532					12783					2671
							328					2543																									5672					25751					2281
							218					6661																									2297					19188					2485
							500					9423																									6736					13656					4078
							5195					1607																									1000					22017					4923
							297					1810																									8313					18703					4516
							6458					14118																									3282					21110					3281
							3291					2543																									531					19172					3047
							390					15849																									5422					4282					4704
							296					9641																									1453					26253					2188
							125					10109																									42330					13938					2125
							5928					11092																									1266					15047					4267
							4539					1903																									7219					21830					3611
							4103					29406																									4687					22625					2406
							5398					16364																									3376					4110					2283
							2574					4290																									3109					18266					3001
							531					27612																									843					14141					2484
							343					5819																									969					21423					4766
							483					14352																									4766					15251					4343
							4680					15101																									21830					15891					3500
							328					2590																									203					17204					2735
							218					10000																									1000					13204					3439
							7581					7660																									3063					16501					2344
							312					6069																									3968					5859					3125
							30841					29219																									4859					18094					4625
							3463					80434																									5203					24330					7844
							484					21231																									4126					17861					1828
							3916					1700																									4719					15641					4782
							452					7114																									234					20720					3876
							452					2153																									4720					9125					3016
							188					16489																									9110					18547					547
							5101					8175																									4251					15359					2266
							265					15257																									610					27641					2001
							3042					9532																									8907					28423					9531
							3759					2683																									3563					13751					3906
							359					3245																									359					9423					16673
							453					7597																									11594					15126					5047
							3635					18236																									1109					30266					3500
							390					13899																									4313					15361					3953
							218					1888																									4844					6765					3031
							327					17098																									7203					22329					2906
							203					2137																									3516					15562					3407
							405					1514																									5937					3000					2546
							281					5584																									5953					2657					3516
							312					9984																									17735					22329					2657
							234					50653																									31330					19423					6281
							453					12059																									6234					20251					3658
							359					1981																									4970					26954					3359
							297					10062																									781					20798					2938
							421					13541																									360					15423					2234
							3712					1232																									719					2953					2234
							358					5023																									4140					14610					2438
							281					12902																									703					13532					2407
							234					7208																									4173					17485					4047
							5506					140																									500					13641					2859
							515					1716																									5141					9032					2062
							437					5772																									5875					7953					2922
							297					1077																									4219					21437					5422
							15319					1497																									4812					21237					4235
							421					655																									7407					20922					2000
							3791					1061																									547					39095					4234
							515					1513																									9376					27862					2969
							7379					1732																									1110					31611					3140
							203					1076																									3985					14062					109
							577					2246																									21141										2453
							468					26364																									265										4781
							203					1685																									5844										2953
							453					4150																									17313										2626
							3401					2652																									937										5359
							10717					1466																									5141										2953
							2667					1326																									906										2250
							452					1388																									4782										828
							281					2808																									8062										500
							202					1591																									563										2000
							4290					1482																									3469										3703
							203					8782																									360										454
							484					1279																																			2562
							5429					1341																																			12000
							234					11310																																			2375
							4555					1279																																			2391
							12417					19016																																			5891
							297					1357																																			3016
							2574					1466																																			4735
							9922					1233																																			2469
							18595					1279																																			2891
							3635					1342																																			2109
							484					12870																																			2359
							499					1124																																			2251
							405					11872																																			3890
							3681					63024																																			2781
							5242					1139																																			3454
							218					5460																																			3313
							421					1233																																			2375
							234					2106																																			328
							624					11840																																			2297
							250					15616																																			313
							156					24024																																			2485
							405					5055																																			4281
							172					3261																																			594
							405					1357																																			3656
							421					8860																																			8251
							2621					14976																																			3969
							250					1186																																			2312
							374					8705																																			2781
							4509					16676																																			1438
							280					6318																																			156
							281					1872																																			2890
							203					6615																																			3078
							172					3463																																			2016
							344					1809																																			563
							172					1264																																			2312
							328					18033																																			765
							764					11950																																			2297
							687					1233																																			2516
							234					40295																																			9687
							312					6177																																			5109
							297					2169																																			2406
							7410					44476																																			2390
							2496					9157																																			3047
							3370					4758																																			2469
							483					4306																																			3672
							421					1591																																			4938
							5211					10281																																			5735
							281					2215																																			204
							328					1373																																			2172
							1809					9438																																			5657
							546					1186																																			3687
							328					3416																																			2359
							359					2387
							12699					24492
							390					2060
							8720					2402
							421					1669
							265					1606
							6178					5366
							468					10686
							5382					2059
							390					7301
							12699					1108
							5351					11060
							999					2683
							4711					2543
							312					6661
							6380					9423
							3386					1607
							20498					1810
							20342					14118
							10795					2543
							390					15849
							359					9641
							639					10109
							7363					11092
							343					1903
							327					29406
							203					16364
							4695					4290
							26925					27612
							26177					5819
							20140					14352
							671					15101
							796					2590
							297					10000
							4945					7660
							3651					6069
							390					29219
							6583					80434
							374					21231
							4945					1700
							2043					7114
							405					2153
							2324					16489
							452					8175
							15413					15257
							10249					9532
							265					2683
							188					3245
							328					7597
							218					18236
							500					13899
							5195					1888
							297					17098
							6458					2137
							3291					1514
							390					5584
							296					9984
							125					50653
							5928					12059
							4539					1981
							4103					10062
							5398					13541
							2574					1232
							531					5023
							343					12902
							483					7208
							4680					140
							328					1716
							218					5772
							7581					1077
							312					1497
							30841					655
							3463					1061
							484					1513
							3916					1732
							452					1076
							452					2246
							188					26364
							5101					1685
							265					4150
							3042					2652
							3759					1466
							359					1326
							453					1388
							3635					2808
							390					1591
							218					1482
							327					8782
							203					1279
							405					1341
							281					11310
							312					1279
							234					19016
							453					1357
							359					1466
							297					1233
							421					1279
							3712					1342
							358					12870
							281					1124
							234					11872
							5506					63024
							515					1139
							437					5460
							297					1233
							15319					2106
							421					11840
							3791					15616
							515					24024
							7379					5055
							203					3261
							577					1357
							468					8860
							203					14976
							453					1186
							3401					8705
							10717					16676
							2667					6318
							452					1872
							281					6615
							202					3463
							4290					1809
							203					1264
							484					18033
							5429					11950
							234					1233
							4555					40295
							12417					6177
							297					2169
							2574					44476
							9922					9157
							18595					4758
							3635					4306
							484					1591
							499					10281
							405					2215
							3681					1373
							5242					9438
							218					1186
							421					3416
							234					2387
							624					24492
							250					2060
							156					2402
							405					1669
							172					1606
							405					5366
							421					10686
							2621					2059
							250					7301
							374					1108
							4509					11060
							280					2683
							281					2543
							203					6661
							172					9423
							344					1607
							172					1810
							328					14118
							764					2543
							687					15849
							234					9641
							312					10109
							297					11092
							7410					1903
							2496					29406
							3370					16364
							483					4290
							421					27612
							5211					5819
							281					14352
							328					15101
							1809					2590
							546					10000
							328					7660
							359					6069
							12699					29219
							390					80434
							8720					21231
							421					1700
							265					7114
							6178					2153
							468					16489
							5382					8175
							390					15257
							12699					9532
							5351					2683
							999					3245
							4711					7597
							312					18236
							6380					13899
							3386					1888
							20498					17098
							20342					2137
							10795					1514
							390					5584
							359					9984
							639					50653
							7363					12059
							343					1981
							327					10062
							203					13541
							4695					1232
							26925					5023
							26177					12902
							20140					7208
							671					140
							796					1716
							297					5772
							4945					1077
							3651					1497
							390					655
							6583					1061
							374					1513
							4945					1732
							2043					1076
							405					2246
							2324					26364
							452					1685
							15413					4150
							10249					2652
							265					1466
							188					1326
							328					1388
							218					2808
							500					1591
							5195					1482
							297					8782
							6458					1279
							3291					1341
							390					11310
							296					1279
							125					19016
							5928					1357
							4539					1466
							4103					1233
							5398					1279
							2574					1342
							531					12870
							343					1124
							483					11872
							4680					63024
							328					1139
							218					5460
							7581					1233
							312					2106
							30841					11840
							3463					15616
							484					24024
							3916					5055
							452					3261
							452					1357
							188					8860
							5101					14976
							265					1186
							3042					8705
							3759					16676
							359					6318
							453					1872
							3635					6615
							390					3463
							218					1809
							327					1264
							203					18033
							405					11950
							281					1233
							312					40295
							234					6177
							453					2169
							359					44476
							297					9157
							421					4758
							3712					4306
							358					1591
							281					10281
							234					2215
							5506					1373
							515					9438
							437					1186
							297					3416
							15319					2387
							421					24492
							3791					2060
							515					2402
							7379					1669
							203					1606
							577					5366
							468					10686
							203					2059
							453					7301
							3401					1108
							10717					11060
							2667					2683
							452					2543
							281					6661
							202					9423
							4290					1607
							203					1810
							484					14118
							5429					2543
							234					15849
							4555					9641
							12417					10109
							297					11092
							2574					1903
							9922					29406
							18595					16364
							3635					4290
							484					27612
							499					5819
							405					14352
							3681					15101
							5242					2590
							218					10000
							421					7660
							234					6069
							624					29219
							250					80434
							156					21231
							405					1700
							172					7114
							405					2153
							421					16489
							2621					8175
							250					15257
							374					9532
							4509					2683
							280					3245
							281					7597
							203					18236
							172					13899
							344					1888
							172					17098
							328					2137
							764					1514
							687					5584
							234					9984
							312					50653
							297					12059
							7410					1981
							2496					10062
							3370					13541
							483					1232
							421					5023
							5211					12902
							281					7208
							328					140
							1809					1716
							546					5772
							328					1077
							359					1497
							12699					655
							390					1061
							8720					1513
							421					1732
							265					1076
							6178					2246
							468					26364
							5382					1685
							390					4150
							12699					2652
							5351					1466
							999					1326
							4711					1388
							312					2808
							6380					1591
							3386					1482
							20498					8782
							20342					1279
							10795					1341
							390					11310
							359					1279
							639					19016
							7363					1357
							343					1466
							327					1233
							203					1279
							4695					1342
							26925					12870
							26177					1124
							20140					11872
							671					63024
							796					1139
							297					5460
							4945					1233
							3651					2106
							390					11840
							6583					15616
							374					24024
							4945					5055
							2043					3261
							405					1357
							2324					8860
							452					14976
							15413					1186
							10249					8705
							265					16676
							188					6318
							328					1872
							218					6615
							500					3463
							5195					1809
							297					1264
							6458					18033
							3291					11950
							390					1233
							296					40295
							125					6177
							5928					2169
							4539					44476
							4103					9157
							5398					4758
							2574					4306
							531					1591
							343					10281
							483					2215
							4680					1373
							328					9438
							218					1186
							7581					3416
							312					2387
							30841					24492
							3463					2060
							484					2402
							3916					1669
							452					1606
							452					5366
							188					10686
							5101					2059
							265					7301
							3042					1108
							3759					11060
							359					2683
							453					2543
							3635					6661
							390					9423
							218					1607
							327					1810
							203					14118
							405					2543
							281					15849
							312					9641
							234					10109
							453					11092
							359					1903
							297					29406
							421					16364
							3712					4290
							358					27612
							281					5819
							234					14352
							5506					15101
							515					2590
							437					10000
							297					7660
							15319					6069
							421					29219
							3791					80434
							515					21231
							7379					1700
							203					7114
							577					2153
							468					16489
							203					8175
							453					15257
							3401					9532
							10717					2683
							2667					3245
							452					7597
							281					18236
							202					13899
							4290					1888
							203					17098
							484					2137
							5429					1514
							234					5584
							4555					9984
							12417					50653
							297					12059
							2574					1981
							9922					10062
							18595					13541
							3635					1232
							484					5023
							499					12902
							405					7208
							3681					140
							5242					1716
							218					5772
												1077
												1497
												655
												1061
												1513
												1732
												1076
												2246
												26364
												1685
												4150
												2652
												1466
												1326
												1388
												2808
												1591
												1482
												8782
												1279
												1341
												11310
												1279
												19016
												1357
												1466
												1233
												1279
												1342
												12870
												1124
												11872
												63024
												1139
												5460
												1233
												2106
												11840
												15616
												24024
												5055
												3261
												1357
												8860
												14976
												1186
												8705
												16676
												6318
												1872
												6615
												3463
												1809
												1264
												18033
												11950
												1233
												40295
												6177
												2169
												44476
												9157
												4758
												4306
												1591
												10281
												2215
												1373
												9438
												1186
												3416
												2387
												24492
												2060
												2402
												1669
												1606
												5366
												10686
												2059
												7301
												1108
												11060
												2683
												2543
												6661
												9423
												1607
												1810
												14118
												2543
												15849
												9641
												10109
												11092
												1903
												29406
												16364
												4290
												27612
												5819
												14352
												15101
												2590
												10000
												7660
												6069
												29219
												80434
												21231
												1700
												7114
												2153
												16489
												8175
												15257
												9532
												2683
												3245
												7597
												18236
												13899
												1888
												17098
												2137
												1514
												5584
												9984
												50653
												12059
												1981
												10062
												13541
												1232
												5023
												12902
												7208
												140
												1716
												5772
												1077
												1497
												655
												1061
												1513
												1732
												1076
												2246
												26364
												1685
												4150
												2652
												1466
												1326
												1388
												2808
												1591
												1482
												8782
												1279
												1341
												11310
												1279
												19016
												1357
												1466
												1233
												1279
												1342
												12870
												1124
												11872
												63024
												1139
												5460
												1233
												2106
												11840
												15616
												24024
												5055
												3261
												1357
												8860
												14976
												1186
												8705
												16676
												6318
												1872
												6615
												3463
												1809
												1264
												18033
												11950
												1233
												40295
												6177
												2169
												44476
												9157
												4758
												4306
												1591
												10281
												2215
												1373
												9438
												1186
												3416
												2387
												24492
												2060
												2402
												1669
												1606
												5366
												10686
												2059
												7301
												1108
												11060
												2683
												2543
												6661
												9423
												1607
												1810
												14118
												2543
												15849
												9641
												10109
												11092
												1903
												29406
												16364
												4290
												27612
												5819
												14352
												15101
												2590
												10000
												7660
												6069
												29219
												80434
												21231
												1700
												7114
												2153
												16489
												8175
												15257
												9532
												2683
												3245
												7597
												18236
												13899
												1888
												17098
												2137
												1514
												5584
												9984
												50653
												12059
												1981
												10062
												13541
												1232
												5023
												12902
												7208
												140
												1716
												5772
												1077
												1497
												655
												1061
												1513
												1732
												1076
												2246
												26364
												1685
												4150
												2652
												1466
												1326
												1388
												2808
												1591
												1482
												8782
												1279
												1341
												11310
												1279
												19016
												1357
												1466
												1233
												1279
												1342
												12870
												1124
												11872
												63024
												1139
												5460
												1233
												2106
												11840
												15616
												24024
												5055
												3261
												1357
												8860
												14976
												1186
												8705
												16676
												6318
												1872
												6615
												3463
												1809
												1264
												18033
												11950
												1233
												40295
												6177
												2169
												44476
												9157
												4758
												4306
												1591
												10281
												2215
												1373
												9438
												1186
												3416
												2387
												24492
												2060
												2402
												1669
												1606
												5366
												10686
												2059
												7301
												1108
												11060
												2683
												2543
												6661
												9423
												1607
												1810
												14118
												2543
												15849
												9641
												10109
												11092
												1903
												29406
												16364
												4290
												27612
												5819
												14352
												15101
												2590
												10000
												7660
												6069
												29219
												80434
												21231
												1700
												7114
												2153
												16489
												8175
												15257
												9532
												2683
												3245
												7597
												18236
												13899
												1888
												17098
												2137
												1514
												5584
												9984
												50653
												12059
												1981
												10062
												13541
												1232
												5023
												12902
												7208
												140
												1716
												5772
												1077
												1497
												655
												1061
												1513
												1732
												1076
												2246
												26364
												1685
												4150
												2652
												1466
												1326
												1388
												2808
												1591
												1482
												8782
												1279
												1341
												11310
												1279
												19016
												1357
												1466
												1233
												1279
												1342
												12870
												1124
												11872
												63024
												1139
												5460
												1233
												2106
												11840
												15616
												24024
												5055
												3261
												1357
												8860
												14976
												1186
												8705
												16676
												6318
												1872
												6615
												3463
												1809
												1264
												18033
												11950
												1233
												40295
												6177
												2169
												44476
												9157
												4758
												4306
												1591
												10281
												2215
												1373
												9438
												1186
												3416
												2387
												24492
												2060
												2402
												1669
												1606
												5366
												10686
												2059
												7301
												1108
												11060
												2683
												2543
												6661
												9423
												1607
												1810
												14118
												2543
												15849
												9641
												10109
												11092
												1903
												29406
												16364
												4290
												27612
												5819
												14352
												15101
												2590
												10000
												7660
												6069
												29219
												80434
												21231
												1700
												7114
												2153
												16489
												8175
												15257
												9532
												2683
												3245
												7597
												18236
												13899
												1888
												17098
												2137
												1514
												5584
												9984
												50653
												12059
												1981
												10062
												13541
												1232
												5023
												12902
												7208
												140
												1716
												5772
												1077
												1497
												655
												1061
												1513
												1732
												1076
												2246
												26364
												1685
												4150
												2652
												1466
												1326
												1388
												2808
												1591
												1482
												8782
												1279
												1341
												11310
												1279
												19016
												1357
												1466
												1233
												1279
												1342
												12870
												1124
												11872
												63024
												1139
												5460
												1233
												2106
												11840
												15616
												24024
												5055
												3261
												1357
												8860
												14976
												1186
												8705
												16676
												6318
												1872
												6615
												3463
												1809
												1264
												18033
												11950
												1233
												40295
												6177
												2169
												44476
												9157
												4758
												4306
												1591
												10281
												2215
												1373
												9438
												1186
												3416
												2387
												24492
												2060
												2402
												1669
												1606
												5366
												10686
												2059
												7301
												1108
												11060
												2683
												2543
												6661
												9423
												1607
												1810
												14118
												2543
												15849
												9641
												10109
												11092
												1903
												29406
												16364
												4290
												27612
												5819
												14352
												15101
												2590
												10000
												7660
												6069
												29219
												80434
												21231
												1700
												7114
												2153
												16489
												8175
												15257
												9532
												2683
												3245
												7597
												18236
												13899
												1888
												17098
												2137
												1514
												5584
												9984
												50653
												12059
												1981
												10062
												13541
												1232
												5023
												12902
												7208
												140
												1716
												5772
												1077
												1497
												655
												1061
												1513
												1732
												1076
												2246
												26364
												1685
												4150
												2652
												1466
												1326
												1388
												2808
												1591
												1482
												8782
												1279
												1341
												11310
												1279
												19016
												1357
												1466
												1233
												1279
												1342
												12870
												1124
												11872
												63024
												1139
												5460
												1233
												2106
												11840
												15616
												24024
												5055
												3261
												1357
												8860
												14976
												1186
												8705
												16676
												6318
												1872
												6615
												3463
												1809
												1264
												18033
												11950
												1233
												40295
												6177
												2169
												44476
												9157
												4758
												4306
												1591
												10281
												2215
												1373
												9438
												1186
												3416
												2387
												24492
												2060
												2402
												1669
												1606
												5366
												10686
												2059
												7301
												1108
												11060
												2683
												2543
												6661
												9423
												1607
												1810
												14118
												2543
												15849
												9641
												10109
												11092
												1903
												29406
												16364
												4290
												27612
												5819
												14352
												15101
												2590
												10000
												7660
												6069
												29219
												80434
												21231
												1700
												7114
												2153
												16489
												8175
												15257
												9532
												2683
												3245
												7597
												18236
												13899
												1888
												17098
												2137
												1514
												5584
												9984
												50653
												12059
												1981
												10062
												13541
												1232
												5023
												12902
												7208
												140
												1716
												5772
												1077
												1497
												655
												1061
												1513
												1732
												1076
												2246
												26364
												1685
												4150
												2652
												1466
												1326
												1388
												2808
												1591
												1482
												8782
												1279
												1341
												11310
												1279
												19016
												1357
												1466
												1233
												1279
												1342
												12870
												1124
												11872
												63024
												1139
												5460
												1233
												2106
												11840
												15616
												24024
												5055
												3261
												1357
												8860
												14976
												1186
												8705
												16676
												6318
												1872
												6615
												3463
												1809
												1264
												18033
												11950
												1233
												40295
												6177
												2169
												44476
												9157
												4758
												4306
												1591
												10281
												2215
												1373
												9438
												1186
												3416
												2387
												24492
												2060
												2402
												1669
												1606
												5366
												10686
												2059
												7301
												1108
												11060
												2683
												2543
												6661
												9423
												1607
												1810
												14118
												2543
												15849
												9641
												10109
												11092
												1903
												29406
												16364
												4290
												27612
												5819
												14352
												15101
												2590
												10000
												7660
												6069
												29219
												80434
												21231
												1700
												7114
												2153
												16489
												8175
												15257
												9532
												2683
												3245
												7597
												18236
												13899
												1888
												17098
												2137
												1514
												5584
												9984
												50653
												12059
												1981
												10062
												13541
												1232
												5023
												12902
												7208
												140
												1716
												5772
[truncated: 4 more columns]

## Sheet: 60
0-60-X	bl	fi	difference		B1	Bl	FI	difference		B2	Bl	FI	difference		B3	Bl	FI	difference		B4	Bl	FI	difference		B5	Bl	FI	difference		B6	Bl	FI	difference		B7	Bl	FI	difference		B8	Bl	FI	difference		B9	Bl	FI	difference
mean	2284.39	5988.09	3703.7		mean	782.03	7361.67	6579.64		mean	4594.97	3324.59	-1270.38		mean	2588.03	938.909	-1649.13		mean	1674.7	6159	4484.3		mean	2734.09	5997.32	3263.23		mean	2464.4	7660.68	5196.28		mean	4530.13	7910.61	3380.49		mean	833.026	2729.2	1896.17		mean	1342.62	175.75	-1166.87
sd	4083.62	11830.7	7747.11		sd	1511.57	14052.9	12541.4		sd	3404.64	1697.29	-1707.35		sd	9440.46	2012.36	-7428.09		sd	2832.14	11209	8376.87		sd	2288.02	6191.12	3903.09		sd	2014.53	18986.4	16971.9		sd	3917.46	14164.3	10246.8		sd	2236.54	6958.61	4722.07		sd	2517.37	101.5	-2415.87
						BL	FL				BL	FI				BL	FI				BL	FI				BL	FI				BL	FI				BL	FL				BL	FL				BL	FL
						109	141				140	702				156	187				110	312				4875	265				109	172				125	1281				266	110				266	125
						140	203				281	2355				156	359				172	593				4875	235				110	141				234	2359				250	266				281	125
						141	33759				406	702				156	655				187	35584				141	218				172	1079				266	1859				187	2109				282	328
						156	218				500	4352				249	515				203	9454				187	3297				234	4063				359	1125				141	281				313	125
						172	499				515	7472				249	172				265	858				313	5141				250	34502				391	1094				203	203				328
						203	422				1981	2574				281	6989				327	577				422	218				265	1954				610	1032				656	8313				344
						280	312				2075	3432				281	421				359	374				438	3688				328	2422				688	1219				172	27188				359
						312	30451				2278	2247				281	219				390	453				484	922				344	4781				828	4266				125	234				360
						328	250				2418	3276				281	312				421	1077				516	485				375	69159				875	36626				641	500				406
						343					2528	4571				359	171				422	12308				594	563				1000	156				1016	1437				156	156				407
						406					2605	5320				359	328				437					625	578				1062	1923				1078	2283				282	296				531
						452					2699	3432				390					452					656	5266				1079	141				1141	12375				188	266				547
						453					2745	5242				390					468					719	5282				1094	188				1312	1156				375	500				562
						458					2886	2542				515					483					781	3844				1140	3000				1313	2547				234	391				609
						468					2933	2215				515					546					782	3938				1203	2078				1406	30845				281	125				703
						483					3011	2746				624					561					843	4610				1281	563				1437	1125				859	110				813
						514					3089	3338				624					608					844	8250				1390	3156				1438	8923				218	266				1516
						546					3120					655					639					1062	2656				1703	1203				1485	8203				157	2109				1547
						593					3229					655					686					1218	1641				1844	125				1719	38033				328	281				2297
						655					3245					203					733					1234	609				1875	1359				1828	3829				781	203				2438
						671					3385					218					749					1313	2015				1907	7017				1875	1250				297	8313				2937
						765					3416					219					764					1328	12438				2063	2719				2016	3562				563	27188				3000
						796					3464					234					780					1812	2015				2110	5141				2079	25657				640	234				3547
						1154					3479					250					811					2078	1718				2125	5672				2094	47003				422	500				3719
						1170					3525					265					812					2328	2500				2172	11485				2156	4703				517	156				3813
						3307					3572					266					827					2750	11187				2298	9095				2297	1281				2454	296				4234
						3786					3603					296					842					2828	3172				2344	2047				2375	484				782	266				4625
						6021					3603					297					905					3000	9750				2375	344				2515	3187				219	500				5031
						7441					3635					312					936					3031	11765				2406	32846				2781	8251				204	391				5438
						7905					3635					344					952					3187	6704				2484	547				2843	22329				344	125				16343
						125					3634					374					982					3281	1407				2578	30689				2907	203				500					125
						125					3634					375					1030					3719	21032				2703	1109				3205	109				140					125
						171					3713					405					1108					3750	9671				2797	3656				3360	1625				14078					141
						171					3822					452					1139					3845	8328				2953	117692				3641	65923				2500					141
						187					3869					499					1201					4188	10890				3484	938				4001	31673				296					156
						187					3994					562					1248					4533	3578				3578	14860				4265	2609				313					171
						187					4056					593					1435					4718	2125				3641	110				4531	1610				359					171
						219					4072					702					1716					5515	44191				3890	891				4625	1781				547					172
						219					4243					780					2028					5563	28860				4016	625				4765	234				813					172
						219					4244					827					3183					6359	10704				4109	2063				4844	359									188
						234					4383					889					3666					6469	4641				4329	656				4938	391									203
						234					4508					936					4618					6767	10328				4470	1078				4970	218									203
						249					4524					1077					5553					8032	3140				4578	8954				4985	1563									203
						249					4649					1092					5741					8297	18001				4891	1812				5031	984									219
						250					4899					1123					7286						9828				5046	27188				5172	3344									234
						250					5257					1139					7551						9234				5297	1156				5218	1828									234
						250					5601					1170					8300						5062				5375	5172				5235	42376									234
						265					5772					1373					9766						188				5859	6969				5298	406									235
						265					5959					1497					10093						7062				6876	1390				5625	3922									235
						265					6193					1716					16520						2047				7016	140				5656	3516									265
						265					6505					2371					312						2672				7047	344				5861	469									265
						296					6692					2715					312						7985				7845	109				5875	1312									500
						296					7036					3479					374						10047				187	10250				5937	750									500
						359					7987					6255					374						8642				187	406				6016	516									578
						359					8034					6428					436						2812				235	922				6141	1875									578
						359					10280					11622					436						6296				235	5501				6172	469
						359					13307					20358					484						8859				1297	1546				6375	1516
						390					13712					69217					484						719				1297	4922				6626
						390					15865										499						10172				1453	87598				6766
						531					17253										499						1860				1453	1078				6985
						531															515						9220					4703				7673
						592															515						10515					110				8032
						592															515						2468					236				8297
						624															531						3297					235				8908
						624															531						6844					234				9016
						640															624						3970					250				9141
						640															624						2875					359				9345
																					655						1704					531				9767
																					655						2375					1734				9844
																					702						1781					1171				10454
																					702						3141					1828				11063
																					702						2141					266				12000
																					718						2359					25204				16735
																					718						266					1921				22281
																											1609					250				547
																											2219					1672				547
																											9562					266				1047
																											5000									1047
																											2313
																											11408
																											5922
																											172
																											10047
																											859
																											141
																											438
																											5937
																											7126
																											2593
																											3829
																											3594
																											11346
																											10719
																											4110
																											9735
																											718
																											2000
																											1921
																											2156
																											8437
																											7203
																											2641
																											2797
																											2968
																											6907
																											2079
																											2328
																											8156
																											12360
																											20111
																											9517
																											2891
																											11266
																											8546
																											4546
																											6391
																											5344
																											4500
																											1703
																											390
																											172
																											5531
																											3203
																											20126
																											9593
																											6079
																											187
																											20812
																											12204
																											4328
																											22078
																											8297
																											172
[truncated: 4 more columns]

## Sheet: 120
0-120-X	bl	fi	difference		B2	BL	FI	difference		B3	BL	FI	difference		B4	BL	FI	difference		B5	BL	FI	difference		B6	BL	FI	difference		B7	BL	FI	difference		B8	BL	FI	difference		B9	BL	FI	difference		B10	BL	FI	difference
mean	3173.3	3782.76	609.458		mean	7309.69	4391.25	-2918.44		mean	8880.04	6983.12	-1896.91		mean	5564.89	39468	33903.1		mean	1705.66	3570.25	1864.59		mean	3076.3	6208	3131.7		mean	512.408	369.667	-142.742		mean	1085.17	1888	802.827		mean	715.586	2106	1390.41		mean	976.098	250	-726.098
sd	4637.01	8533.61	3896.6		sd	4142.8	1082.29			sd	4620.64	3423.91			sd	7240.67	0			sd	1784.1	2104.71			sd	4349.61	14680.4			sd	918.044	186.919			sd	1070.04	2523.16			sd	2243.69	5675.48			sd	1070.08	0
						BL	FI				BL	FI				BL	FI				BL	FI				BL	FI				BL	FL				BL	FL				BL	FL				BL	FL
						3573	5522				10982	3120				3166	39468				109	1234				109	2407				109	172				125	266				110	109				250	250
						24773	4524				9516	14181				8518					109	5625				109	2641				110	312				141	281				140	188				391
						6474	4602				12215	6068				18642					156	5047				250	125				110	531				172	391				156	296				109
						12714	2917				13057	5116				27768					156	2375				250	110				140	141				250	422				171	125				1016
						8627					12542	4056				2605					218					110	265				140	562				266	3937				187	21266				297
						5710					7941	7910				5085					265					110	2781				141	500				281	422				218	172				641
						9907					16084	8222				2402					296					110	297				141					313	390				250	109				640
						562					13104	7192				1482					360					125	2812				141					329	172				265	109				734
						11887					10874					2559					407					125	3438				141					343	4375				281	5172				1157
						2699					8050					2340					437					125	454				125					453	313				282	141				140
						6193					9282					7862					454					125	7047				156					672	203				297	1219				562
						6817					7581					3026					468					312	7344				156					750	828				312	94				172
						10998					8564					8050					484					312	67659				171					781	328				328	172				3187
						3370					25226					7441					562					516	4454				171					875	328				360	312				828
						5554					6068					8268					563					516	406				172					906	1687				391					2829
						7941					4727					5258					609					516	2063				172					1453	1219				407					500
						10530					6989					11170					656					1563	18454				172					1500	281				422					187
						9921					7270					484					859					1563	1844				172					1547	1735				516					156
						9188					141					1623					860					171	172				172					1579	2016				547					375
						13744					7098					19360					953					219	172				172					1625	390				562					422
						10312					7223					4384					1172					235	5423				188					1687	1641				640					1813
						5694					9703					27004					1469					281					203					1828	1656				2172					125
						4212					12979					4071					1563					328					204					1875	3594				3688					360
						3993					6833					2059					1906					390					218					1969	344				5064					1125
						5242					7909					2013					1969					515					219					2079	2969				16375					141
						8377					4914					2075					2126					547					219					2188	1765				125					1063
						3572					4493					281					2218					563					219					2390	3782				125					266
						4384					5101					2683					2329					844					219					2609	3359				125					235
						11949					11700					2387					2578					1359					219					2687	265				125					281
						3292					9562					2309					2672					1843					235					3063	469				141					484
						4915					93					5428					2718					2469					235					3172	2297				141					594
						9407					10546					7004					3110					2781					235					3500	140				157					3093
						7254					8299					2199					3344					2938					250					3719	6767				157					437
						6271					16848					250					3392					2984					250					3736	13017				172					2766
						12620					8237					125					3783					3031					265					203	4031				172					4156
						6459					6880					359					6064					3140					266					203					172					1750
						7691					6052					312					6546					3250					296					203					172					750
						4056					7566					452					6875					3438					312					235					172					203
						125					6630					7379										3484					312					235					172					2109
						3010					11420					265										3500					313					282					188					438
						6537					9064					2106										3703					328					282					188					547
						8159					765					29281										3735					328					297					188					875
						8596					11607					515										3781					344					297					203					390
						3791					5694					1903										3812					344					297					203					4203
						8206					7410					2777										3968					359					344					203					2609
						10951					8612					920										4063					360					344					203					94
						3494					11513					3900										4579					360					375					234					110
						7114					6552															4718					360					375					234					296
											6740															4937					375					375					266					1422
											22028															5187					375					375					266					359
											780															6704					407					422					344					2094
											7254															6876					453					422					344
											12324															7814					469										344
																										13032					469										359
																										13891					469										359
																										17142					532										359
																										22251					563										375
																															578										375
																															610
																															625
																															640
																															687
																															703
																															782
																															906
																															984
																															1626
																															1937
																															2047
																															2250
																															7250
